# Supplementary material for: A toolbox of genes, proteins, metabolites and promoters for improving drought tolerance in soybean includes the metabolite coumestrol and stomatal development genes
Source: BMC Genomics. 2016 Feb 9;17:102. doi: 10.1186/s12864-016-2420-0 (PMC4746818; doi:10.1186/s12864-016-2420-0)
Supplement: Additional file 1: Table S1. — Heat maps and box plots of all detectable metabolites of known identity. (XLSX 1476 kb) [file 12864_2016_2420_MOESM1_ESM.xlsx]

## Sheet: Explanation
	OrigScale	Values are normalized in terms of raw area counts.
		Note: for a single day run, this is equivalent to the raw data
	ScaledImpData	Each biochemical in OrigScale is re-scaled to have median equal to 1.
		Missing values are imputed with the minimum.
	Pathway Heat Map	This is the heatmap associated with the statistical analysis of the data
		Indicates ratios, p- and q-values for each comparison
		0.55	Green: indicates significant difference (p≤0.05) between the groups shown; GREEN indicates a ratio < 1
		0.55	Light Green: indicates differences approaching significance (0.05≤p≤0.1) between the groups shown; LIGHT GREEN indicates a ratio of <1
		1.71	Red: indicates significant difference (p≤0.05) between the groups shown; RED indicates a ratio > 1
		1.71	Pink: inidicates differences approaching signicance (0.05≤p≤0.1) between the groups shown; PINK indicates a ratio of >1
		1.2	Non-colored text and cell: mean values are not significantly different for that comparison
	* indicates compounds that have not been officially "plexed" (based on a standard), but we are confident in its identity
	Box Plots-Alpha	Box plots are provided for each biochemical detected, sorted alphabetically by biochemical name.
	Box Plots-Pathway	Box plots are provided for each biochemical detected, sorted by biochemical pathway.

## Sheet: OrigScale (LEAF)
										SAMPLE_NAME	SDSU-00084	SDSU-00085	SDSU-00086	SDSU-00087	SDSU-00088	SDSU-00089	SDSU-00090	SDSU-00091	SDSU-00092	SDSU-00093	SDSU-00094	SDSU-00095	SDSU-00096	SDSU-00097	SDSU-00098	SDSU-00099	SDSU-00100	SDSU-00101
										CLIENT_IDENTIFIER	1	2	3	4	5	6	7	8	9	10	11	12	13	14	15	16	17	18
										Group	Leaves 0min-1	Leaves 0min-2	Leaves 0min-3	Leaves 30min-1	Leaves 30min-2	Leaves 30min-3	Leaves 1hr-1	Leaves 1hr-2	Leaves 1hr-3	Leaves 2hr-1	Leaves 2hr-2	Leaves 2hr-3	Leaves 3hr-1	Leaves 3hr-2	Leaves 3hr-3	Leaves 5hr-1	Leaves 5hr-2	Leaves 5hr-3
										SAMPLE_ID	1213882	1213885	1213905	1213901	1213892	1213899	1213890	1213888	1213904	1213897	1213883	1213889	1213884	1213900	1213893	1213896	1213891	1213898
										PARENT_SAMPLE_ID	1191012	1191013	1191014	1191015	1191016	1191017	1191018	1191019	1191020	1191021	1191022	1191023	1191024	1191025	1191026	1191027	1191028	1191029
										GROUP_NUMBER	1	1	1	1	1	1	1	1	1	1	1	1	1	1	1	1	1	1
										NET_WET_MG	230	200	140	180	160	220	190	160	160	140	180	150	150	210	170	130	180	130
										SPECIES_INFO	Soybean(Glycine Max)	Soybean(Glycine Max)	Soybean(Glycine Max)	Soybean(Glycine Max)	Soybean(Glycine Max)	Soybean(Glycine Max)	Soybean(Glycine Max)	Soybean(Glycine Max)	Soybean(Glycine Max)	Soybean(Glycine Max)	Soybean(Glycine Max)	Soybean(Glycine Max)	Soybean(Glycine Max)	Soybean(Glycine Max)	Soybean(Glycine Max)	Soybean(Glycine Max)	Soybean(Glycine Max)	Soybean(Glycine Max)
										TIME_MIN	T000	T000	T000	T030	T030	T030	T060	T060	T060	T120	T120	T120	T180	T180	T180	T300	T300	T300
										TIME_POINT	0min	0min	0min	30min	30min	30min	1hr	1hr	1hr	2hrs	2hrs	2hrs	3hrs	3hrs	3hrs	5hrs	5hrs	5hrs
										TISSUE_TYPE	Leaves	Leaves	Leaves	Leaves	Leaves	Leaves	Leaves	Leaves	Leaves	Leaves	Leaves	Leaves	Leaves	Leaves	Leaves	Leaves	Leaves	Leaves
BIOCHEMICAL NAME	SUPER_PATHWAY	SUB_PATHWAY	COMP_ID	PLATFORM	RI	MASS	CAS	PUBCHEM	KEGG	Group HMDB	SDSU-00084	SDSU-00085	SDSU-00086	SDSU-00087	SDSU-00088	SDSU-00089	SDSU-00090	SDSU-00091	SDSU-00092	SDSU-00093	SDSU-00094	SDSU-00095	SDSU-00096	SDSU-00097	SDSU-00098	SDSU-00099	SDSU-00100	SDSU-00101
1,3-dihydroxyacetone	Carbohydrate	Glycolysis	35963	GC/MS	1263	103	96-26-4;62147-49-3;	670	C00184	HMDB01882	188475	189501	79840.6	109222	166150	259481	282539	166525	315920	1.18423e+06	402494	350593	1.51116e+06	753411	358831	241588	423238	258972
1-palmitoylglycerol (1-monopalmitin)	Lipids	Glycerolipids	21127	GC/MS	2119.5	371.3	542-44-9;	14900			642722	415267	1422264	436602	751462	547424	769999	584880	1.46913e+06	1.22446e+06	611704	744600	2.80225e+06	1.266e+06	952951	1.09126e+06	1.02115e+06	1.3474e+06
1-palmitoylglycerophosphate	Lipids	Phospholipids	34428	LC/MS Neg	5752	409.3		6419701	C04036	HMDB00327	62579.8	46129.6	22513.6	16843.7	54826.4	66243	42475	85803.2	49909.2	53059.3	31854.6	57068.3	128258	51559.9	136518	123549	123231	66298.6
1-palmitoylglycerophosphocholine	Lipids	Phospholipids	33955	LC/MS Pos	5671	496.4	17364-16-8;	86554			108546	206370	143144	150828	339986	376254	363447	118214	41643.4	413848	340915	133908	482881	295088	191379	119907	179004	173683
1-palmitoylglycerophosphoethanolamine	Lipids	Phospholipids	35631	LC/MS Neg	5940	452.3		9547069		HMDB11503	16076.6	20926.1	6329	12934	25406.8	51973.4	27503.1	22301.8	27270.4	13890.2	26902.5	16472.5	39932.1	24641.8	46577.6	59366.3	70631.4	62395.9
1-palmitoylglycerophosphoinositol*	Lipids	Phospholipids	35305	LC/MS Neg	5573	571.3					50032.8	14077	13320.4		59997.3	64166.6	29140.7	24715.9	22968.5	94744.9	47086.5	30343	326190	69011.2	65403.4	40570.4	66715	47054.5
1-stearoylglycerophosphocholine	Lipids	Phospholipids	33961	LC/MS Pos	5844	524.4	19420-57-6;	497299			224610	155275	62994.9	89482.5	282093	289510	355699	431391	118538	172449	463274	302664	213188	256665	602327	726128	875428	263337
1-stearoylglycerophosphoinositol	Lipids	Lysolipids	19324	LC/MS Neg	5800	599.4	796963-93-4;				35715.7	15463.7			34856	46009.5	37829.5	34751.6	16305.1	24466.8	61844.6	25036.5	62781.7	17782.4	108658	38578.2	93953.4	56944.4
12,13-epoxy-9-keto-10(trans)-octadecenoate	Lipids	Oxylipins	39620	LC/MS Neg	5123.6	309.2	478931-82-7;				1.0605e+06	673465	614858	444364	553003	953818	858296	1.29404e+06	706188	583004	1.33262e+06	792242	1.22478e+06	648880	2.01027e+06	1.19591e+06	1412267	1.19153e+06
12,13-hydroxyoctadec-9(Z)-enoate	Lipids	Oxylipins	38395	LC/MS Neg	5137	313.4	263399-35-5;	10236635	C14829	HMBD04705	111501	69923.6	58572.9	62820.5	87248.3	69640.8	88069.2	158858	105491	108251	101906	92459	126916	57236.2	252261	173842	112775	138002
13-HODE + 9-HODE	Lipids	Oxylipins	37752	LC/MS Neg	5247	295.2					1.33042e+06	1.07626e+06	1.3614e+06	1.04166e+06	861945	1.37815e+06	1.79734e+06	1.91547e+06	1.50842e+06	1.69706e+06	1.84598e+06	1.63197e+06	2.56289e+06	1.26295e+06	3.67203e+06	2.2902e+06	2255925	1966773
13S-hydroperoxy-9Z,11E,15Z-octadecatrienoate	Lipids	Oxylipins	39621	LC/MS Pos	5239.4	328.2	67597-26-6;	5497123			6829550	5152720	3727180	2733120	5235697	6648439	6253766	6972067	4.05782e+06	3.30688e+06	7824343	6.86013e+06	6.47936e+06	4925303	9232079	7.50954e+06	8.24326e+06	5668923
2'-deoxyadenosine	Nucleotide	Purine metabolism	1553	LC/MS Pos	1632	252.1	16373-93-6;	13730	C00559	HMDB00101	39458.4	22021.7	74158.9	15487	35701.5	26111	24392.1	19845.7	98633.3	62511.4	35213.1	51643.1	43992.5	45433	41071.7	47558.5	39230.6	52704.5
2,3-dihydroxyisovalerate	Amino acid	Branched Chain Amino Acids (pyruvate derived)	38276	GC/MS	1422	131	1756-18-9;	677	C04039		1.0942e+06	1.60794e+06	2.4932e+06	1.0786e+06	1.35987e+06	1.4879e+06	2828507	3199751	2.59871e+06	701875	1.87799e+06	1.05008e+06	361476	1.53284e+06	2.34262e+06	812237	1.57678e+06	1.28852e+06
2-aminobutyrate	Amino acid	Glutamate family (alpha-ketoglutarate derived)	1577	GC/MS	1215.7	130	1492-24-6;	4396916971251	C02261	HMDB00650					92891.6	151644	293600	458831	193563	38608.5	170943	152636	903315	290166	440118	727546	812611	957543
2-hydroxyglutarate	Lipids	Free fatty acid	37253	GC/MS	1576	247	40951-21-1;	43	C02630	HMDB00606	62924.3	67085.6	177493	91446.5	81793	92179.9	148563	139322	324738	77258.6	109856	194401	350192	200657	286858	368740	270189	297037
2-hydroxypalmitate	Lipids	Free fatty acid	35675	LC/MS Neg	5508	271.3	764-67-0;	92836			162446	227750	108439	61561.6	86066.3	236659	89137.4	339125	88584.3	48007	201727	104020	512892	50319.1	410600	233546	249355	281021
2-hydroxystearate	Lipids	Free fatty acid	17945	LC/MS Neg	5705	299.4	629-22-1;	69417	C03045		21329.4	19644	34030.3	16628.5	16376.4	28192.5	13689.2	38121.5	22017.1	11641.3	16703	24576.2	61605.6		28048.6	35754.2	37578.4	42350.3
2-isopropylmalate	Amino acid	Branched Chain Amino Acids (pyruvate derived)	15667	LC/MS Neg	732	175.2	3237-44-3;	77	C02504	HMDB00402	51012.8	49328.9	156728	54630.4	59730.9	46401.9	89957	100244	59123.2	50057.7	60139.1	37052.9	36376.3	35025.4	94439.4	45370.1	50247.5	58625.6
2-pyrrolidinone	Amino acid	Glutamate family (alpha-ketoglutarate derived)	31675	GC/MS	1190.9	142	616-45-5 ;	12025		HMDB02039	3506118	2.89986e+06	910367	1.99016e+06	4.7397e+06	2107046	3901404	5.43072e+06	4921346	1.63919e+06	3.43072e+06	4350977	4303134	3.4147e+06	4.69198e+06	5.91271e+06	6434896	6037885
3-deoxyoctulosonate	Carbohydrate	Sucrose, glucose, fructose metabolism	33463	GC/MS	1922	283.1	103404-70-2;	4636210			145117	87701.2	123077	103829	109249	72187.8	161042	236232	265248	208887	145506	221239	263027	199142	272425	240514	168162	213019
3-methyl-2-oxovalerate	Amino acid	Branched Chain Amino Acids (pyruvate derived)	15676	LC/MS Neg	2106	129.2	51829-07-3;	47	C00671	HMDB03736	9148.1	5915.8		9103.1	14307.8	8355.7	14450.4	10916.3	17448.2	13039.1	11153.6		46296.6	24876.7	27720.4	39253.8	41993.2	33117.9
4-acetamidobutanoate	Amino acid	Glutamate family (alpha-ketoglutarate derived)	1558	LC/MS Pos	1724	146.1	3025-96-5;	18189	C02946	HMDB03681	168432	111571	70043.2	129540	126455	85063.7	205418	222534	199207	123191	76927	166906	157650	115485	147445	266853	182004	193327
4-guanidinobutanoate	Amino acid	Serine family (phosphoglycerate derived)	15681	LC/MS Pos	1085	146.1	463-003;463-00-3;	500	C01035	HMDB03464	40400.6		31757.4	22977.3			32011.9	32222.3	45198.8	35407.4	29720.6	54340.2	77455.5	34688.9	28240.3	51479.8	23269	41738.4
4-hydroxy-2-oxoglutaric acid	Amino acid	Glutamate family (alpha-ketoglutarate derived)	40062	GC/MS	1658	333.1	1187-99-1;	599	C01127	HMDB02070	161744	127944	509899	265615	392070	489624	744963	327328	452303	273214	497442	250248	2.28505e+06	1.9741e+06	658431	243982	405230	316294
4-hydroxybutyrate (GHB)	Amino acid	Glutamate family (alpha-ketoglutarate derived)	34585	GC/MS	1277	233.1	502-85-2;	10413	C00989	HMDB00710	21188.1	36121.1	18963.6	36411.3	26853.8	30503	42017.2	74663.3	111590	29198.4	52983.7	62475.5	54055.4	31432.3	71175.5	103719	80010.5	53664.3
4-hydroxycinnamate	Amino acid	Aromatic amino acid metabolism (PEP derived)	36770	GC/MS	1852	308.18	501-98-4;	637542	C00811	HMDB02035	1.25692e+06	859151	325695	766435	1.0413e+06	1076307	1449788	1.56937e+06	221122	382542	1.31876e+06	325586	411264	1.13666e+06	2.2193e+06	1.16774e+06	1.88159e+06	800156
4-methyl-2-oxopentanoate	Amino acid	Branched Chain Amino Acids (pyruvate derived)	22116	LC/MS Neg	2200	129.2	816-66-0;	70	C00233	HMDB00695	15446	6553.5	6801.4	13300.2	11351.9	11530.6	25229.2	17736.2	17687	10960.2	14780.2	13582.8	77768.9	29980.8	39419	47635.4	49822.5	44104.7
4-octenedioate	Lipids	Free fatty acid	31941	LC/MS Pos	3410	173	38561-68-1;	11805205		HMDB04982	471132	242759	348758	153646	380909	172737	257743	608845	313824	186304	318585	270671	149381	580950	382891	413948	305982	194990
5-methylthioadenosine (MTA)	Amino acid	Amines and polyamines	1419	LC/MS Pos	2427	298.1	2457-80-9;	439176	C00170	HMDB01173			29071.5		19011.1	36064.4	50888.7	40218	46660.5	41493.8	38459	25927.5	37435.9	49934.8	51423.6	66139.6	58721.2
5-oxoproline	Amino acid	Glutathione metabolism	1494	LC/MS Neg	744	128.2	98-79-3;	7405	C01879	HMDB00267	15122.3	16211.6	11149	17682.4		13345.2	15840.2	22584.4			10022.1	11597.3	15435.8	40341.3	9125.5	18143.5	21550.3	22848.4
8-hydroxyoctanoate	Lipids	Free fatty acid	21239	LC/MS Neg	2323	159.1	764-89-6;	69820		HMDB00711	41826.9	32667.1	11660.2	22524.1	36310	32217.9	25173.4	45980.2	25915.7	22048.9	48754.5	32489.7	26201.1	20767.6	70489.9	29407.8	41533.7	35813.6
9,10-hydroxyoctadec-12(Z)-enoic acid	Lipids	Oxylipins	38399	LC/MS Neg	5177	313.3	263399-34-4;	9966640	C14828	HMDB04704	96155.1	67597.5	73829.3	49208	96166.6	60461.3	77837.2	106699	145437	153002	67876.5	106797	196370	98682.5	161021	184554	96851.7	135016
abscisate	Hormone metabolism	Abscisic acid metabolism	21156	LC/MS Neg	3195	263.1	14375-45-2;	5280896	C06082												53395.6	35866.1	174716	98993.3	331571	324413	286243	229563
acetoacetate	Lipids	Cutin and cuticular	33963	GC/MS	1285	231.1	3483-11-2;	96	C00164	HMDB00060	406228	248643	378459	365135	521818	353482	359353	321269	871973	685296	390822	511581	1.3558e+06	522551	549348	556045	434461	562737
adenine	Nucleotide	Purine metabolism	554	LC/MS Pos	1003	136.1	73-24-5;	190	C00147	HMDB00034	2.48267e+06	2.19689e+06	1.79792e+06	2098950	2320594	2594634	3.15956e+06	3.52375e+06	3063931	1.88506e+06	1.97673e+06	2.872e+06	3077826	3.22814e+06	3.97445e+06	4431269	4332474	4.01523e+06
adenosine	Nucleotide	Purine metabolism	555	LC/MS Pos	1650	268.1	58-61-7;	60961	C00212	HMDB00050	52382.1	57799.8	64666.8	50913.3	68731.7	57132.4	99221.7	65517.7	135941	73797.6	68113.4	88582.8	105490	89680.2	125104	120312	156692	99011.9
adenosine 2'-monophosphate (2'-AMP)	Nucleotide	Purine metabolism	36815	LC/MS Pos	1625	348.1	130-49-4;		C00946	HMDB11617	50241.3	96416.6	66212.5	97845	75788	115140	203931	73322.3	111164	18235	69969.4	94853.6	183440	169510	350603	367062	402694	429377
adenosine-2',3'-cyclic monophosphate	Nucleotide	Purine metabolism	37467	LC/MS Neg	1781	328.2	37063-35-7;	2024	C02353		16905.9	23590.1		18999.2	18231	15531.8	41448.2	27072.2	12764.2		12678.8	18286.5	5174.6	27459.4	88450.9	48384.9	64373.7	37838.8
adipate	Lipids	Free fatty acid	21134	GC/MS	1520	110.9	124-04-9;	196	C06104	HMDB00448	538456	424606	501321	245696	402274	518588	581634	926288	441805	414541	694384	403529	673203	583962	1.11244e+06	728998	822096	744919
afromosin	Secondary metabolism	Flavonoids	35653	LC/MS Pos	4933	299.1	550-79-8;	5281704	C10199				1.63588e+06				19040.1					54356.6	201130	29446.2	33869.9	546057		118350
alanine	Amino acid	Aspartate family (OAA derived)	1126	GC/MS	1147.6	115.9	56-41-7;	59507311724	C00041	HMDB00161	99810536	69005024	48502372	83183256	149604160	113697560	144419840	139252288	217591648	89137296	109703816	138291984	62257412	138186768	77750680	156731792	169870832	167208816
alanylisoleucine	Peptide	Dipeptide	37118	LC/MS Pos	2011	203.1		4173585246008			91476.1	95287	50349.7	103692	98249.4	82813.5	78866.6	100705	105286	105248	83862.6	164778	116209	115451	136270	148360	133740	139946
alanylleucine	Peptide	Dipeptide	37093	LC/MS Pos	2150	203		259583			268813	187720	153904	212533	188143	176320	275445	322062	411414	310839	205227	410274	430135	299419	422653	400988	372517	451972
alanylphenylalanine	Peptide	Dipeptide	38679	LC/MS Pos	2422	237.2	3061-90-3;	2080			59885.4	45579.5	35511	50755.4	38038	41847.3	24043.4	57701.6	56223.1	31322.1		58488.1	77284.9	37718.4	57956.9	58681.5	45241.1	54458.4
alanylvaline	Peptide	Dipeptide	37084	LC/MS Pos	1513	189		137276			146395	107604	67007.6	133409	143157	122995	222097	225598	190860	149370	195260	226936	240586	194073	333043	241197	265306	262825
allantoin	Nucleotide	Purine metabolism	1107	GC/MS	1809.8	518.3	97-59-6;	204	C02350	HMDB00462	179334	249234	187738	572970	338493	747791	445515	902875	543970	106547	1.05588e+06	384685	13828.3	970445	609234	1012618	1.80587e+06	2.09353e+06
alpha-amyrin	Secondary metabolism	Terpenoids	42151	GC/MS	2409.6	218.2	638-95-9;	73170	C08615		374806	382814	3.90807e+06	770537	424643	390090	640456	306300	3.56474e+06	3333168	469510	2.2983e+06	1903345	1135064	851292	1.78963e+06	730402	1.40288e+06
alpha-ketoglutarate	Carbohydrate	TCA cycle	33453	GC/MS	1779	419.1	305-72-6;328-50-7;22202-68-2;	51	C00026	HMDB00208	996094	667363	7917715	1.97317e+06	1819477	4991786	6.85961e+06	1.3565e+06	4163815	4802578	6169152	1.87561e+06	32135956	8.28571e+06	4924053	3.22897e+06	4.56627e+06	3.36587e+06
alpha-tocopherol	Cofactors, Prosthetic Groups, Electron Carriers	Tocopherol metabolism	1561	GC/MS	2305.4	502.5	59-02-9;10191-41-0;	14985	C02477	HMDB01893	97210.3	114309	678411	186357	258694	197410	263978	264301	612482	337627	220163	386765	924330	384049	449545	515345	374092	446123
apigenin	Secondary metabolism	Flavonoids	21189	LC/MS Neg	3880	269.1	520-36-5;	5280443	C01477	HMDB02124	39101.6	81893.8	18610.2	109020	23515.9	16966.5	62538.4	204349	7686.6	52167	48110.8	38232.8	15956.2	36498.4	999511	192120	278207	52812.9
arabitol	Carbohydrate	Amino sugar and nucleotide sugar	38075	GC/MS	1687.5	307.1	7643-75-6;	94154	C00474	HMDB01851	176571	159376	487513	142789	229647	168032	229536	268381	1.05612e+06	403962	258422	402260	657879	345552	513554	453034	387147	394778
arabonate	Carbohydrate	Amino sugar and nucleotide sugar	37516	GC/MS	1736	292.1	7643-75-7;	122045		HMDB00539	164053	140902	1.61849e+06	133269	352908	225634	229000	471282	1.90654e+06	387746	261368	290082	2.37379e+06	643910	824313	511361	364910	341056
arginine	Amino acid	Glutamate family (alpha-ketoglutarate derived)	1638	LC/MS Pos	650	175.2	1119-34-2;	5246487232	C00062	HMDB00517	63799.8	266165	24306.8	566549	141413	497385	95935.1	898888	71645.4	51502.8	1.23316e+06	296508	86181.6	126452	159494	1.72987e+06	283170	274553
arginylleucine	Peptide	Dipeptide	39995	LC/MS Pos	1620	288.3	1188-24-5;	333445			149428	150017	60048.5	159549	144644	120887	205381	163809	114086	106596	162903	174723	192859	116774	251684	137324	152092	179239
arginylphenylalanine	Peptide	Dipeptide	41485	LC/MS Pos	1795	322.2	2047-13-4;	4441256			57718.7	41084.5		39547.3	40388.9	34492.4	52757.2	43959.1	63796.1	48192.8	24513.6	61414.4	77934.4	37705.2	56957.8	56338.4	46619.6	47521.6
ascorbate (Vitamin C)	Cofactors, Prosthetic Groups, Electron Carriers	Ascorbate metabolism	1640	GC/MS	1850.1	332.1	134-03-2;		C00072	HMDB00044	514320	525503	744650	393968	554296	829796	796830	798855	947504	1136595	816780	563621	1.74156e+06	815795	1112774	1206493	1066547	1106616
asparagine	Amino acid	Aspartate family (OAA derived)	512	GC/MS	1617.5	188	70-47-3;	62676992089	C00152	HMDB00168	12615613	31350776	25061266	33856312	49423088	56769656	45113128	65047088	58233816	15162501	83244752	43234212	12332823	79996328	28927016	83283792	65428040	70395072
aspartate	Amino acid	Aspartate family (OAA derived)	15996	GC/MS	1529.7	232	56-84-8;	5960	C00049	HMDB00191	78415040	107088768	44417788	78879384	92608360	75372352	100416160	86160920	44440772	39241360	38594492	122121704	10182947	93235880	77115728	76359896	143344816	137829680
aspartylleucine	Peptide	Dipeptide	40068	LC/MS Pos	2310	247.2	3062-14-4;	332962			156571	109977	48994.4	108153	91460.6	106609	111607	170179	162859	109699	107921	179574	211903	140159	184052	269858	184416	209647
azelate (nonanedioate)	Lipids	Free fatty acid	18362	LC/MS Neg	1322	187.2	123-99-9;	2266	C08261	HMDB00784	40964.9	38168.9	15860.9	23612.6	39320.9	35480.1	37887.4	72229.8	34455.1	20510.9	51769.9	38056	48718.6	23826.9	95372.9	51120.8	55444.1	56183.2
benzene-1,3,5-triol	Xenobiotic	Chemical	38112	GC/MS	1633	327.2	108-73-6;	359	C02183		153800	28516.3		65141.7	120079	51962.4	135083	152377	244210	53727.5	103429	127852	229446	153777	150048	124369	106194	137839
benzoate	Secondary metabolism	Benzenoids	15778	GC/MS	1291.5	179	65-85-0;	243	C00180	HMDB01870	2.08136e+06	2.06805e+06	6.71707e+06	2300762	1732257	1.79353e+06	2.93804e+06	2263364	4.36823e+06	6.03795e+06	2.03167e+06	4412799	3.59271e+06	3.7791e+06	5.46716e+06	4.6187e+06	3.54468e+06	4077339
beta-alanine	Amino acid	Aspartate family (OAA derived)	55	GC/MS	1451.8	174	56-41-7;107-95-9;	2394755801	C00099	HMDB00056	621895	377477	759543	582053	529361	600152	567596	578743	1.49519e+06	665223	526495	692154	241679	751179	1.78258e+06	1.10784e+06	1.10694e+06	877458
beta-hydroxypyruvate	Amino acid	Serine family (phosphoglycerate derived)	15686	GC/MS	1425.1	221	1113-60-6;3369-79-7;	964	C00168	HMDB01352	206119	152518	457626	130480	154331	145966	291309	156003	370233	272599	195602	223516	772813	929324	331188	565174	312650	208902
beta-sitosterol	Lipids	Sterols	27414	GC/MS	2380.8	357.4	83-46-5;	222284	C01753	HMDB00852	2.06781e+06	1.07948e+06	1599214	1.60919e+06	1.53093e+06	1.53557e+06	2.2314e+06	2.58067e+06	2.59545e+06	2.18105e+06	2.02488e+06	2.16828e+06	2.74956e+06	2.20008e+06	4369494	3.19137e+06	2.37107e+06	3.13329e+06
biochanin A	Secondary metabolism	Flavonoids	21181	LC/MS Neg	4696	283.1	491-80-5;	5280373	C00814	HMDB02338			65000.7						11184.4			23748	77355.2		3770.3	104975	23528.3	29061.8
caffeate	Secondary metabolism	Alkaloids	21177	GC/MS	1949.9	396.2	331-39-5;	689043	C01197	HMDB01964	277233	293142	933307	321504	259806	458220	831359	426721	660923	545671	229552	696882	315198	562241	946968	813146	588754	614296
campesterol	Lipids	Sterols	39511	GC/MS	2353	343.4	474-62-4;	173183	C01789	HMDB02869	800528	427244	471801	644969	736055	802586	943801	1.16127e+06	758457	540028	853229	854252	1.13008e+06	907561	1.45056e+06	1.19364e+06	1.30506e+06	1.08787e+06
chiro-inositol	Carbohydrate	Inositol metabolism	37112	GC/MS	1857	318.1	643-12-9;				54602984	52148456	87970352	34358000	73967608	64180928	73393888	77259864	110248304	92510768	97775480	67588632	122014864	83687104	103534208	95748568	87239624	99570920
choline phosphate	Lipids	Choline metabolism	34396	LC/MS Pos	695	184.1	72556-74-2;	135437	C00588		482702	353121	596142	468300	313268	225513	330638	356083	476446	155392	276396	733022	551876	485049	1.61105e+06	547074	736335	794385
citraconate	Carbohydrate	C5 branched dibasic acid metabolism	18367	GC/MS	1382	259	498-23-7;	643798638129	C02226	HMDB00634	208218	152540	100026	260279	334609	267570	261188	275759	318313	163304	183370	230569	129172	354939	290601	212453	252040	290076
citramalate	Carbohydrate	C5 branched dibasic acid metabolism	22158	GC/MS	1490.7	247	6236-10-8;	1081	C00815	HMDB00426	568585	520258	293605	341705	526844	855020	1.1027e+06	1.2285e+06	543219	219490	815695	462981	815244	632172	1.55233e+06	959937	1.10758e+06	1.03518e+06
citrate	Carbohydrate	TCA cycle	1564	GC/MS	1763.4	273.1	77-92-9;	311	C00158	HMDB00094	332765824	450445984	339984512	435993728	572017472	455240544	534025504	512445408	736101952	504315424	406158976	565468736	405282016	612038784	541288064	546682240	551558592	620901632
citrulline	Amino acid	Glutamate family (alpha-ketoglutarate derived)	2132	LC/MS Pos	715	176.1	372-75-8;	833	C00327	HMDB00904	169116	509875	211219	627518	455991	918474	554620	912412	171611	63603.2	734956	158607	60662.1	260105	204959	1.20244e+06	419319	390226
coumestrol	Secondary metabolism	Flavonoids	38134	GC/MS	2295	412.2	479-13-0;	5281707	C10205	HMDB02326			1196177						135311	22824			123776		52643	57745	49099	61931
cyano-alanine	Amino acid	Aspartate family (OAA derived)	35660	GC/MS	1402	140.9	6232-19-5;	13538	C02512		189408	304856	235339	313708	488349	445476	524177	493908	543241	260139	927451	432797	314385	932151	270264	684875	769840	752813
cytidine	Nucleotide	Pyrimidine metabolism	514	LC/MS Pos	1065	244	65-46-3;	6175	C00475	HMDB00089	333732	249527	162310	244184	306835	236695	347656	380652	385929	398975	320308	405677	419669	414993	923617	651588	760588	647197
cytosine-2',3'-cyclic monophosphate	Nucleotide	Pyrimidine metabolism	37465	LC/MS Neg	957	304.1	15718-51-1;	417654	C02354	HMDB11691	10687.8	14209.1		11795.5	12115.7	6561.1	13546.6	23964.6	18327	4220.2	11659.4	17938.4	9271.8	13337.8	43058.3	71878.3	35108	28733.3
daidzein	Secondary metabolism	Flavonoids	32453	LC/MS Neg	3541	253.1	486-66-8 ;	5281708	C10208	HMDB03312	22664.8	64140.2	216454	125209	18377.1	37211.7	21924.6	51428.8	40812.7	46553.8	59486.7	284681	183906	60438.6	109181	1.02345e+06	220998	317519
daidzin	Secondary metabolism	Flavonoids	32435	LC/MS Pos	3184	417	552-66-9 ;	11992452	C10216		116378	61239.3	1.2138e+06	106743	16344.9		151260	28762	395931	236602		356258	351843	105818	137434	176445	194782	398319
dehydroascorbate	Cofactors, Prosthetic Groups, Electron Carriers	Ascorbate metabolism	1659	GC/MS	1800	245.1	490-83-5;	835	C05422	HMDB01264	11010426	9706198	8182724	9206292	8.23904e+06	11192088	17214664	13948899	13478579	10517515	16400238	10333828	15780682	12208772	18202390	23476600	17754486	19436808
erlose	Carbohydrate	Sucrose, glucose, fructose metabolism	42037	GC/MS	2342.3	361.2	13101-54-7;	193471					154191						636832			82708.1	1.04395e+06	216141	211050	1.10854e+06
erythritol	Carbohydrate	Amino sugar and nucleotide sugar	20699	GC/MS	1517.5	217	149-32-6;		C00503	HMDB02994	448028	247610	225149	231351	241173	316748	566958	661288	705355	478802	582896	537432	425636	689532	782270	704528	787474	923933
erythronate*	Carbohydrate	Amino sugar and nucleotide sugar	33477	GC/MS	1546.9	292.1	88759-55-1;	2781043		HMDB00613	532244	326536	2.44374e+06	359849	713247	446681	680705	792207	3.07006e+06	1.09365e+06	903913	633396	4940851	1328414	1.04051e+06	1153895	937080	915436
erythrose	Carbohydrate	Sucrose, glucose, fructose metabolism	27753	GC/MS	1431.1	217.1	583-50-6;	94176	C01796	HMDB02649	105327	154911	175565	111174	121700	164126	226331	114278	287973	439155	154500	223769	565492	136778	372114	459180	211691	244997
ethanolamine	Lipids	Choline metabolism	1497	GC/MS	1304	174.1	141-43-5;		C00189	HMDB00149	24255684	16460578	12443302	18603912	17920718	21648934	34774144	30384754	36548428	18649972	26015056	29860258	31121420	34010984	51142692	45101468	53066660	47945348
ethylmalonate	Lipids	Free fatty acid	15765	GC/MS	1317.6	217.1	601-75-2;	11756		HMDB00622	4.34278e+06	1.49749e+06	507130	1.66739e+06	3.10348e+06	2.04937e+06	4.67408e+06	3.94584e+06	4872286	1.71286e+06	4.64726e+06	4.61491e+06	6177175	4.37154e+06	4844024	4967387	5255954	4925935
ferulate	Secondary metabolism	Phenylpropanoids	35630	GC/MS	1929	338.1	537-98-4;	445858	C01494	HMDB00954	1.27472e+06	880746	1.94967e+06	939027	992474	992302	1.41428e+06	1.46669e+06	2.05404e+06	1.64557e+06	1.25388e+06	1726862	2610476	1.5811e+06	2.19153e+06	1.95587e+06	1.79523e+06	1.81189e+06
flavin mononucleotide (FMN)	Cofactors, Prosthetic Groups, Electron Carriers	Riboflavin and FAD metabolism	15797	LC/MS Neg	2395	455.1	130-40-5;	710	C00061	HMDB01520	8059	5677.5	6405	6599.9	6474.5	5557.8	15486.9	10337.4	9257	5119.8	5669.4	9940.7		9121.6	18592.5	21919.9	18235	20331.8
formononetin	Secondary metabolism	Flavonoids	35657	LC/MS Neg	4441	267.1	485-72-3;	5280378	C00858	HMDB05808	52335.2	63887.2	2.97888e+06	168325	13103.2	32893.9	36133.5	58255.8	335512	61044.4	49016.7	452142	1.0119e+06	76536.9	103902	1.50224e+06	251027	460958
fructose	Carbohydrate	Sucrose, glucose, fructose metabolism	577	GC/MS	1758	217	57-48-7;	5984	C00095	HMDB00660	124027240	163489040	132087672	128562712	154895696	148754352	261370064	203027856	449436192	156549472	206224576	258638976	458320832	290933856	461409312	531655200	361404736	332189408
fructose-6-phosphate	Carbohydrate	Glycolysis	12021	GC/MS	1994.9	315.1	103213-47-4;		C05345	HMDB00124	134572	275586	174212	294682	131866	132231	350651	235553	696642	88558	69985	428382	133062	265310	397313	900268	239831	287698
fucose	Carbohydrate	Amino sugar and nucleotide sugar	15821	GC/MS	1682.2	204	2438-80-4;	3034656	C02095	HMDB00174	930690	569037	818706	649114	776432	546090	1.18526e+06	1131099	1.77798e+06	501057	1.01023e+06	1.38904e+06	1.65325e+06	1.23927e+06	1.5292e+06	1732997	1.31809e+06	1.35953e+06
fumarate	Carbohydrate	TCA cycle	1643	GC/MS	1382.1	245	100-17-8;		C00122	HMDB00134	228817632	32860878	18994348	46051812	82422320	52324000	123069824	141214384	60761144	89346928	321753888	32312114	316634016	156266464	131985064	108697936	107059680	70344280
galactarate (mucic acid)	Secondary metabolism	Fatty acid and sugar derivatives	20881	GC/MS	1899.3	333.1	526-99-8;	3037582	C00879	HMDB00639	4.01038e+06	1.50076e+06	1321142	1.83151e+06	1.52143e+06	1.44654e+06	2.98249e+06	6722524	2.70178e+06	644481	1285159	2.55427e+06	1.09403e+06	1.68394e+06	8.23678e+06	6.98069e+06	4.37634e+06	3.19761e+06
galactinol	Carbohydrate	Sucrose, glucose, fructose metabolism	21034	GC/MS	2226.1	433.3	16908-86-4;		C01235	HMDB05826											289423	125951	1.72519e+06	182210	1.77721e+06	1.36889e+06	1.35497e+06	908558
galactitol (dulcitol)	Carbohydrate	Sucrose, glucose, fructose metabolism	1117	GC/MS	1849.2	319.1	608-66-2;	11850	C01697	HMDB00107	208605	96119	248933	168140	246745	128176	233134	355040	706833	304749	283722	386881	395004	282042	720099	452074	469188	437048
galactonate	Carbohydrate	Sucrose, glucose, fructose metabolism	35205	GC/MS	1879	292.1	299-28-5;	128869	C00880	HMDB00565	1.92676e+06	1.69843e+06	1.73208e+06	2.02922e+06	1.96625e+06	1.26253e+06	3.4922e+06	3.22328e+06	5338683	1.91776e+06	2.60005e+06	2952579	4345694	3207584	7657613	4263253	3.91012e+06	3.44022e+06
galactose	Carbohydrate	Sucrose, glucose, fructose metabolism	12055	GC/MS	1793.8	203.9	59-23-4;	3037556	C01582	HMDB00143	8889405	6391870	4535610	5279257	8449866	6418414	9650419	13730863	10613874	6.61274e+06	9458000	10934872	18200328	7.7563e+06	17872582	15684430	14491179	15074481
gamma-aminobutyrate (GABA)	Amino acid	Glutamate family (alpha-ketoglutarate derived)	1416	GC/MS	1539.7	304.1	56-12-2;	6992099119	C00334	HMDB00112	35161716	35716328	13378677	36548120	48897676	49081584	56690876	57726736	77757352	31127742	36162048	56037980	39787088	71623672	60296384	99452528	97703008	103512456
gamma-glutamylalanine	Peptide	gamma-glutamyl	37063	LC/MS Pos	1108	219	5875-41-2;	440103			135732	139423	77216.9	147652	221293	154819	309213	218309	411475	154861	146405	279103	255956	519980	215106	416792	370819	448017
genistein	Secondary metabolism	Flavonoids	32448	LC/MS Neg	3745	269.1	446-72-0 ;	5280961	C06563	HMDB03217	123259	204269	170726	348626	97944.8	119737	105500	385956	75008.2	98316.2	252940	394064	312040	151068	776905	1978316	512530	502149
genistin	Secondary metabolism	Flavonoids	32436	LC/MS Pos	3620	433	529-59-9 ;	5281377	C09126		496839	604178	916647	390019	291278	255237	950919	504317	240569	671418	375385	330428	601554	340465	2.23625e+06	959765	705131	646194
gentisate	Secondary metabolism	Benzenoids	18280	GC/MS	1734	355.1	490-79-9;	3469	C00628	HMDB00152	57436	54355.6	46846.1	110327	43610	30591.7	79871.9	96067.9	96858.9	83193.8	98985.3	76175.3	162080	124746	1.1134e+06	407129	195634	142725
glucarate (saccharate)	Cofactors, Prosthetic Groups, Electron Carriers	Ascorbate metabolism	1476	GC/MS	1885.8	333.1	5793-88-4;	33037	C00818	HMDB00663	10102398	6.81135e+06	4865041	7.13059e+06	4.26695e+06	4.70949e+06	13604280	25401552	9993324	2.91474e+06	4717119	9519241	3.96559e+06	6.92967e+06	40107056	24024668	15871783	12705465
gluconate	Carbohydrate	Amino sugar and nucleotide sugar	587	GC/MS	1879.4	333	527-07-1;	10690	C00257	HMDB00625	846203	1.20962e+06	1470836	516052	801917	1.12579e+06		2.29219e+06	5162650	603414	1.27172e+06	1024463	1.22703e+06	995609			2043383	1.44568e+06
glucose	Carbohydrate	Glycolysis	20488	GC/MS	1866.8	217.1	50-99-7;	79025	C00031	HMDB00122	68389760	80778048	69657248	66283620	78128120	73833440	113230752	95059008	168577504	80401896	98326496	112927640	183852336	123310760	178272688	207856720	139545440	130805400
glucose-6-phosphate (G6P)	Carbohydrate	Glycolysis	31260	GC/MS	2042.7	387.2	103192-55-8;		C00668	HMDB01401	499236	888671	440264	1.25291e+06	368543	479936	1264354	1.0113e+06	2.45452e+06	203683	76024.1	1.52493e+06	381637	877735	1.87593e+06	4254855	888204	1.23691e+06
glutamate	Amino acid	Glutamate family (alpha-ketoglutarate derived)	57	GC/MS	1611.9	246	56-86-0;	611	C00025	HMDB03339	11451368	8422204	46146768	9986329	11905689	33163326	37764400	9684816	11326951	17167658	29798050	22766690	9891025	20096270	24775360	7107451	48471872	29369488
glutamine	Amino acid	Glutamate family (alpha-ketoglutarate derived)	53	LC/MS Pos	684	147.2	56-85-9;	5961	C00064	HMDB00641	599788	793905	917956	2594880	1.05526e+06	894791	1.44003e+06	1.55327e+06	1.30646e+06	653208	990384	609476	1.25359e+06	1784906	644860	1.09112e+06	997566	801095
glycerate	Carbohydrate	Glycolysis	1572	GC/MS	1360.7	189	600-19-1;	752	C00258	HMDB00139	6342530	5172708	17989514	14564416	14146290	9988384	18285738	12072594	25159776	11805909	12884422	12760798	14756099	24472306	16138537	12288309	10296359	9763414
glycerol	Lipids	Glycerolipids	15122	GC/MS	1311	205	56-81-5;	753	C00116	HMDB00131	38719152	27991578	17084092	24959148	31731066	23586378	37173836	54816820	48536780	24238356	33687620	42339304	58422432	33971044	75754536	57887056	60544128	56283708
glycerol 3-phosphate (G3P)	Lipids	Phospholipids	15365	GC/MS	1719.7	357.1	29849-82-9;	754	C00093	HMDB00126	1.06878e+06	781265	574867	1.24898e+06	881859	755712	1.19127e+06	1.25049e+06	1.42178e+06	420623	817923	1.2742e+06	591882	1.47018e+06	3.8297e+06	4252921	2.6069e+06	2.55597e+06
glycerophosphorylcholine (GPC)	Lipids	Phospholipids	15990	LC/MS Pos	694	258.1	28319-77-9;	657272	C00670	HMDB00086	192428	45223.2	78974.2	104003	56720.9	52605.2	106685	32841.6	98170.9	66824.4	149133	120999	30645.8	130094	2.37455e+06	1.70331e+06	422755	378368
glycine	Amino acid	Serine family (phosphoglycerate derived)	11777	GC/MS	1166	101.9	56-40-6;	5257127750	C00037	HMDB00123	5395123	6131080	13790176	7.45851e+06	6.69468e+06	7449763	7763213	9725109	9807762	5.49904e+06	7273677	8.20993e+06	13112472	36637620	7.00221e+06	9488476	10488179	10380635
glycolate (hydroxyacetate)	Carbohydrate	Photorespiration	15737	GC/MS	1119	177	79-14-1;	3698251757	C00160	HMDB00115	246918	307486	601208	265989	312831	362660	346144	274517	452713	346302	324025	296508	658308	946919	392484	288499	352315	335727
glycylisoleucine	Peptide	Dipeptide	36659	LC/MS Pos	2080	189.1	19461-38-2;				62411.5	50234.9	28491	41902.1	48986.9	52443.4	41129.7	93779.7	49038	59043.9	41032.6	72606	72726.4	63396.3	79224	57489.5	57202.8	82249.1
glycylleucine	Peptide	Dipeptide	34398	LC/MS Pos	2236	189.1	869-19-2;	928431548899	C02155	HMDB00759	299007	238669	106752	196732	254832	210044	331481	351556	393091	231183	212612	368666	430595	309192	436337	485626	406214	563303
glycylvaline	Peptide	Dipeptide	18357	LC/MS Pos	1572	175.1	1963-21-9;	27248076994979			50777.2	65093.3	26919.1	52588.7	58286.2	46523.2	71921.7	89116.9	54863.2		39327.9	53725.7	102769	51385.6	74913.4	87036.2	79830.3	73920.8
guanine	Nucleotide	Purine metabolism	32352	LC/MS Pos	1022	152.1	73-40-5;	764	C00242	HMDB00132	355511	450999	248180	287196	404374	383217	516692	636878	378513	224934	323726	402732	432891	478721	697827	688248	722506	575602
guanosine	Nucleotide	Purine metabolism	1573	LC/MS Neg	1675	282.1	118-00-3;	6802	C00387	HMDB00133	4167	3991	4040	2392.8	6487.5	5797.9	5470.2	4881.2	13314.3			4368.1		5925.8	3704.4	6888.4	7805.8	9318
guanosine-2',3'-cyclic monophosphate	Nucleotide	Purine metabolism	37139	LC/MS Neg	1454	343.9		417655	C06194	HMDB11629	18967	28651.3		20913.1	22691.4	18909.6	34338.1	42244.4	22564.1	3432	13545.2	32343.3	5705.9	27946.7	74371.8	71434.1	59318.5	38430.5
gulono-1,4-lactone	Cofactors, Prosthetic Groups, Electron Carriers	Ascorbate metabolism	33454	GC/MS	1862	333.1	1128-23-0;	608	C01040	HMDB03466	738104	447429	967652	588893	448776	426883	790379	1.1052e+06	1634805	742266	817388	1.10232e+06	973014	846572	2.85593e+06	2.03773e+06	1.49258e+06	1.62476e+06
histidine	Amino acid	Glutamate family (alpha-ketoglutarate derived)	37424	GC/MS	1837.3	254.1	5934-29-2;	7733651426	C00135	HMDB00177	76430	97218.6	57588.1	158691	94287.1	393089	128768	441833	444199	54107.1	667244	225212	996012	403494	554836	2.9026e+06	1224827	1.61914e+06
histidylleucine	Peptide	Dipeptide	40061	LC/MS Pos	1482	269.2	7763-65-7;	1890086992010			59168.2	49277.6	19296.1	50762.2	52862.9	40229.6	61584.7	73533.8	50976.3	32166.3	37361.2	60502.7	67444.9	71964.7	52038.1	95084.9	67431.1	112121
homoserine	Amino acid	Aspartate family (OAA derived)	23642	GC/MS	1471	218.1	672-15-1;	126476971022	C00263	HMDB00719	555290	1.17445e+06	193056	1.00965e+06	2.08449e+06	1.30253e+06	1.45514e+06	1.50348e+06	633722	212019	618060	453730	52362	268966	163910	278807	280383	380832
homoserine lactone	Amino acid	Aspartate family (OAA derived)	34458	GC/MS	1296	130	2185-02-6;	445963	C02926		85780.2												104741		244534	254110	289622	200505
inositol 1-phosphate (I1P)	Carbohydrate	Inositol metabolism	1481	GC/MS	2057.8	318.1	106032-59-1;		C04006	HMDB00213	329175	215551	343099	348608	246184	233140	297220	464175	458190	229552	278952	405956	281298	276136	762959	854389	431758	528145
Isobar: 1-kestose, levan	Carbohydrate	Sucrose, glucose, fructose metabolism	40806	LC/MS Neg	1062	503.2						8013.9		6212		5891.4	21771.3		83733.6	15018.3	7680.1	23007	99509.1	30134.8	79389.7	145549	32228.6	23989.7
isocitrate	Carbohydrate	TCA cycle	12110	LC/MS Pos	953	210	20226-99-7;	1198	C00311	HMDB00193,HMDB01874	557294	772259	440393	825275	634870	695400	853082	972285	904439	795650	525719	1028907	633558	723410	983191	960344	895505	944298
isoleucine	Amino acid	Branched Chain Amino Acids (OAA derived)	1125	LC/MS Pos	1614	132.1	73-32-5;	791	C00407	HMDB00172	998903	1.29656e+06	1.05873e+06	1.1091e+06	1167545	1.5282e+06	1.32729e+06	1.83943e+06	2.03208e+06	821128	2.08382e+06	1.53821e+06	7.89874e+06	2.65407e+06	4.46819e+06	11521063	11842958	13404435
isoleucylalanine	Peptide	Dipeptide	40046	LC/MS Pos	1686	203.2	24787-73-3;	52460095246010			87088.3	54944.3	40913.1	84446.6	74035.2	49349.9	99219.7	104463	108078	98645.1	75644.9	149333	134901	68966.8	118618	135994	123342	126931
isoleucylglycine	Peptide	Dipeptide	40008	LC/MS Pos	1732	189.2	868-28-0;	342532			43919.8	38764.4		38358.1		28943.9	51430.6	49600.9	51414.7		29206.1	51665.9	59177.6	35782.3	69106.9	75198.3	67452.5	67822.6
isoleucylisoleucine	Peptide	Dipeptide	36761	LC/MS Pos	2678	245.1	42537-99-5;				41911.1	41632.9	25829.8	17372.9	46303	16255.8	49796.6	37365.3	26320.1	31593.1	23920.2	37340.9	52701.8	49005.5	49928.8	58662.6	68560.2	52705.5
isoleucylleucine	Peptide	Dipeptide	36760	LC/MS Pos	2856	245.1	26462-22-6;	11644431			245074	165614	86687.7	144183	189020	184817	226500	257182	247386	152610	155839	318249	399276	196799	260974	410110	279690	298400
isoleucylserine	Peptide	Dipeptide	40012	LC/MS Neg	1798	217.2	6403-14-1;				39679.6	21884.9	7981.3	19916.3	35200.5	25024.4	39073.2	48476	43382.2	25939.3	30343.8	47773.8	55138.3	38074.8	52099.8	66078.4	50375	59861
isoleucylvaline	Peptide	Dipeptide	40049	LC/MS Pos	2202	231.2	41017-96-3;	5246011435949			69298.4	64466.2	33665.7	50164.3	48622.8	53309.5	52711.6	120783	95563.9	61356.3	45504.6	84767.2	115318	61453.7	118909	179762	60650	91225.8
isorhamnetin	Secondary metabolism	Flavonoids	38618	GC/MS	2317.1	589.2	480-19-3;	5281654	C10084	HMDB02655	143704	160478	107182	196375	178895	123100	279948	214082	146882	252567	181873	228890	166344	255488	1.03008e+06	628738	278503	380797
kaempferol	Secondary metabolism	Flavonoids	17785	GC/MS	2285.5	559.3	520;	5280863	C05903	HMDB05801	338562	293681	639811	288511	267000	325891	707607	478242	777775	580060	392214	585113	674763	589394	1.23871e+06	955735	631717	651530
kaempferol 3-O-beta-glucoside	Secondary metabolism	Flavonoids	38145	LC/MS Neg	3085	447.2	480-10-4;				81712	81274.2	100331	66928.5	31807.8	42648.3	291545	155853	102951	112902	78832	147244	175945	80383.5	433647	256892	199570	195143
kaempferol 7-O-glucoside	Secondary metabolism	Flavonoids	41620	LC/MS Pos	3777.9	449.2	16290-07-6;	10275538			195360	246318	187361	228198	151965	143889	588908	328489	133567	212412	146584	268426	465452	313955	1.02879e+06	565147	628027	433900
kynurenate	Amino acid	Aromatic amino acid metabolism (PEP derived)	1417	LC/MS Neg	2243	188.1	492-27-3;	3845	C01717	HMDB00715	4749.1					5189.5	4518.2	3009.1	8857.7	8039.9		5950.1	4505.9	6783.5	5351.1	6432.8	6837.7
leucine	Amino acid	Branched Chain Amino Acids (pyruvate derived)	60	LC/MS Pos	1674	132.2	61-90-5;	70457986106	C00123	HMDB00687	2154002	2.00065e+06	1.14934e+06	1.5933e+06	1.87207e+06	1.7825e+06	2.32155e+06	3.63143e+06	3.20511e+06	1650085	2.47695e+06	3.20658e+06	12079103	3691827	7016546	17666918	16765620	19958402
leucylalanine	Peptide	Dipeptide	40010	LC/MS Pos	1760	203.2	7298-84-2;	259321			240678	140171	94552.6	183553	226475	168600	261126	305151	253864	202914	221066	341675	359439	234882	265514	405704	286682	369579
leucylglutamate	Peptide	Dipeptide	40021	LC/MS Pos	1716	261.2		52595895259590			121416	109306	58490.7	92960.9	117086	60174.4	111827	191763	150407	103691	117501	150489	180115	128592	166105	204825	157923	211145
leucylglycine	Peptide	Dipeptide	40045	LC/MS Pos	1800	189.2	686-50-0;	79070			86135.9	50723.1	42321.5	43612.4	66366.4	47676.9	71890.1	66840.3	69153.1	61389.3	49537.2	57794.9	99010	51702.1	87693.1	67837.5	102809	117445
leucylisoleucine	Peptide	Dipeptide	36757	LC/MS Pos	2800	245.1	36077-41-5;				72455.9	74105.4	40125.3	65035.6	67008.6	58358	102899	105871	85196		62549.1	107877	119696	68200.1	101419	104654	105739	112854
leucylleucine	Peptide	Dipeptide	36756	LC/MS Pos	3012	245.1	3303-31-9;	768076992072	C11332		276809	250015	111142	262569	275682	249235	386423	396645	256156	172658	199779	322332	466461	272028	296683	487328	467050	491236
leucylphenylalanine	Peptide	Dipeptide	40026	LC/MS Neg	4057	277.3	3063-05-6;	259325			23042.6	19365.1	8754.7	17059.6	19175.3	17574.3	31429.6	23986.3	27523.9	16100.7	20323.9	35658.8	36228.4	24993.7	25291.3	30234.7	24456.9	29381.9
leucylserine	Peptide	Dipeptide	40048	LC/MS Neg	1837	217.2	6209-12-7;	3621685			11575.8	8836.3		8995.4	11489.2	9025.5	14092	13907.6	13223.6	13328	10195.8	17585.4	15440.5	12885.3	18143.1	22007	15519.9	26070.7
linoleate (18:2n6)	Lipids	Free fatty acid	1105	LC/MS Neg	5533	279.3	60-33-3;	5280450	C01595	HMDB00673	470161	222681	95196.2	177333	267066	389086	510927	1342717	132385	280532	1.11394e+06	305714	413591	355019	1.16055e+06	762398	1.57468e+06	737177
linolenate [alpha or gamma; (18:3n3 or 6)]	Lipids	Free fatty acid	34035	LC/MS Neg	5450	277.3			C06427	HMDB01388	2.78938e+06	983305	225184	711279	1.5775e+06	1.59809e+06	2.15805e+06	5007415	367641	877392	6.34464e+06	1.53029e+06	1.75905e+06	1.62752e+06	3.04878e+06	3525136	8484536	4433426
lupeol	Secondary metabolism	Terpenoids	42501	GC/MS	2415	369.4	545-47-1;		C08628				305803						147088	313143			99056.9			79098.7
luteolin	Secondary metabolism	Flavonoids	37115	LC/MS Neg	3545	285	491-70-3;	5280445	C01514	HMDB05800	23028.1	46541.3	25513.4	60810.7	66254.3	56028.4	67416	93426.4	28880.5	140768	75314.8	45479.5	64111.5	170350	349628	208829	289522	126949
lysine	Amino acid	Aspartate family (OAA derived)	1301	GC/MS	1836.7	317.2	56-87-1;	5962	C00047	HMDB00182	1.04329e+06	807796	621523	866145	1.05494e+06	1.02858e+06	1.1895e+06	1.83519e+06	1.6549e+06	819976	1.56127e+06	1.28879e+06	3.01345e+06	1191372	2.87939e+06	4464852	3481443	4.3378e+06
lysylleucine	Peptide	Dipeptide	40020	LC/MS Pos	1546	260.2	7369-79-1;	4682588			507526	348916	142599	398761	386354	304105	558540	624938	392345	252698	394299	597798	578876	450751	739757	563367	640360	674117
malate	Carbohydrate	TCA cycle	1303	GC/MS	1502	233	6915-15-7;	525	C00149	HMDB00156	105689680	85019560	142969216	103359040	105378560	110395832	145798784	142665232	195978480	146776096	144947008	175360496	191603952	218606384	194430304	240301840	167251568	190809920
malonate (propanedioate)	Lipids	Free fatty acid	15872	LC/MS Neg	606	103.2	141-82-2;26522-22-85-0;	867	C00383	HMDB00691	10235412	6.47907e+06	3.86638e+06	6.57948e+06	7.97203e+06	7.32214e+06	9278592	8983314	8758168	7336341	9238114	9290126	10359946	8502663	8605002	8672118	9562406	8805289
maltol	Carbohydrate	Amino sugar and nucleotide sugar	38299	GC/MS	1326	183	118-71-8;	8369	C11918		214795	176932	399219	268165	199968	214877	290297	244463	363541	525303	216805	245546	443915	334585	737343	529417	383610	413538
maltose	Carbohydrate	Sucrose, glucose, fructose metabolism	15806	GC/MS	2142.1	204.1	6363-53-7;	439341	C00208	HMDB00163	6539479	7216398	49030360	2.54532e+06	3.81181e+06	10857713	15691125	12549376	51111876	61875604	17231080	20103658	148043360	7190067	14352104	18260114	7183474	9055626
maltotriose	Carbohydrate	Sucrose, glucose, fructose metabolism	27723	GC/MS	2368.3	361.2	1109-28-0;	439586	C01835	HMDB01262		141351	343981		214380	191543	307002	161222	304240	243754	170009	203194	1.9951e+06		657685	1.50254e+06	682052	440192
mannitol	Carbohydrate	Sucrose, glucose, fructose metabolism	15335	GC/MS	1839	319.1	69-65-8;	6251	C00392	HMDB00765	5817763	2.93201e+06	2.98798e+06	3.70872e+06	3.97841e+06	2910511	5429067	8.0198e+06	5.02169e+06	3.8248e+06	6.70015e+06	5.14333e+06	6.79183e+06	5353580	16511580	9625103	8.19763e+06	5.95727e+06
methyl-beta-glucopyranoside	Nucleotide	Glucose derivative	40480	LC/MS Pos	1094.3	212.1	709-50-2;	2108			271290	119562	840732	94571.3	104829	141725	180809	136622	353367	542558	378032	223147	551722	197879	401557	272101	160756	196021
methylphosphate	Cofactors, Prosthetic Groups, Electron Carriers	Oxidative phosphorylation	37070	GC/MS	1221	240.9	7023-27-0;	13130			1.2527e+06	723151	866416	865184	1.20916e+06	955882	1.35687e+06	1.65562e+06	2.48764e+06	826854	1.73397e+06	1.41071e+06	1.37736e+06	1.40706e+06	3.14945e+06	2.18494e+06	2.31498e+06	1.79229e+06
myo-inositol	Carbohydrate	Inositol metabolism	19934	GC/MS	1924.9	217	87-89-8;		C00137	HMDB00211	123350688	86078568	73633328	60930884	113375824	144414880	132755776	146171776	117452024	104196784	160768512	97581944	205973536	89559888	102117232	160813488	176962912	160428464
N-acetylasparagine	Amino acid	Aspartate family (OAA derived)	33942	LC/MS Pos	974	175.1	4033-40-3;	99715		HMDB06028	105695	270672	161959	172172	456413	676542	227298	403382	201223	100381	353504	180696		367128	195239	232731	508772	527660
N-acetylglucosamine	Carbohydrate	Amino sugar and nucleotide sugar	15095	GC/MS	1903.3	245	7512-17-6;	24139	C00140	HMDB00215	1.03666e+06	494273	339954	556899	503634	522712	1275735	1.35331e+06	1.25374e+06	621840	854623	939233	840479	496224	2.36739e+06	1.20391e+06	1.01307e+06	938176
N-acetylglutamate	Amino acid	Glutamate family (alpha-ketoglutarate derived)	15720	LC/MS Pos	1492	190.1	5817-08-3;	1549099	C00624	HMDB01138	197737	233220	122480	148810	204378	256707	544224	484860	131448	86054.6	306905	155120		169148	551688	231236	391309	335510
N-acetylornithine	Amino acid	Glutamate family (alpha-ketoglutarate derived)	15630	LC/MS Pos	875	175.2	6205-08-9;	6992102439232	C00437	HMDB03357	155952	88166.2	154122	156395	125813	142735	144286	200200	189041	140258	227827	210315	465646	131271	378635	434371	278511	240057
N-acetylproline	Amino acid	Glutamate family (alpha-ketoglutarate derived)	34387	LC/MS Neg	1245	156.1	1074-79-9;	322640			7129.9	6264.8	5683		6936.7		8496.8	7609.9	6293.4	4935.2	4900.2	8831.8	26814.4	7303.2	25091.4	19404.7	11190.5	9431
N-acetylserine	Amino acid	Serine family (phosphoglycerate derived)	37076	GC/MS	1526	218	97-14-3;	65249		HMDB02931	152773	205178	213380	219825	344270	210644	245336	443420	476886	130244	287059	254050	267234	445237	397518	275787	306170	295003
naringenin-7-O-glucoside	Secondary metabolism	Flavonoids	37471	LC/MS Neg	3732	433.3	529-55-5;				15910.9	17868.6	44904.8	19015.9	15461.4	20043.9	36037.5	21529.4	37023.6	51814.9	16852.6	23979.7	35244.8	37312.4	100158	50273.4	45427.3	46790.5
nicotinamide	Cofactors, Prosthetic Groups, Electron Carriers	Nicotinate and nicotinamide metabolism	594	LC/MS Pos	1267	123.1	98-92-0;	936	C00153	HMDB01406	511935	425637	415598	372130	332969	453384	781078	592452	586294	556163	720800	685740	800913	454090	1.19669e+06	1.00049e+06	880542	902934
nicotinamide riboside*	Cofactors, Prosthetic Groups, Electron Carriers	Nicotinate and nicotinamide metabolism	33013	LC/MS Pos	955	255.1	1341-23-7;		C03150		304441	199070	864836	291451	526891	1.27796e+06	1.21976e+06	127510	1.66274e+06	437073	452953	576055	490784	1.54315e+06	292821	497491	941003	1.04858e+06
nicotinate	Cofactors, Prosthetic Groups, Electron Carriers	Nicotinate and nicotinamide metabolism	1504	GC/MS	1334.1	180	59-67-6;	938	C00253	HMDB01488	1.25071e+06	1.27428e+06	1.25862e+06	979520	1.64661e+06	1.08902e+06	1.25879e+06	2.42474e+06	1.48142e+06	994529	1.01415e+06	1.36372e+06	1.87537e+06	1.02534e+06	1.74142e+06	2.05486e+06	1775509	1.92298e+06
nicotinate ribonucleoside*	Cofactors, Prosthetic Groups, Electron Carriers	Nicotinate and nicotinamide metabolism	33471	LC/MS Pos	1105	256	2625-49-2;	161233	C05841		37313.1	22800.8	91914.3	42643.8	25679.1	25159.6	48019		145000	94632.3	48392.7	70051.3	87561.4	56402.9	49543.5	57931.7	58151.1	36311.7
O-acetylserine	Amino acid	Serine family (phosphoglycerate derived)	15947	GC/MS	1423	174	66638-22-0;	994786971051	C00979	HMDB03011	498156	508612	99130.8	490237	742130	421416	782540	858743	449718	249040	462946	322288	365728	233074	209671	358039	194583	175419
oleate (18:1n9)	Lipids	Free fatty acid	1359	LC/MS Neg	5660	281.3	112-80-1;	445639	C00712	HMDB00207	618616	676983	517418	489200	720022	1.22146e+06	1.01187e+06	2.46314e+06	823298	1429968	1.48866e+06	949436	716800	841216	2942374	1.91736e+06	2.76341e+06	1.72445e+06
orotate	Nucleotide	Pyrimidine metabolism	1505	GC/MS	1709.6	254.1	50887-69-9;	967	C00295	HMDB00226	47424.7	195544	1.15632e+06	134961	409394	218936	177896	267721	183245	98558	75054.4	99283.2	41960.2	200214	173088	71573.7	256348	225806
palmitate (16:0)	Lipids	Free fatty acid	1336	LC/MS Neg	5619	255.3	57-10-3;	985	C00249	HMDB00220	3203183	3.69327e+06	2084836	1.99854e+06	4.22302e+06	4.5622e+06	3.45189e+06	5722035	3.12376e+06	3.22191e+06	2704805	3.97836e+06	3573672	3.49661e+06	7814915	6.29095e+06	8214113	4904737
pantothenate	Cofactors, Prosthetic Groups, Electron Carriers	CoA metabolism	1508	LC/MS Pos	2218	220.1	137-08-6;	6613	C00864	HMDB00210	56317	37433.9	160773	34554.8	64337	56249.8	46583.9	84510.8	126605	91950	99729	74144.1	162207	71659	197389	82707.5	122419	88052.2
phenylalanine	Amino acid	Aromatic amino acid metabolism (PEP derived)	64	LC/MS Pos	2056	166.1	63-91-2;	69256656140	C00079	HMDB00159	4330491	3.97879e+06	3.23378e+06	5687323	3.66365e+06	7744977	7366144	9587505	4.52774e+06	2.84506e+06	9253789	5322413	9911502	5867957	11232425	23429106	17607104	17518502
pheophorbide A	Cofactors, Prosthetic Groups, Electron Carriers	Chlorophyll and heme metabolism	35879	LC/MS Pos	6053	593.4	15664-29-6;		C18021		888262	543419	253416	707403	867425	1.45715e+06	1.88465e+06	1.60588e+06	1.03183e+06	1248391	425603	1.16474e+06	2774592	1.23782e+06	1.96233e+06	2285176	2625930	1.38094e+06
phosphate	Cofactors, Prosthetic Groups, Electron Carriers	Oxidative phosphorylation	11438	GC/MS	1307.7	298.9	7664-38-2 ;	1061	C00009	HMDB01429	111029088	99057472	103413288	218636704	69826632	37637224	94373224	189415408	246862320	23591136	43372652	197885712	23076664	135449472	420024000	678361984	188956880	216826080
phytol	Cofactors, Prosthetic Groups, Electron Carriers	Chlorophyll and heme metabolism	40140	GC/MS	1964.7	143.1	150-86-7;	5280435	C01389	HMDB02019	4655639	2.7263e+06	2.78048e+06	2.86883e+06	3.05836e+06	3.58298e+06	5.27029e+06	5391044	5625294	4.58105e+06	6.07063e+06	6024041	6.5607e+06	5.65735e+06	6423041	6.7199e+06	7982920	7.30448e+06
phytonadione (Vitamin K1)	Cofactors, Prosthetic Groups, Electron Carriers	Quinone metabolism	12250	GC/MS	2407	596.5	84-80-0;	5284607	C02059	HMDB03555	221090	114937	307944	174228	98255.3	189956	328871	252932	364866	326017	241068	351256	246814	292208	444029	507686	394355	566513
pinitol	Carbohydrate	Inositol metabolism	37086	GC/MS	1773	318.1	10284-63-6;		C03844		63567108	69128128	151718880	65385348	93370856	76073176	94714816	91198168	184770272	141159008	108019336	94601016	136952064	120120520	174314224	139457424	110711640	128575080
pipecolate	Amino acid	Aspartate family (OAA derived)	1444	GC/MS	1396.1	156	4043-87-2;	849	C00408	HMDB00070	1.98355e+06	973910	7.99593e+06	1.70671e+06	215977	435588	2.36767e+06	2.78822e+06	3.65558e+06	110441	560308	1.40312e+06	15801858	1.1651e+06	7.18141e+06	10418862	5105543	2928833
proline	Amino acid	Glutamate family (alpha-ketoglutarate derived)	1898	LC/MS Pos	796	116.1	147-85-3;	1457426971047	C00148	HMDB00162	608175	692048	658377	597698	815994	858873	1.0443e+06	953019	3.02091e+06	862084	581826	981901	3.70996e+06	1.19263e+06	2007996	4906429	2.67117e+06	3.71076e+06
pseudouridine	Nucleotide	Pyrimidine metabolism	33442	LC/MS Neg	1104	243.1	1445-07-4;		C02067	HMDB00767	4923.5	3193.4	7067.9		6732.2		4512.1	5609.6	8513.4	3914.1		4765.8	28845	8682.8	19095.8	10120.2	11926.3	11262.3
pyridoxal	Cofactors, Prosthetic Groups, Electron Carriers	Vitamin B metabolism (B6 or B12)	1651	LC/MS Pos	1210	168.1	65-22-5;	1050	C00250	HMDB01545	166023	107678	108685	72594.1	106785	189682	121811	151456	208263	172796	218087	159874	221570	183793	259320	259130	239354	203509
pyridoxate	Cofactors, Prosthetic Groups, Electron Carriers	Vitamin B metabolism (B6 or B12)	31555	LC/MS Neg	2210	182.1	82-82-6 ;	6723	C00847	HMDB00017	4319.4	5193.4			8746	5078.4	5879.6	9476	6516.6	4718.2	7213.5	8398.1	10470.8	5707.3	11239.2	13580.9	9955.9	10882.8
pyroglutamylvaline	Peptide	Dipeptide	32394	LC/MS Neg	1755	227.2		152416			4600.1	4712.3		5217.3		4743.5	7169.3	10032.1	7497.5	5932.3		7095.6	11759	4409.7	13264.3	12676.1	10706.1	12672.6
pyruvate	Carbohydrate	Glycolysis	599	GC/MS	1130.6	217	127-17-3;	107735	C00022	HMDB00243	1.97637e+06	1644418	1.24998e+06	2713421	2638332	2.01052e+06	4037311	3683670	4.24748e+06	2.12986e+06	1.60849e+06	2.33984e+06	3668928	3.62532e+06	2.94906e+06	4.77727e+06	2.25309e+06	2.55022e+06
quercetin	Secondary metabolism	Flavonoids	17780	GC/MS	2318.5	647.4	849061-97-8;	5280343	C00389	HMDB05794	35006	81610.9	100022	67710.2	67385.3	146869	429949	81235.4	63529.7	66183.9	23815	71802.9	104543	106231	506435	289688	263468	212497
quercetin-3-galactoside	Secondary metabolism	Flavonoids	34114	LC/MS Neg	2706	463.2	482-36-0;	5281643	C10073		5882.2	44572.9	11516.2	6135		26570.4	186201	30961.1	20889.8	16708.8	7036.4	14650.7	31448.7	14956.2	245289	121803	105928	85894.3
quercetin-3-o-glucoside	Secondary metabolism	Flavonoids	37131	LC/MS Neg	2770	463	21637-25-2;		C05623		8623.2	82978.3	31721.2	29034.6	4108.6	43279.7	439718	48794.8	35820.6	39219.8	7930	30631.1	74437	36933.6	473749	222083	194979	178928
raffinose	Carbohydrate	Sucrose, glucose, fructose metabolism	586	LC/MS Neg	997	503.2	17629-30-0;	439242	C00492	HMDB03213	27342.9	110828	30905.3	14401.3	119695	82754.7	121241	73094.6	120501	82927.2	149099	83759.8	706930	179611	692937	1.4638e+06	1.19055e+06	1.02275e+06
ribitol	Carbohydrate	Amino sugar and nucleotide sugar	15772	GC/MS	1692.4	217	488-81-3;		C00474	HMDB00508	3388798	2.69852e+06	9765220	2.26306e+06	3.65531e+06	4.56302e+06	5670338	7.62764e+06	8.12237e+06	3.7067e+06	8427662	3.61802e+06	13742631	8347074	6.13257e+06	8480106	8.02358e+06	7.21771e+06
riboflavin (Vitamin B2)	Cofactors, Prosthetic Groups, Electron Carriers	Riboflavin and FAD metabolism	1827	LC/MS Pos	3111	377.2	83-88-5;	493570	C00255	HMDB00244	286633	185762	124804	172362	146158	271526	253796	288720	175619	161073	257345	244271	277125	189832	209694	245840	363672	301983
ribose	Carbohydrate	Amino sugar and nucleotide sugar	12080	GC/MS	1639.2	204	50-69-1;	5311110	C00121	HMDB00283	10156481	8476256	6.29338e+06	7112333	10592973	9344203	13760855	17818646	14317138	7236591	12392715	13250030	17854990	12284069	25023462	22531398	21030922	19304376
rutin	Secondary metabolism	Flavonoids	18382	LC/MS Pos	3630	610.8	207671-50-9;	5280805	C05625	HMDB03249	795678	3.88882e+06	1.30649e+06	2.14478e+06	694261	4590145	10232135	2.40571e+06	1.12078e+06	875455	748437	1.89029e+06	3.13847e+06	2.91409e+06	8302458	7.82806e+06	6.94799e+06	6269020
S-adenosylhomocysteine (SAH)	Amino acid	Aspartate family (OAA derived)	15948	LC/MS Neg	1821	383.1	979-92-0;		C00021	HMDB00939	6621.5	9828.1	4243.4	5780.3	8184.8	16317.8	17488.8	13903.5			7795.7		13400.2	7667.8	16680.7	6884.5	23052.4	11560.2
salicylate	Secondary metabolism	Phenylpropanoids	1515	LC/MS Neg	2226	137.1	69-72-7;	338	C00805	HMDB01895	31708.6	13650.1	41806.2	21798.2	17855	4878.6	20999.8	22980.8	115476	48640.8	27668.5	106813	106297	28931.7	49836.6	69686	33686.2	47137.3
sebacate (decanedioate)	Lipids	Free fatty acid	32398	LC/MS Neg	1778	201.2	111-20-6;	5192	C08277	HMDB00792	4156	3057.9			5294.3	5556.9	3435.4	4282.5	4200.3		4329.1		3645		7364.2	6044.8	6797.9
serine	Amino acid	Serine family (phosphoglycerate derived)	1648	GC/MS	1389.1	204	56-45-1;	59516857581	C00065	HMDB03406	26366356	47827144	38000736	52786848	114132152	46848016	52542876	72467832	154403952	15344732	46586268	46427356	57488736	68719560	65275692	78682600	68773736	65874940
serylisoleucine*	Peptide	Dipeptide	40193	LC/MS Pos	2021	219.2	510-791-9560;				77881.8	38608.9	28750.2	65587.5	62973.3		91609.5	84004.4	110252	38993.8	54499.1	76696	86216	60127.5	127372	101764	71933.7	141150
serylleucine	Peptide	Dipeptide	40066	LC/MS Pos	2106	219.2	6665-16-3;				670839	437506	160678	351336	612036	499967	672840	748469	868275	534875	431529	828433	847232	656320	912033	1016931	854527	934396
serylphenyalanine	Peptide	Dipeptide	40054	LC/MS Pos	2348	253.2					172305	106751	43902.4	105515	139575	136979	160668	191823	193713	110556	106987	198169	173459	176663	189342	252897	204968	179579
shikimate	Amino acid	Aromatic amino acid metabolism (PEP derived)	15144	GC/MS	1758.1	204	138-59-0;	8742	C00493	HMDB03070	10058899	13490598	15526371	14288965	12000651	31381418	24494222	28503684	14108958	11570675	20447824	13716345	11400660	24622336	16673669	21485696	26063088	27618554
sorbitol	Carbohydrate	Sucrose, glucose, fructose metabolism	15053	GC/MS	1843	319.1	6706-59-8;	107428	C00794	HMDB00247	185418	140375	354632	117878	187498	146009	148419	203148	585369	317792	165886	227573	328336	210112	370790	395579	238169	319174
squalene	Lipids	Sterols	1518	GC/MS	2205	69	111-02-4;	638072	C00751	HMDB00256	369354	292489	1.02541e+06	384886	375178	473679	506187	385772	954482	1.28626e+06	435745	810325	1.37915e+06	549084	668277	1.00925e+06	898505	1.06292e+06
stigmasterol	Secondary metabolism	Terpenoids	21183	GC/MS	2359	255.3	83-48-7;	5280794	C05442	HMDB00937	1.62408e+06	848106	1.07865e+06	1.17588e+06	1.57947e+06	1.39532e+06	1.97511e+06	2371705	1.76747e+06	1.37239e+06	1.64344e+06	1916349	2.3683e+06	1.80209e+06	3.06708e+06	2.64634e+06	2.55938e+06	2.45323e+06
succinate	Carbohydrate	TCA cycle	1437	GC/MS	1348	247	110-15-6;	1110	C00042	HMDB00254	1.69338e+06	2.13268e+06	2445955	1.00042e+06	2.15441e+06	2.32761e+06	4111656	4.02661e+06	4.63409e+06	3.27389e+06	4981401	3.34365e+06	15146968	5444037	12799603	7.69108e+06	7075176	5.86748e+06
sucrose	Carbohydrate	Sucrose, glucose, fructose metabolism	1519	LC/MS Neg	875	341.2	57-50-1;	5988	C00089	HMDB00258	28166.3	99814	1.04687e+06	275235	18976.3	26720.5	249011	25963.3	3.03674e+06	662250	27161.2	823439	4.51077e+06	1.8895e+06	1.1268e+06	2293930	316798	430140
syringic acid	Secondary metabolism	Flavonoids	37091	GC/MS	1824	327.2	530-57-4;	10742	C10833	HMDB02085	362097	197590	359525	279525	211107	156842	276667	439913	407548	574454	430382	427148	370972	371912	1156983	575438	491362	456020
threitol	Carbohydrate	Amino sugar and nucleotide sugar	35854	GC/MS	1513	217.1	2418-52-2;	169019	C16884	HMDB04136	830256	373935	1.12271e+06	538248	632418	484929	918832	947460	2.03408e+06	1.50877e+06	1.09865e+06	1.35454e+06	2.23575e+06	1308008	1.39315e+06	1368797	1.16755e+06	1.36185e+06
threonate	Cofactors, Prosthetic Groups, Electron Carriers	Ascorbate metabolism	27738	GC/MS	1560.7	292.1	70753-61-6;	151152	C01620	HMDB00943	3.05039e+06	3.29888e+06	4685418	1.84918e+06	4.17555e+06	4.03407e+06	4.39569e+06	6.2163e+06	5.49088e+06	2928501	3851744	3.40868e+06	9222557	3.63248e+06	12487465	5.26984e+06	7.56034e+06	6902623
threonine	Amino acid	Aspartate family (OAA derived)	1284	LC/MS Pos	713	120.1	72-19-5;	69710196288	C00188	HMDB00167	581269	641740	439312	608615	995501	1.05208e+06	546299	628177	464173	403111	596882	563387	676460	845411	657608	820619	908037	952453
threonylleucine	Peptide	Dipeptide	40051	LC/MS Pos	2204	233.2	50299-12-2;	4420322			832904	703550	348126	534460	768907	595228	893517	1111608	832227	615820	754489	899725	879554	891386	1.19082e+06	1.26284e+06	955657	1.32801e+06
threonylphenylalanine	Peptide	Dipeptide	31530	LC/MS Pos	2500	267.2		40997994099798			80301	56998.2	31854.8	57185.8	60154.8	43580.8	68055	101595	87554.3	89393.1	51404.9	125086	92478	87026.6	129337	108148	92280.1	99208.4
trans-4-hydroxyproline	Amino acid	Glutamate family (alpha-ketoglutarate derived)	1366	GC/MS	1537	140	51-35-4;	58106971053	C01157	HMDB00725	71705	80441.3	60819.1	47781.6	67005.3		77162.7	79582.9	126585		116781	163633	95362.3	160433	266270	146883	244038	139252
trigonelline (N'-methylnicotinate)	Cofactors, Prosthetic Groups, Electron Carriers	Nicotinate and nicotinamide metabolism	32401	LC/MS Pos	757	138.1	6138-41-6 ;	5570	C01004	HMDB00875	3253858	1.96593e+06	5.15173e+06	2.1215e+06	2.2957e+06	2.55157e+06	2.88444e+06	3659151	5.11046e+06	3772900	2.64694e+06	2.40847e+06	7.63774e+06	2949024	5036118	5221936	3.75199e+06	3.98391e+06
tryptophan	Amino acid	Aromatic amino acid metabolism (PEP derived)	54	LC/MS Pos	2445	205.1	73-22-3;	69235166305	C00078	HMDB00929	470187	1162482	218560	1.32245e+06	447620	570972	1.2615e+06	2954538	615062	473158	2.37315e+06	1.06391e+06	7425538	1.23189e+06	5245496	8.29327e+06	4.3898e+06	4.62993e+06
tyramine	Secondary metabolism	Amine derived	1603	LC/MS Pos	1503	138.1	60-19-5;	5610	C00483	HMDB00306	74100.6	38931.5		29188.2		29831.3	93160.9	115720			61111.7	37496.1	95014.4	30594.5	82221.8	94099.9	95933.4	68120.9
tyrosine	Amino acid	Aromatic amino acid metabolism (PEP derived)	1299	LC/MS Pos	1516	182.1	60-18-4;	60576942100	C00082	HMDB00158	596913	512447	329676	447320	466101	418799	683463	896430	587839	526197	681154	758583	3.41916e+06	967369	1.67912e+06	3264718	2.72447e+06	3.1765e+06
uracil	Nucleotide	Pyrimidine metabolism	605	GC/MS	1370.4	241	66-22-8;	1174	C00106	HMDB00300	643253	853943	367533	534891	1.10484e+06	808648	902784	2290183	637222	288959	659734	599060	882474	754774	4819548	2.5512e+06	3.85723e+06	3896895
urate	Nucleotide	Purine metabolism	1604	GC/MS	1928	441.2	69-93-2;120K5305;		C00366	HMDB00289	19536.4	10334.6	51686.8	10093.2	43486.9	38298.5	42841.2	17163.5	17155	13966.5			38837.1	122121	100938	77020.8	170477	137216
uridine	Nucleotide	Pyrimidine metabolism	606	LC/MS Neg	1430	243.1	58-96-8;	6029	C00299	HMDB00296	273654	210217	159022	221541	218692	234170	322488	342809	316382	191390	265328	292549	391449	330082	508784	406476	388512	354765
uridine-2',3'-cyclic monophosphate	Nucleotide	Pyrimidine metabolism	37137	LC/MS Neg	1082	304.9		4634036	C02355	HMDB11640	19456.8	29183.4	6022.7	21517.7	28466.7	20093	39536.3	54415	43062.2	4741.4	20725.2	38185.2	10960.4	33152.6	100552	132089	85675.1	62681.5
valine	Amino acid	Branched Chain Amino Acids (pyruvate derived)	1649	LC/MS Pos	1040	118.1	72-18-4;	69710186287	C00183	HMDB00883	1.05924e+06	1.26237e+06	673003	907098	1.22192e+06	1.26869e+06	1.38833e+06	2.1505e+06	2.17564e+06	907864	2.09007e+06	2.13917e+06	5.56547e+06	2.7279e+06	4947486	9400161	9027421	9836359
valylglutamate	Peptide	Dipeptide	32454	LC/MS Pos	1346	247.1	3062-07-5;	7009623			55584.5	56520.5	31689.3	39400	51414.8	38856.9	45389.6	62269.6	66252.3	35256.1	60205.1	72875.9	80690.2	38400.8	57130.5	76933	67282.8	81080.4
valylisoleucine	Peptide	Dipeptide	40050	LC/MS Pos	2365	231.2	20556-14-3;	52460125246013			272796	221816	113267	228516	203866	187054	313991	382502	313105	234816	235240	360563	401603	246772	375250	477810	368344	467113
valylleucine	Peptide	Dipeptide	39994	LC/MS Pos	2503.3	231.2		352039			309439	249908	105418	225051	314579	278262	318679	418656	440448	310708	279811	515931	468533	322485	504008	487061	434622	465301
valylphenylalanine	Peptide	Dipeptide	40688	LC/MS Pos	2790	265.2	3918-92-1;	69931196993120			137521	100108	67978.4	102080	134889	101119	177859	152296	201467	105458	94021.5	211658	167348	136384	169347	208685	153810	194384
vanillate	Secondary metabolism	Benzenoids	35639	GC/MS	1728	297	121-34-6;	8468	C06672	HMDB00484	165516	134655	268070	270189	239747	180390	240095	295160	319406	346115	230645	263095	293779	381110	501295	385672	247958	373448
vanillin	Secondary metabolism	Phenylpropanoids	37442	LC/MS Neg	2320	151.1	121-33-5;		C00755	HMDB12308			19161.5					11689.4	31457.3	27866.4	8569.6	14037.2	31628.7	17537.3				20920.7
xylitol	Carbohydrate	Amino sugar and nucleotide sugar	4966	GC/MS	1677.6	307.2	87-99-0;	6912	C00379	HMDB00568	50412.4	51442.4	79445.1	43235.3	57484.5	79123	167077	129383	221059	79080.8	147509	107130	420465	152225	223996	372352	210761	197386
xylonate	Carbohydrate	Amino sugar and nucleotide sugar	35638	GC/MS	1722	292	73686-31-7;	6602431	C05411		1.54163e+06	1.29765e+06	5.97619e+06	1.41944e+06	1.4152e+06	1167563	2184721	3.23798e+06	6.00761e+06	1.95515e+06	2.43871e+06	2.42868e+06	5.91918e+06	2.71245e+06	8919177	4.099e+06	2.82353e+06	2.70461e+06
xylose	Carbohydrate	Amino sugar and nucleotide sugar	15835	GC/MS	1723.9	204	609-06-3;	95259	C00181	HMDB00098	1633677	1120073	1833371	1136107	1217578	1232989	2.2303e+06	2607804	2513310	1161851	1869742	1792236	2753897	1.92476e+06	2895480	1.95062e+06	1849537	1833544

## Sheet: ScaledImpData (LEAF)
										SAMPLE_NAME	SDSU-00084	SDSU-00085	SDSU-00086	SDSU-00087	SDSU-00088	SDSU-00089	SDSU-00090	SDSU-00091	SDSU-00092	SDSU-00093	SDSU-00094	SDSU-00095	SDSU-00096	SDSU-00097	SDSU-00098	SDSU-00099	SDSU-00100	SDSU-00101
										CLIENT_IDENTIFIER	1	2	3	4	5	6	7	8	9	10	11	12	13	14	15	16	17	18
										Group	Leaves 0min-1	Leaves 0min-2	Leaves 0min-3	Leaves 30min-1	Leaves 30min-2	Leaves 30min-3	Leaves 1hr-1	Leaves 1hr-2	Leaves 1hr-3	Leaves 2hr-1	Leaves 2hr-2	Leaves 2hr-3	Leaves 3hr-1	Leaves 3hr-2	Leaves 3hr-3	Leaves 5hr-1	Leaves 5hr-2	Leaves 5hr-3
										SAMPLE_ID	1213882	1213885	1213905	1213901	1213892	1213899	1213890	1213888	1213904	1213897	1213883	1213889	1213884	1213900	1213893	1213896	1213891	1213898
										PARENT_SAMPLE_ID	1191012	1191013	1191014	1191015	1191016	1191017	1191018	1191019	1191020	1191021	1191022	1191023	1191024	1191025	1191026	1191027	1191028	1191029
										GROUP_NUMBER	1	1	1	1	1	1	1	1	1	1	1	1	1	1	1	1	1	1
										NET_WET_MG	230	200	140	180	160	220	190	160	160	140	180	150	150	210	170	130	180	130
										SPECIES_INFO	Soybean(Glycine Max)	Soybean(Glycine Max)	Soybean(Glycine Max)	Soybean(Glycine Max)	Soybean(Glycine Max)	Soybean(Glycine Max)	Soybean(Glycine Max)	Soybean(Glycine Max)	Soybean(Glycine Max)	Soybean(Glycine Max)	Soybean(Glycine Max)	Soybean(Glycine Max)	Soybean(Glycine Max)	Soybean(Glycine Max)	Soybean(Glycine Max)	Soybean(Glycine Max)	Soybean(Glycine Max)	Soybean(Glycine Max)
										TIME_MIN	T000	T000	T000	T030	T030	T030	T060	T060	T060	T120	T120	T120	T180	T180	T180	T300	T300	T300
										TIME_POINT	0min	0min	0min	30min	30min	30min	1hr	1hr	1hr	2hrs	2hrs	2hrs	3hrs	3hrs	3hrs	5hrs	5hrs	5hrs
										TISSUE_TYPE	Leaves	Leaves	Leaves	Leaves	Leaves	Leaves	Leaves	Leaves	Leaves	Leaves	Leaves	Leaves	Leaves	Leaves	Leaves	Leaves	Leaves	Leaves
BIOCHEMICAL NAME	SUPER_PATHWAY	SUB_PATHWAY	COMP_ID	PLATFORM	RI	MASS	CAS	PUBCHEM	KEGG	Group HMDB	SDSU-00084	SDSU-00085	SDSU-00086	SDSU-00087	SDSU-00088	SDSU-00089	SDSU-00090	SDSU-00091	SDSU-00092	SDSU-00093	SDSU-00094	SDSU-00095	SDSU-00096	SDSU-00097	SDSU-00098	SDSU-00099	SDSU-00100	SDSU-00101
1,3-dihydroxyacetone	Carbohydrate	Glycolysis	35963	GC/MS	1263	103	96-26-4;62147-49-3;	670	C00184	HMDB01882	0.695453	0.699241	0.294604	0.403019	0.613078	0.95746	1.04254	0.614461	1.16572	4.36969	1.48516	1.29365	5.57602	2.78001	1.32405	0.891435	1.56171	0.955582
1-palmitoylglycerol (1-monopalmitin)	Lipids	Glycerolipids	21127	GC/MS	2119.5	371.3	542-44-9;	14900			0.746071	0.482042	1.65096	0.506807	0.872297	0.63545	0.893815	0.678928	1.70537	1.42135	0.710065	0.864331	3.25286	1.46957	1.10618	1.26673	1.18535	1.56407
1-palmitoylglycerophosphate	Lipids	Phospholipids	34428	LC/MS Neg	5752	409.3		6419701	C04036	HMDB00327	1.11855	0.824518	0.402408	0.301063	0.979963	1.18403	0.759196	1.53364	0.892075	0.948379	0.569368	1.02004	2.29249	0.921578	2.44012	2.20831	2.20263	1.18502
1-palmitoylglycerophosphocholine	Lipids	Phospholipids	33955	LC/MS Pos	5671	496.4	17364-16-8;	86554			0.586129	1.11436	0.772952	0.814441	1.83586	2.0317	1.96254	0.638333	0.224866	2.2347	1.84088	0.723076	2.60747	1.59342	1.03341	0.647475	0.966587	0.937854
1-palmitoylglycerophosphoethanolamine	Lipids	Phospholipids	35631	LC/MS Neg	5940	452.3		9547069		HMDB11503	0.614673	0.800088	0.241985	0.494518	0.971406	1.98716	1.05156	0.852689	1.04266	0.531078	1.02859	0.629811	1.52676	0.942157	1.78085	2.26981	2.70052	2.38565
1-palmitoylglycerophosphoinositol*	Lipids	Phospholipids	35305	LC/MS Neg	5573	571.3					1.06257	0.298961	0.282891	0.282891	1.27419	1.36274	0.618875	0.524904	0.487794	2.01214	1	0.644409	6.92745	1.46562	1.389	0.861613	1.41686	0.999319
1-stearoylglycerophosphocholine	Lipids	Phospholipids	33961	LC/MS Pos	5844	524.4	19420-57-6;	497299			0.823608	0.569367	0.230992	0.328118	1.03439	1.06158	1.30429	1.58184	0.43466	0.632343	1.69875	1.10982	0.781726	0.941147	2.20863	2.66259	3.21005	0.965612
1-stearoylglycerophosphoinositol	Lipids	Lysolipids	19324	LC/MS Neg	5800	599.4	796963-93-4;				0.971259	0.420521	0.420521	0.420521	0.94788	1.25119	1.02874	0.94504	0.443403	0.665355	1.68181	0.680847	1.7073	0.483578	2.95486	1.0491	2.55498	1.54855
12,13-epoxy-9-keto-10(trans)-octadecenoate	Lipids	Oxylipins	39620	LC/MS Neg	5123.6	309.2	478931-82-7;				1.17045	0.743292	0.678608	0.490437	0.61034	1.05271	0.947287	1.42821	0.779408	0.643452	1.47079	0.874384	1.35177	0.716158	2.2187	1.31991	1.55869	1.31508
12,13-hydroxyoctadec-9(Z)-enoate	Lipids	Oxylipins	38395	LC/MS Neg	5137	313.4	263399-35-5;	10236635	C14829	HMBD04705	1.07525	0.674298	0.56484	0.605801	0.841367	0.671571	0.849283	1.53193	1.01728	1.0439	0.982715	0.891616	1.2239	0.551949	2.43264	1.67642	1.08753	1.33081
13-HODE + 9-HODE	Lipids	Oxylipins	37752	LC/MS Neg	5247	295.2					0.799282	0.64659	0.817897	0.625803	0.517835	0.82796	1.0798	1.15077	0.906221	1.01955	1.10902	0.98045	1.53972	0.758752	2.20606	1.3759	1.3553	1.18159
13S-hydroperoxy-9Z,11E,15Z-octadecatrienoate	Lipids	Oxylipins	39621	LC/MS Pos	5239.4	328.2	67597-26-6;	5497123			1.07272	0.809341	0.58543	0.429293	0.822374	1.04427	0.982283	1.09511	0.637364	0.519413	1.22897	1.07753	1.01772	0.77362	1.45009	1.17953	1.29477	0.890421
2'-deoxyadenosine	Nucleotide	Purine metabolism	1553	LC/MS Pos	1632	252.1	16373-93-6;	13730	C00559	HMDB00101	0.979967	0.546918	1.84177	0.384625	0.886663	0.648478	0.605788	0.492876	2.4496	1.5525	0.874534	1.28258	1.09257	1.12835	1.02003	1.18114	0.97431	1.30894
2,3-dihydroxyisovalerate	Amino acid	Branched Chain Amino Acids (pyruvate derived)	38276	GC/MS	1422	131	1756-18-9;	677	C04039		0.72446	1.0646	1.65072	0.714129	0.900358	0.985126	1.87272	2.11852	1.72058	0.464704	1.2434	0.695249	0.23933	1.01487	1.55103	0.537774	1.04397	0.853117
2-aminobutyrate	Amino acid	Glutamate family (alpha-ketoglutarate derived)	1577	GC/MS	1215.7	130	1492-24-6;	4396916971251	C02261	HMDB00650	0.132274	0.132274	0.132274	0.132274	0.318249	0.519535	1.00588	1.57197	0.663151	0.132274	0.585656	0.522936	3.09478	0.994119	1.50786	2.4926	2.78403	3.28057
2-hydroxyglutarate	Lipids	Free fatty acid	37253	GC/MS	1576	247	40951-21-1;	43	C02630	HMDB00606	0.385972	0.411497	1.08872	0.560925	0.501712	0.565424	0.911274	0.854589	1.99192	0.473898	0.673848	1.19244	2.14805	1.23081	1.75956	2.26182	1.65732	1.822
2-hydroxypalmitate	Lipids	Free fatty acid	35675	LC/MS Neg	5508	271.3	764-67-0;	92836			0.892138	1.25078	0.595533	0.33809	0.472666	1.29971	0.489533	1.86244	0.486495	0.263649	1.10786	0.571264	2.81675	0.276347	2.25497	1.28261	1.36943	1.54334
2-hydroxystearate	Lipids	Free fatty acid	17945	LC/MS Neg	5705	299.4	629-22-1;	69417	C03045		0.867892	0.799311	1.38469	0.67661	0.666355	1.14715	0.557012	1.55116	0.895874	0.473684	0.679644	1	2.50672	0.473684	1.14129	1.45483	1.52906	1.72323
2-isopropylmalate	Amino acid	Branched Chain Amino Acids (pyruvate derived)	15667	LC/MS Neg	732	175.2	3237-44-3;	77	C02504	HMDB00402	0.965757	0.933876	2.96712	1.03424	1.13081	0.878465	1.70303	1.89778	1.1193	0.947675	1.13853	0.701472	0.688663	0.663089	1.78789	0.85893	0.951268	1.10988
2-pyrrolidinone	Amino acid	Glutamate family (alpha-ketoglutarate derived)	31675	GC/MS	1190.9	142	616-45-5 ;	12025		HMDB02039	0.854678	0.706892	0.221918	0.485137	1.15539	0.513629	0.951036	1.32383	1.19966	0.399582	0.836298	1.06063	1.04896	0.832393	1.14375	1.44133	1.56862	1.47184
3-deoxyoctulosonate	Carbohydrate	Sucrose, glucose, fructose metabolism	33463	GC/MS	1922	283.1	103404-70-2;	4636210			0.790175	0.477541	0.670165	0.56536	0.594872	0.393069	0.876888	1.2863	1.4443	1.13741	0.792294	1.20467	1.43221	1.08434	1.48338	1.30962	0.915655	1.15991
3-methyl-2-oxovalerate	Amino acid	Branched Chain Amino Acids (pyruvate derived)	15676	LC/MS Neg	2106	129.2	51829-07-3;	47	C00671	HMDB03736	0.63621	0.411415	0.411415	0.633079	0.995044	0.581098	1.00496	0.759182	1.21344	0.90681	0.775683	0.411415	3.21971	1.73006	1.92783	2.72992	2.92043	2.3032
4-acetamidobutanoate	Amino acid	Glutamate family (alpha-ketoglutarate derived)	1558	LC/MS Pos	1724	146.1	3025-96-5;	18189	C02946	HMDB03681	1.10413	0.731385	0.459157	0.849179	0.828954	0.557621	1.34658	1.45879	1.30587	0.807559	0.504282	1.09412	1.03345	0.757045	0.966551	1.74931	1.1931	1.26732
4-guanidinobutanoate	Amino acid	Serine family (phosphoglycerate derived)	15681	LC/MS Pos	1085	146.1	463-003;463-00-3;	500	C01035	HMDB03464	1.16465	0.662381	0.915491	0.662381	0.662381	0.662381	0.922828	0.928893	1.30297	1.02071	0.856776	1.5665	2.23286	1	0.814102	1.48404	0.670789	1.20322
4-hydroxy-2-oxoglutaric acid	Amino acid	Glutamate family (alpha-ketoglutarate derived)	40062	GC/MS	1658	333.1	1187-99-1;	599	C01127	HMDB02070	0.405728	0.320943	1.27907	0.666287	0.983494	1.22821	1.86871	0.821092	1.13459	0.685347	1.24782	0.62774	5.73199	4.95196	1.65165	0.612022	1.01651	0.793414
4-hydroxybutyrate (GHB)	Amino acid	Glutamate family (alpha-ketoglutarate derived)	34585	GC/MS	1277	233.1	502-85-2;	10413	C00989	HMDB00710	0.446061	0.760437	0.399229	0.766547	0.565338	0.642162	0.884564	1.57184	2.34924	0.614698	1.11544	1.31526	1.138	0.661726	1.49842	2.18354	1.68441	1.12976
4-hydroxycinnamate	Amino acid	Aromatic amino acid metabolism (PEP derived)	36770	GC/MS	1852	308.18	501-98-4;	637542	C00811	HMDB02035	1.18711	0.811437	0.307607	0.72387	0.983467	1.01653	1.36927	1.48221	0.208841	0.361297	1.24552	0.307504	0.388424	1.07353	2.09605	1.10289	1.77709	0.755718
4-methyl-2-oxopentanoate	Amino acid	Branched Chain Amino Acids (pyruvate derived)	22116	LC/MS Neg	2200	129.2	816-66-0;	70	C00233	HMDB00695	0.932362	0.39559	0.410554	0.802835	0.68523	0.696017	1.52291	1.07061	1.06764	0.661588	0.89217	0.819897	4.69435	1.80973	2.37944	2.8754	3.00742	2.66228
4-octenedioate	Lipids	Free fatty acid	31941	LC/MS Pos	3410	173	38561-68-1;	11805205		HMDB04982	1.52026	0.783338	1.12538	0.495786	1.22912	0.557391	0.83169	1.96463	1.01265	0.601168	1.02801	0.873407	0.482025	1.87462	1.23552	1.33574	0.987349	0.629195
5-methylthioadenosine (MTA)	Amino acid	Amines and polyamines	1419	LC/MS Pos	2427	298.1	2457-80-9;	439176	C00170	HMDB01173	0.465321	0.465321	0.711561	0.465321	0.465321	0.882721	1.24557	0.984387	1.14207	1.01561	0.941333	0.634608	0.91629	1.22222	1.25866	1.61885	1.43728	0.465321
5-oxoproline	Amino acid	Glutathione metabolism	1494	LC/MS Neg	744	128.2	98-79-3;	7405	C01879	HMDB00267	0.954674	1.02345	0.703838	1.1163	0.576096	0.842485	1	1.42576	0.576096	0.576096	0.632697	0.73214	0.974471	2.54676	0.576096	1.14541	1.36048	1.44243
8-hydroxyoctanoate	Lipids	Free fatty acid	21239	LC/MS Neg	2323	159.1	764-89-6;	69820		HMDB00711	1.2928	1.00968	0.360396	0.696182	1.12228	0.995801	0.778066	1.42117	0.801008	0.681494	1.50692	1.0042	0.80983	0.64189	2.17872	0.908943	1.28373	1.10694
9,10-hydroxyoctadec-12(Z)-enoic acid	Lipids	Oxylipins	38399	LC/MS Neg	5177	313.3	263399-34-4;	9966640	C14828	HMDB04704	0.983512	0.691413	0.755155	0.503319	0.98363	0.618422	0.796149	1.09136	1.48759	1.56496	0.694267	1.09237	2.00855	1.00936	1.64698	1.88769	0.990637	1.381
abscisate	Hormone metabolism	Abscisic acid metabolism	21156	LC/MS Neg	3195	263.1	14375-45-2;	5280896	C06082		0.177432	0.177432	0.177432	0.177432	0.177432	0.177432	0.177432	0.177432	0.177432	0.177432	0.264152	0.177432	0.864334	0.489727	1.6403	1.60489	1.41607	1.13567
acetoacetate	Lipids	Cutin and cuticular	33963	GC/MS	1285	231.1	3483-11-2;	96	C00164	HMDB00060	0.858796	0.525648	0.800089	0.771921	1.10316	0.747287	0.759698	0.679186	1.84341	1.44877	0.826226	1.08152	2.86625	1.10471	1.16136	1.17552	0.918481	1.18966
adenine	Nucleotide	Purine metabolism	554	LC/MS Pos	1003	136.1	73-24-5;	190	C00147	HMDB00034	0.836489	0.740199	0.605774	0.707202	0.78188	0.874213	1.06456	1.18726	1.03233	0.635136	0.666023	0.967666	1.03702	1.08766	1.33912	1.49303	1.45975	1.35286
adenosine	Nucleotide	Purine metabolism	555	LC/MS Pos	1650	268.1	58-61-7;	60961	C00212	HMDB00050	0.645177	0.711906	0.796485	0.627087	0.846552	0.703686	1.22209	0.806966	1.67435	0.908947	0.838936	1.09105	1.2993	1.10457	1.54087	1.48185	1.92993	1.21951
adenosine 2'-monophosphate (2'-AMP)	Nucleotide	Purine metabolism	36815	LC/MS Pos	1625	348.1	130-49-4;		C00946	HMDB11617	0.480756	0.922605	0.633583	0.936273	0.725211	1.10177	1.9514	0.701617	1.06373	0.17449	0.669533	0.907648	1.75533	1.62203	3.3549	3.51239	3.85335	4.10868
adenosine-2',3'-cyclic monophosphate	Nucleotide	Purine metabolism	37467	LC/MS Neg	1781	328.2	37063-35-7;	2024	C02353		0.793903	1.1078	0.243002	0.892205	0.856129	0.729376	1.94642	1.27132	0.599411	0.243002	0.595398	0.858738	0.243002	1.2895	4.15367	2.27217	3.023	1.77692
adipate	Lipids	Free fatty acid	21134	GC/MS	1520	110.9	124-04-9;	196	C06104	HMDB00448	0.961452	0.758165	0.895145	0.438708	0.718289	0.925975	1.03855	1.65395	0.788874	0.740192	1.23987	0.72053	1.20205	1.04271	1.98635	1.30168	1.46791	1.33011
afromosin	Secondary metabolism	Flavonoids	35653	LC/MS Pos	4933	299.1	550-79-8;	5281704	C10199		0.22049	0.22049	18.944	0.22049	0.22049	0.22049	0.22049	0.22049	0.22049	0.22049	0.22049	0.629466	2.32915	0.340996	0.392223	6.32351	0.22049	1.37053
alanine	Amino acid	Aspartate family (OAA derived)	1126	GC/MS	1147.6	115.9	56-41-7;	59507311724	C00041	HMDB00161	0.792511	0.54791	0.385116	0.660488	1.18788	0.902776	1.14672	1.10568	1.72771	0.707764	0.871065	1.09806	0.494333	1.09722	0.617352	1.24447	1.3488	1.32766
alanylisoleucine	Peptide	Dipeptide	37118	LC/MS Pos	2011	203.1		4173585246008			0.875623	0.912101	0.481954	0.992552	0.940458	0.792703	0.754922	0.963965	1.00781	1.00745	0.802745	1.57728	1.11237	1.10511	1.30439	1.42012	1.28018	1.33958
alanylleucine	Peptide	Dipeptide	37093	LC/MS Pos	2150	203		259583			0.880981	0.615217	0.50439	0.696537	0.616603	0.577854	0.902718	1.05549	1.34833	1.01871	0.672591	1.34459	1.40968	0.981286	1.38516	1.31416	1.22085	1.48125
alanylphenylalanine	Peptide	Dipeptide	38679	LC/MS Pos	2422	237.2	3061-90-3;	2080			1.17988	0.898021	0.699648	1	0.749437	0.824489	0.47371	1.13686	1.10773	0.617118	0.47371	1.15235	1.52269	0.743139	1.14189	1.15616	0.891355	1.07296
alanylvaline	Peptide	Dipeptide	37084	LC/MS Pos	1513	189		137276			0.752027	0.552759	0.344217	0.68532	0.735394	0.631824	1.14091	1.15889	0.980444	0.76731	1.00305	1.16577	1.23589	0.996951	1.71084	1.23903	1.36287	1.35013
allantoin	Nucleotide	Purine metabolism	1107	GC/MS	1809.8	518.3	97-59-6;	204	C02350	HMDB00462	0.321116	0.44628	0.336164	1.02596	0.606107	1.339	0.797741	1.61669	0.974037	0.190783	1.89066	0.688818	0.024761	1.73768	1.0909	1.8132	3.2336	3.74869
alpha-amyrin	Secondary metabolism	Terpenoids	42151	GC/MS	2409.6	218.2	638-95-9;	73170	C08615		0.462202	0.472076	4.81933	0.950207	0.523659	0.481049	0.789795	0.377722	4.39595	4.11038	0.578988	2.83421	2.34716	1.39973	1.04979	2.20693	0.900714	1.73
alpha-ketoglutarate	Carbohydrate	TCA cycle	33453	GC/MS	1779	419.1	305-72-6;328-50-7;22202-68-2;	51	C00026	HMDB00208	0.228198	0.152888	1.81389	0.452038	0.416829	1.14358	1.57149	0.310763	0.9539	1.10024	1.41331	0.429688	7.36211	1.8982	1.12807	0.739733	1.0461	0.771096
alpha-tocopherol	Cofactors, Prosthetic Groups, Electron Carriers	Tocopherol metabolism	1561	GC/MS	2305.4	502.5	59-02-9;10191-41-0;	14985	C02477	HMDB01893	0.273171	0.32122	1.9064	0.523682	0.726954	0.55474	0.741804	0.742712	1.72114	0.948766	0.61868	1.08685	2.59746	1.07922	1.26327	1.44817	1.05123	1.25365
apigenin	Secondary metabolism	Flavonoids	21189	LC/MS Neg	3880	269.1	520-36-5;	5280443	C01477	HMDB02124	0.779866	1.63334	0.371173	2.17435	0.469014	0.33839	1.2473	4.07566	0.153305	1.04045	0.95955	0.762537	0.318239	0.727946	19.9348	3.83175	5.54873	1.05333
arabitol	Carbohydrate	Amino sugar and nucleotide sugar	38075	GC/MS	1687.5	307.1	7643-75-6;	94154	C00474	HMDB01851	0.481975	0.435038	1.33073	0.389761	0.626853	0.458666	0.626551	0.732583	2.88282	1.10267	0.705399	1.09802	1.79577	0.943229	1.40182	1.23662	1.05677	1.0776
arabonate	Carbohydrate	Amino sugar and nucleotide sugar	37516	GC/MS	1736	292.1	7643-75-7;	122045		HMDB00539	0.457087	0.392584	4.50946	0.371316	0.98328	0.628666	0.638045	1.3131	5.31205	1.08035	0.72823	0.808233	6.61391	1.79408	2.29672	1.42476	1.01672	0.950259
arginine	Amino acid	Glutamate family (alpha-ketoglutarate derived)	1638	LC/MS Pos	650	175.2	1119-34-2;	5246487232	C00062	HMDB00517	0.29977	1.2506	0.114208	2.66199	0.664443	2.33701	0.450761	4.22352	0.336633	0.241991	5.79413	1.39317	0.404933	0.594146	0.749398	8.12796	1.3305	1.29001
arginylleucine	Peptide	Dipeptide	39995	LC/MS Pos	1620	288.3	1188-24-5;	333445			0.989236	0.993132	0.397529	1.05624	0.957562	0.800289	1.35965	1.08444	0.755268	0.705682	1.07844	1.15669	1.27675	0.773057	1.66619	0.909105	1.00687	1.18659
arginylphenylalanine	Peptide	Dipeptide	41485	LC/MS Pos	1795	322.2	2047-13-4;	4441256			1.21458	0.864542	0.51584	0.832195	0.849905	0.725826	1.11017	0.925033	1.34247	1.01412	0.51584	1.29235	1.63998	0.793432	1.19857	1.18553	0.981019	1
ascorbate (Vitamin C)	Cofactors, Prosthetic Groups, Electron Carriers	Ascorbate metabolism	1640	GC/MS	1850.1	332.1	134-03-2;		C00072	HMDB00044	0.630072	0.643772	0.912239	0.482634	0.679045	1.01655	0.976163	0.978644	1.16075	1.3924	1.0006	0.690469	2.13351	0.999397	1.36321	1.47802	1.30658	1.35567
asparagine	Amino acid	Aspartate family (OAA derived)	512	GC/MS	1617.5	188	70-47-3;	62676992089	C00152	HMDB00168	0.266895	0.663254	0.530194	0.716261	1.04559	1.20101	0.954409	1.37613	1.23199	0.320777	1.76112	0.914659	0.260912	1.6924	0.611977	1.76195	1.38419	1.48927
aspartate	Amino acid	Aspartate family (OAA derived)	15996	GC/MS	1529.7	232	56-84-8;	5960	C00049	HMDB00191	0.997048	1.36163	0.564773	1.00295	1.17752	0.95836	1.27679	1.09554	0.565065	0.498954	0.490729	1.55278	0.129476	1.18549	0.980527	0.970917	1.82263	1.75251
aspartylleucine	Peptide	Dipeptide	40068	LC/MS Pos	2310	247.2	3062-14-4;	332962			1.05531	0.741262	0.330229	0.728966	0.616456	0.718556	0.752246	1.14703	1.09769	0.739383	0.7274	1.21035	1.42826	0.94469	1.24053	1.81888	1.24299	1.41305
azelate (nonanedioate)	Lipids	Free fatty acid	18362	LC/MS Neg	1322	187.2	123-99-9;	2266	C08261	HMDB00784	1.0573	0.985134	0.409366	0.609438	1.01487	0.915736	0.977867	1.86424	0.889279	0.529383	1.33617	0.982218	1.25742	0.614969	2.46156	1.31942	1.431	1.45008
benzene-1,3,5-triol	Xenobiotic	Chemical	38112	GC/MS	1633	327.2	108-73-6;	359	C02183		1.20296	0.223042	0.223042	0.509509	0.939204	0.406427	1.05656	1.19182	1.9101	0.420232	0.808976	1	1.79462	1.20277	1.17361	0.972756	0.830599	1.07811
benzoate	Secondary metabolism	Benzenoids	15778	GC/MS	1291.5	179	65-85-0;	243	C00180	HMDB01870	0.583226	0.579498	1.88222	0.644707	0.485404	0.502572	0.823281	0.634227	1.22404	1.69192	0.569302	1.23653	1.00673	1.05896	1.53198	1.29423	0.993272	1.14253
beta-alanine	Amino acid	Aspartate family (OAA derived)	55	GC/MS	1451.8	174	56-41-7;107-95-9;	2394755801	C00099	HMDB00056	0.966337	0.586547	1.18022	0.904428	0.822552	0.932551	0.881964	0.899285	2.32331	1.03366	0.818099	1.07551	0.375536	1.16723	2.76987	1.72142	1.72003	1.36345
beta-hydroxypyruvate	Amino acid	Serine family (phosphoglycerate derived)	15686	GC/MS	1425.1	221	1113-60-6;3369-79-7;	964	C00168	HMDB01352	0.830932	0.614851	1.84484	0.526005	0.622156	0.588434	1.17436	0.628897	1.49253	1.09893	0.788535	0.901066	3.11546	3.74641	1.33513	2.2784	1.26039	0.84215
beta-sitosterol	Lipids	Sterols	27414	GC/MS	2380.8	357.4	83-46-5;	222284	C01753	HMDB00852	0.943963	0.492787	0.730046	0.734599	0.698876	0.700993	1.01864	1.17808	1.18483	0.995656	0.924362	0.989825	1.25518	1.00434	1.99469	1.45687	1.0824	1.43036
biochanin A	Secondary metabolism	Flavonoids	21181	LC/MS Neg	4696	283.1	491-80-5;	5280373	C00814	HMDB02338	0.142787	0.142787	2.46169	0.142787	0.142787	0.142787	0.142787	0.142787	0.423572	0.142787	0.142787	0.89938	2.92958	0.142787	0.142787	3.9756	0.891057	1.10062
caffeate	Secondary metabolism	Alkaloids	21177	GC/MS	1949.9	396.2	331-39-5;	689043	C01197	HMDB01964	0.50046	0.52918	1.6848	0.580379	0.469002	0.827177	1.50077	0.770316	1.1931	0.985044	0.414387	1.25801	0.568995	1.01496	1.70947	1.46789	1.06282	1.10893
campesterol	Lipids	Sterols	39511	GC/MS	2353	343.4	474-62-4;	173183	C01789	HMDB02869	0.937671	0.500438	0.552628	0.755463	0.862153	0.940082	1.10549	1.36021	0.888392	0.632543	0.999401	1.0006	1.32369	1.06304	1.69906	1.39813	1.52864	1.27423
chiro-inositol	Carbohydrate	Inositol metabolism	37112	GC/MS	1857	318.1	643-12-9;				0.638905	0.610185	1.02933	0.40202	0.865489	0.750976	0.858776	0.904012	1.29001	1.08246	1.14406	0.790849	1.42769	0.979216	1.21145	1.12035	1.02078	1.16507
choline phosphate	Lipids	Choline metabolism	34396	LC/MS Pos	695	184.1	72556-74-2;	135437	C00588		1.00652	0.736323	1.24307	0.976491	0.653222	0.470237	0.689441	0.742499	0.993477	0.324021	0.576337	1.52849	1.15076	1.01142	3.35933	1.14075	1.53539	1.65644
citraconate	Carbohydrate	C5 branched dibasic acid metabolism	18367	GC/MS	1382	259	498-23-7;	643798638129	C02226	HMDB00634	0.812845	0.595486	0.390485	1.01608	1.30625	1.04454	1.01963	1.07651	1.24264	0.637509	0.715845	0.9001	0.504262	1.38562	1.13445	0.829378	0.98392	1.1324
citramalate	Carbohydrate	C5 branched dibasic acid metabolism	22158	GC/MS	1490.7	247	6236-10-8;	1081	C00815	HMDB00426	0.785655	0.718878	0.405695	0.472159	0.727979	1.18144	1.52368	1.69751	0.750605	0.303285	1.12711	0.639735	1.12648	0.873518	2.14497	1.32641	1.53042	1.43039
citrate	Carbohydrate	TCA cycle	1564	GC/MS	1763.4	273.1	77-92-9;	311	C00158	HMDB00094	0.635977	0.860886	0.649773	0.833265	1.09323	0.870049	1.02062	0.979378	1.40683	0.96384	0.776245	1.08072	0.774569	1.16972	1.0345	1.04481	1.05413	1.18666
citrulline	Amino acid	Glutamate family (alpha-ketoglutarate derived)	2132	LC/MS Pos	715	176.1	372-75-8;	833	C00327	HMDB00904	0.417804	1.25966	0.521822	1.5503	1.12654	2.26911	1.3702	2.25414	0.423968	0.157133	1.81573	0.391842	0.149867	0.642597	0.506356	2.97066	1.03594	0.964063
coumestrol	Secondary metabolism	Flavonoids	38134	GC/MS	2295	412.2	479-13-0;	5281707	C10205	HMDB02326	0.38143	0.38143	19.9903	0.38143	0.38143	0.38143	0.38143	0.38143	2.26129	0.38143	0.38143	0.38143	2.06853	0.38143	0.879759	0.965022	0.820532	1.03498
cyano-alanine	Amino acid	Aspartate family (OAA derived)	35660	GC/MS	1402	140.9	6232-19-5;	13538	C02512		0.405661	0.652919	0.504032	0.671876	1.04591	0.954089	1.12264	1.05782	1.16347	0.557148	1.98635	0.926934	0.673328	1.99641	0.578832	1.46682	1.64879	1.61232
cytidine	Nucleotide	Pyrimidine metabolism	514	LC/MS Pos	1065	244	65-46-3;	6175	C00475	HMDB00089	0.870701	0.651014	0.423464	0.637072	0.800528	0.617534	0.90703	0.993116	1.00688	1.04092	0.835679	1.05841	1.09491	1.08271	2.4097	1.69999	1.98436	1.68853
cytosine-2',3'-cyclic monophosphate	Nucleotide	Pyrimidine metabolism	37465	LC/MS Neg	957	304.1	15718-51-1;	417654	C02354	HMDB11691	0.788963	1.0489	0.311532	0.870737	0.89437	0.484334	1	1.76905	1.35289	0.311532	0.860686	1.32419	0.684437	0.984588	3.17853	5.306	2.59164	2.12107
daidzein	Secondary metabolism	Flavonoids	32453	LC/MS Neg	3541	253.1	486-66-8 ;	5281708	C10208	HMDB03312	0.363862	1.02971	3.47497	2.01011	0.295028	0.597401	0.351979	0.825644	0.655211	0.747379	0.955006	4.57029	2.95244	0.970287	1.7528	16.4306	3.54793	5.09748
daidzin	Secondary metabolism	Flavonoids	32435	LC/MS Pos	3184	417	552-66-9 ;	11992452	C10216		0.710261	0.373747	7.40789	0.651458	0.099754	0.099754	0.923148	0.175536	2.41639	1.444	0.099754	2.17427	2.14732	0.645811	0.838766	1.07685	1.18877	2.43097
dehydroascorbate	Cofactors, Prosthetic Groups, Electron Carriers	Ascorbate metabolism	1659	GC/MS	1800	245.1	490-83-5;	835	C05422	HMDB01264	0.857264	0.755718	0.637101	0.716796	0.641486	0.871408	1.34032	1.08605	1.04943	0.818887	1.27691	0.804585	1.22867	0.950567	1.41723	1.82787	1.38235	1.51334
erlose	Carbohydrate	Sucrose, glucose, fructose metabolism	42037	GC/MS	2342.3	361.2	13101-54-7;	193471			0.382658	0.382658	0.713384	0.382658	0.382658	0.382658	0.382658	0.382658	2.94638	0.382658	0.382658	0.382658	4.82997	1	0.976446	5.12876	0.382658	0.382658
erythritol	Carbohydrate	Amino sugar and nucleotide sugar	20699	GC/MS	1517.5	217	149-32-6;		C00503	HMDB02994	0.811359	0.448411	0.407735	0.418966	0.436754	0.573617	1.02673	1.19756	1.27737	0.86709	1.0556	0.973265	0.770809	1.24871	1.41666	1.27587	1.42608	1.6732
erythronate*	Carbohydrate	Amino sugar and nucleotide sugar	33477	GC/MS	1546.9	292.1	88759-55-1;	2781043		HMDB00613	0.585092	0.358959	2.68639	0.39558	0.784069	0.491034	0.748295	0.870869	3.3749	1.20224	0.993666	0.696289	5.43145	1.46032	1.14383	1.26847	1.03013	1.00633
erythrose	Carbohydrate	Sucrose, glucose, fructose metabolism	27753	GC/MS	1431.1	217.1	583-50-6;	94176	C01796	HMDB02649	0.543964	0.800044	0.906713	0.57416	0.628522	0.847633	1.1689	0.590192	1.48725	2.26803	0.797922	1.15566	2.9205	0.706395	1.9218	2.37146	1.09329	1.2653
ethanolamine	Lipids	Choline metabolism	1497	GC/MS	1304	174.1	141-43-5;		C00189	HMDB00149	0.805235	0.546454	0.41309	0.617608	0.594928	0.718696	1.15442	1.00871	1.21333	0.619138	0.863642	0.991294	1.03316	1.12909	1.69782	1.49727	1.7617	1.59168
ethylmalonate	Lipids	Free fatty acid	15765	GC/MS	1317.6	217.1	601-75-2;	11756		HMDB00622	0.966517	0.333278	0.112866	0.371091	0.690701	0.456102	1.04025	0.878175	1.08436	0.381209	1.03428	1.02708	1.37478	0.972919	1.07807	1.10553	1.16975	1.0963
ferulate	Secondary metabolism	Phenylpropanoids	35630	GC/MS	1929	338.1	537-98-4;	445858	C01494	HMDB00954	0.790115	0.545918	1.20847	0.582042	0.615171	0.615064	0.876623	0.909107	1.27317	1.01998	0.777199	1.07037	1.61807	0.980021	1.35839	1.21232	1.11275	1.12307
flavin mononucleotide (FMN)	Cofactors, Prosthetic Groups, Electron Carriers	Riboflavin and FAD metabolism	15797	LC/MS Neg	2395	455.1	130-40-5;	710	C00061	HMDB01520	0.883507	0.62243	0.702176	0.72355	0.7098	0.609301	1.69784	1.13329	1.01484	0.561282	0.621536	1.0898	0.561282	1	2.0383	2.40308	1.99911	2.22899
formononetin	Secondary metabolism	Flavonoids	35657	LC/MS Neg	4441	267.1	485-72-3;	5280378	C00858	HMDB05808	0.580089	0.708132	33.0182	1.86573	0.145237	0.364599	0.400507	0.645713	3.71885	0.676622	0.543306	5.01159	11.216	0.848342	1.15166	16.6509	2.7824	5.1093
fructose	Carbohydrate	Sucrose, glucose, fructose metabolism	577	GC/MS	1758	217	57-48-7;	5984	C00095	HMDB00660	0.533607	0.703385	0.568286	0.55312	0.666414	0.639991	1.1245	0.873494	1.93363	0.673529	0.887248	1.11275	1.97185	1.2517	1.98514	2.28736	1.55489	1.42919
fructose-6-phosphate	Carbohydrate	Glycolysis	12021	GC/MS	1994.9	315.1	103213-47-4;		C05345	HMDB00124	0.53281	1.09112	0.689756	1.16673	0.522096	0.523541	1.38833	0.932623	2.75821	0.350627	0.277091	1.69609	0.526831	1.05044	1.57308	3.56442	0.949561	1.13908
fucose	Carbohydrate	Amino sugar and nucleotide sugar	15821	GC/MS	1682.2	204	2438-80-4;	3034656	C02095	HMDB00174	0.803582	0.491322	0.706892	0.560462	0.670391	0.471508	1.02338	0.97662	1.53516	0.432626	0.872261	1.19934	1.42745	1.07002	1.32035	1.49631	1.13808	1.17385
fumarate	Carbohydrate	TCA cycle	1643	GC/MS	1382.1	245	100-17-8;		C00122	HMDB00134	2.33004	0.334621	0.193419	0.468944	0.839303	0.532813	1.25321	1.43798	0.618728	0.909816	3.27641	0.329033	3.22427	1.59126	1.344	1.10687	1.09018	0.716313
galactarate (mucic acid)	Secondary metabolism	Fatty acid and sugar derivatives	20881	GC/MS	1899.3	333.1	526-99-8;	3037582	C00879	HMDB00639	1.82881	0.684373	0.602466	0.835205	0.6938	0.659651	1.36007	3.0656	1.23206	0.293896	0.586057	1.16479	0.498897	0.767907	3.75613	3.18333	1.9957	1.45817
galactinol	Carbohydrate	Sucrose, glucose, fructose metabolism	21034	GC/MS	2226.1	433.3	16908-86-4;		C01235	HMDB05826	0.111287	0.111287	0.111287	0.111287	0.111287	0.111287	0.111287	0.111287	0.111287	0.111287	0.255727	0.111287	1.52434	0.160997	1.57031	1.20952	1.19722	0.802781
galactitol (dulcitol)	Carbohydrate	Sucrose, glucose, fructose metabolism	1117	GC/MS	1849.2	319.1	608-66-2;	11850	C01697	HMDB00107	0.708974	0.326674	0.846033	0.571447	0.838599	0.435624	0.792339	1.20666	2.40227	1.03573	0.964269	1.31487	1.34248	0.95856	2.44736	1.53644	1.5946	1.48537
galactonate	Carbohydrate	Sucrose, glucose, fructose metabolism	35205	GC/MS	1879	292.1	299-28-5;	128869	C00880	HMDB00565	0.625554	0.551425	0.562348	0.658819	0.638375	0.4099	1.1338	1.04649	1.73329	0.622633	0.84415	0.958604	1.4109	1.0414	2.48617	1.38414	1.26948	1.11692
galactose	Carbohydrate	Sucrose, glucose, fructose metabolism	12055	GC/MS	1793.8	203.9	59-23-4;	3037556	C01582	HMDB00143	0.930418	0.669011	0.474724	0.552558	0.884413	0.671789	1.01007	1.43715	1.11091	0.692128	0.98993	1.14451	1.90495	0.811821	1.87065	1.64162	1.51673	1.57778
gamma-aminobutyrate (GABA)	Amino acid	Glutamate family (alpha-ketoglutarate derived)	1416	GC/MS	1539.7	304.1	56-12-2;	6992099119	C00334	HMDB00112	0.668985	0.679537	0.254542	0.695363	0.930325	0.933824	1.0786	1.09831	1.47941	0.592235	0.688017	1.06618	0.756987	1.36271	1.1472	1.89218	1.85889	1.96942
gamma-glutamylalanine	Peptide	gamma-glutamyl	37063	LC/MS Pos	1108	219	5875-41-2;	440103			0.617519	0.634315	0.351303	0.671752	1.00679	0.704358	1.40678	0.993212	1.87203	0.70455	0.66608	1.2698	1.16449	2.36568	0.97864	1.89622	1.68706	2.03828
genistein	Secondary metabolism	Flavonoids	32448	LC/MS Neg	3745	269.1	446-72-0 ;	5280961	C06563	HMDB03217	0.539179	0.893547	0.74682	1.52502	0.428447	0.523773	0.461495	1.68832	0.328114	0.430071	1.10645	1.72378	1.36498	0.660825	3.39847	8.65389	2.24199	2.19659
genistin	Secondary metabolism	Flavonoids	32436	LC/MS Pos	3620	433	529-59-9 ;	5281377	C09126		0.898547	1.09267	1.65778	0.705361	0.526784	0.461603	1.71976	0.912072	0.435077	1.21428	0.678895	0.597588	1.08793	0.615741	4.04432	1.73576	1.27525	1.16866
gentisate	Secondary metabolism	Benzenoids	18280	GC/MS	1734	355.1	490-79-9;	3469	C00628	HMDB00152	0.595417	0.563484	0.485636	1.14372	0.452089	0.317132	0.828002	0.9959	1.0041	0.862438	1.02614	0.789681	1.68022	1.2932	11.5422	4.22056	2.02807	1.47958
glucarate (saccharate)	Cofactors, Prosthetic Groups, Electron Carriers	Ascorbate metabolism	1476	GC/MS	1885.8	333.1	5793-88-4;	33037	C00818	HMDB00663	1.21351	0.818188	0.584395	0.856536	0.512551	0.56571	1.63416	3.05127	1.20041	0.350123	0.566627	1.14346	0.476352	0.832401	4.81771	2.88587	1.90654	1.5262
gluconate	Carbohydrate	Amino sugar and nucleotide sugar	587	GC/MS	1879.4	333	527-07-1;	10690	C00257	HMDB00625	0.699562	1	1.21595	0.426624	0.66295	0.930699	0.426624	1.89497	4.268	0.498846	1.05134	0.84693	1.01439	0.823077	0.426624	0.426624	1.68928	1.19515
glucose	Carbohydrate	Glycolysis	20488	GC/MS	1866.8	217.1	50-99-7;	79025	C00031	HMDB00122	0.647464	0.764748	0.659464	0.627525	0.73966	0.699001	1.07199	0.899949	1.59597	0.761186	0.930883	1.06912	1.74058	1.16742	1.68776	1.96784	1.32111	1.23837
glucose-6-phosphate (G6P)	Carbohydrate	Glycolysis	31260	GC/MS	2042.7	387.2	103192-55-8;		C00668	HMDB01401	0.561926	1.00026	0.495549	1.41024	0.414821	0.540202	1.42312	1.13829	2.76273	0.22926	0.085571	1.71642	0.42956	0.987954	2.1115	4.78915	0.999737	1.39223
glutamate	Amino acid	Glutamate family (alpha-ketoglutarate derived)	57	GC/MS	1611.9	246	56-86-0;	611	C00025	HMDB03339	0.614609	0.45203	2.47675	0.535978	0.638993	1.77992	2.02686	0.519796	0.607931	0.921409	1.5993	1.22192	0.530863	1.07859	1.32972	0.381465	2.60154	1.5763
glutamine	Amino acid	Glutamate family (alpha-ketoglutarate derived)	53	LC/MS Pos	684	147.2	56-85-9;	5961	C00064	HMDB00641	0.603424	0.798718	0.923521	2.61061	1.06166	0.900215	1.44876	1.56269	1.31438	0.657167	0.996387	0.61317	1.26119	1.79573	0.648769	1.09774	1.00361	0.805952
glycerate	Carbohydrate	Glycolysis	1572	GC/MS	1360.7	189	600-19-1;	752	C00258	HMDB00139	0.494636	0.403405	1.40295	1.13584	1.10323	0.778967	1.42605	0.941508	1.96214	0.92071	1.00482	0.995179	1.15079	1.90853	1.2586	0.958331	0.802985	0.761422
glycerol	Lipids	Glycerolipids	15122	GC/MS	1311	205	56-81-5;	753	C00116	HMDB00131	1.02036	0.737659	0.450215	0.657746	0.836206	0.621569	0.979638	1.44458	1.27909	0.638751	0.887766	1.11576	1.5396	0.895235	1.99635	1.52549	1.59551	1.48324
glycerol 3-phosphate (G3P)	Lipids	Phospholipids	15365	GC/MS	1719.7	357.1	29849-82-9;	754	C00093	HMDB00126	0.875962	0.640317	0.471155	1.02365	0.722762	0.619374	0.976352	1.02489	1.16528	0.344738	0.670361	1.04432	0.4851	1.20494	3.13878	3.48565	2.13658	2.09484
glycerophosphorylcholine (GPC)	Lipids	Phospholipids	15990	LC/MS Pos	694	258.1	28319-77-9;	657272	C00670	HMDB00086	1.82667	0.429291	0.74968	0.987269	0.538436	0.499366	1.01273	0.311756	0.93191	0.634345	1.41568	1.14861	0.290912	1.23495	22.541	16.169	4.0131	3.59175
glycine	Amino acid	Serine family (phosphoglycerate derived)	11777	GC/MS	1166	101.9	56-40-6;	5257127750	C00037	HMDB00123	0.675524	0.767674	1.72667	0.933881	0.838242	0.932786	0.972033	1.21768	1.22803	0.688536	0.910738	1.02797	1.64182	4.5874	0.876748	1.18805	1.31323	1.29976
glycolate (hydroxyacetate)	Carbohydrate	Photorespiration	15737	GC/MS	1119	177	79-14-1;	3698251757	C00160	HMDB00115	0.724236	0.901889	1.7634	0.780173	0.917564	1.06372	1.01528	0.805187	1.32785	1.01574	0.950399	0.869688	1.93089	2.77741	1.1512	0.846197	1.03338	0.984723
glycylisoleucine	Peptide	Dipeptide	36659	LC/MS Pos	2080	189.1	19461-38-2;				1.08833	0.875994	0.496826	0.730689	0.854232	0.914507	0.717219	1.63533	0.855123	1.02961	0.715526	1.2661	1.2682	1.1055	1.38151	1.0025	0.9975	1.43426
glycylleucine	Peptide	Dipeptide	34398	LC/MS Pos	2236	189.1	869-19-2;	928431548899	C02155	HMDB00759	0.933414	0.745056	0.333251	0.61414	0.795512	0.655698	1.03479	1.09746	1.22712	0.721687	0.663713	1.15087	1.3442	0.96521	1.36212	1.51598	1.26808	1.75847
glycylvaline	Peptide	Dipeptide	18357	LC/MS Pos	1572	175.1	1963-21-9;	27248076994979			0.87117	1.11679	0.461842	0.90225	1	0.798185	1.23394	1.52895	0.941272	0.461842	0.674738	0.921756	1.76319	0.881608	1.28527	1.49325	1.36963	1.26824
guanine	Nucleotide	Purine metabolism	32352	LC/MS Pos	1022	152.1	73-40-5;	764	C00242	HMDB00132	0.849218	1.07731	0.592834	0.686033	0.96594	0.915401	1.23424	1.52133	0.904165	0.537306	0.773292	0.962016	1.03406	1.14353	1.66692	1.64404	1.72587	1.37496
guanosine	Nucleotide	Purine metabolism	1573	LC/MS Neg	1675	282.1	118-00-3;	6802	C00387	HMDB00133	0.761774	0.72959	0.738557	0.437421	1.18598	1.0599	1	0.892329	2.43397	0.437421	0.437421	0.798529	0.437421	1.08329	0.677193	1.25926	1.42696	1.70342
guanosine-2',3'-cyclic monophosphate	Nucleotide	Purine metabolism	37139	LC/MS Neg	1454	343.9		417655	C06194	HMDB11629	0.678682	1.02521	0.122805	0.74832	0.811953	0.676631	1.2287	1.5116	0.807397	0.122805	0.484679	1.15732	0.204172	1	2.6612	2.55608	2.12256	1.37513
gulono-1,4-lactone	Cofactors, Prosthetic Groups, Electron Carriers	Ascorbate metabolism	33454	GC/MS	1862	333.1	1128-23-0;	608	C01040	HMDB03466	0.813685	0.493245	1.06674	0.649196	0.494731	0.470595	0.871314	1.21837	1.80221	0.818273	0.901088	1.2152	1.07265	0.93326	3.14838	2.2464	1.64542	1.79114
histidine	Amino acid	Glutamate family (alpha-ketoglutarate derived)	37424	GC/MS	1837.3	254.1	5934-29-2;	7733651426	C00135	HMDB00177	0.191894	0.244089	0.144588	0.398428	0.236729	0.986938	0.323301	1.10932	1.11526	0.135848	1.67526	0.565445	2.50071	1.01306	1.39304	7.28763	3.0752	4.06522
histidylleucine	Peptide	Dipeptide	40061	LC/MS Pos	1482	269.2	7763-65-7;	1890086992010			1.05628	0.879713	0.344478	0.906216	0.943718	0.718186	1.09942	1.31274	0.910038	0.574239	0.66698	1.08011	1.20404	1.28473	0.928995	1.69747	1.20379	2.00161
homoserine	Amino acid	Aspartate family (OAA derived)	23642	GC/MS	1471	218.1	672-15-1;	126476971022	C00263	HMDB00719	1.10065	2.3279	0.38266	2.00124	4.13171	2.58177	2.88426	2.98007	1.25611	0.420247	1.22507	0.899348	0.103788	0.533124	0.32489	0.552629	0.555753	0.754856
homoserine lactone	Amino acid	Aspartate family (OAA derived)	34458	GC/MS	1296	130	2185-02-6;	445963	C02926		0.385495	0.385495	0.385495	0.385495	0.385495	0.385495	0.385495	0.385495	0.385495	0.385495	0.385495	0.385495	0.470703	0.385495	1.09893	1.14197	1.30156	0.901068
inositol 1-phosphate (I1P)	Carbohydrate	Inositol metabolism	1481	GC/MS	2057.8	318.1	106032-59-1;		C04006	HMDB00213	0.979288	0.641259	1.02071	1.0371	0.732392	0.693586	0.884223	1.38091	1.3631	0.682913	0.829876	1.20771	0.836854	0.821499	2.26978	2.54179	1.28447	1.57122
Isobar: 1-kestose, levan	Carbohydrate	Sucrose, glucose, fructose metabolism	40806	LC/MS Neg	1062	503.2					0.250717	0.341041	0.250717	0.264358	0.250717	0.250717	0.926503	0.250717	3.56338	0.639123	0.326836	0.97909	4.23473	1.28242	3.37852	6.19402	1.37153	1.02091
isocitrate	Carbohydrate	TCA cycle	12110	LC/MS Pos	953	210	20226-99-7;	1198	C00311	HMDB00193,HMDB01874	0.687625	0.952862	0.543385	1.01828	0.783343	0.858028	1.05259	1.19967	1.11595	0.981723	0.648665	1.26953	0.781724	0.892589	1.21312	1.18493	1.10493	1.16514
isoleucine	Amino acid	Branched Chain Amino Acids (OAA derived)	1125	LC/MS Pos	1614	132.1	73-32-5;	791	C00407	HMDB00172	0.59148	0.767734	0.626902	0.656732	0.691338	0.904893	0.785928	1.08918	1.20325	0.486214	1.23389	0.910817	4.67708	1.57155	2.64575	6.82196	7.01256	7.93716
isoleucylalanine	Peptide	Dipeptide	40046	LC/MS Pos	1686	203.2	24787-73-3;	52460095246010			0.880281	0.555372	0.413546	0.853579	0.748341	0.498825	1.0029	1.0559	1.09244	0.997096	0.764612	1.50944	1.36357	0.69711	1.19898	1.37461	1.24673	1.28301
isoleucylglycine	Peptide	Dipeptide	40008	LC/MS Pos	1732	189.2	868-28-0;	342532			0.854225	0.753955	0.56295	0.746053	0.56295	0.56295	1.00031	0.964721	1	0.56295	0.568049	1.00488	1.15099	0.695954	1.34411	1.46258	1.31193	1.31913
isoleucylisoleucine	Peptide	Dipeptide	36761	LC/MS Pos	2678	245.1	42537-99-5;				1.00333	0.996671	0.618351	0.415898	1.10847	0.389155	1.19211	0.894507	0.630089	0.756323	0.572636	0.893922	1.26165	1.17317	1.19527	1.40435	1.6413	1.26174
isoleucylleucine	Peptide	Dipeptide	36760	LC/MS Pos	2856	245.1	26462-22-6;	11644431			1.03939	0.702387	0.367653	0.611497	0.801654	0.783829	0.960611	1.09074	1.04919	0.647236	0.660932	1.34973	1.69338	0.834646	1.10682	1.73932	1.1862	1.26555
isoleucylserine	Peptide	Dipeptide	40012	LC/MS Neg	1798	217.2	6403-14-1;				1.0077	0.555787	0.202693	0.505792	0.89395	0.635518	0.992301	1.23109	1.10173	0.658752	0.77061	1.21326	1.40029	0.966945	1.32312	1.67812	1.27932	1.52023
isoleucylvaline	Peptide	Dipeptide	40049	LC/MS Pos	2202	231.2	41017-96-3;	5246011435949			1.10067	1.02392	0.534716	0.796764	0.772282	0.846721	0.837225	1.91841	1.51785	0.974529	0.722754	1.34637	1.83161	0.976076	1.88864	2.85518	0.963311	1.44895
isorhamnetin	Secondary metabolism	Flavonoids	38618	GC/MS	2317.1	589.2	480-19-3;	5281654	C10084	HMDB02655	0.700216	0.781948	0.522255	0.95686	0.871689	0.59982	1.36408	1.04314	0.715703	1.23066	0.8862	1.11529	0.810529	1.2449	5.01918	3.0636	1.35704	1.85548
kaempferol	Secondary metabolism	Flavonoids	17785	GC/MS	2285.5	559.3	520;	5280863	C05903	HMDB05801	0.576517	0.500093	1.0895	0.491288	0.45466	0.554941	1.20494	0.814371	1.32443	0.987751	0.667878	0.996355	1.14901	1.00364	2.10932	1.62746	1.07571	1.10945
kaempferol 3-O-beta-glucoside	Secondary metabolism	Flavonoids	38145	LC/MS Neg	3085	447.2	480-10-4;				0.757108	0.753051	0.929621	0.62013	0.294717	0.39516	2.70133	1.44406	0.953899	1.0461	0.730423	1.3643	1.63023	0.744798	4.01799	2.38025	1.84912	1.80811
kaempferol 7-O-glucoside	Secondary metabolism	Flavonoids	41620	LC/MS Pos	3777.9	449.2	16290-07-6;	10275538			0.759054	0.957051	0.727978	0.886645	0.590449	0.559071	2.28816	1.27632	0.518965	0.825312	0.569541	1.04295	1.80848	1.21985	3.99727	2.19584	2.44015	1.68588
kynurenate	Amino acid	Aromatic amino acid metabolism (PEP derived)	1417	LC/MS Neg	2243	188.1	492-27-3;	3845	C01717	HMDB00715	0.840459	0.532531	0.532531	0.532531	0.532531	0.918396	0.799603	0.532531	1.56757	1.42283	0.532531	1.053	0.797414	1.20049	0.947003	1.13843	1.21008	0.532531
leucine	Amino acid	Branched Chain Amino Acids (pyruvate derived)	60	LC/MS Pos	1674	132.2	61-90-5;	70457986106	C00123	HMDB00687	0.758176	0.704198	0.404551	0.560819	0.65894	0.627414	0.817152	1.27821	1.12815	0.580805	0.871848	1.12867	4.25166	1.29947	2.46972	6.21849	5.90125	7.02506
leucylalanine	Peptide	Dipeptide	40010	LC/MS Pos	1760	203.2	7298-84-2;	259321			0.973336	0.566873	0.382384	0.742314	0.915899	0.681844	1.05603	1.23408	1.02666	0.820611	0.894023	1.38178	1.45362	0.949895	1.07377	1.64073	1.15938	1.49463
leucylglutamate	Peptide	Dipeptide	40021	LC/MS Pos	1716	261.2		52595895259590			0.971298	0.874424	0.46791	0.743662	0.936661	0.48138	0.894584	1.53405	1.20322	0.829501	0.939974	1.20388	1.44087	1.0287	1.32879	1.63854	1.26334	1.68911
leucylglycine	Peptide	Dipeptide	40045	LC/MS Pos	1800	189.2	686-50-0;	79070			1.29327	0.76157	0.635426	0.654809	0.996443	0.715834	1.07938	1.00356	1.03828	0.921716	0.743765	0.867747	1.48656	0.77627	1.31665	1.01853	1.5436	1.76335
leucylisoleucine	Peptide	Dipeptide	36757	LC/MS Pos	2800	245.1	36077-41-5;				0.850462	0.869823	0.470976	0.763365	0.786523	0.684986	1.2078	1.24267	1	0.470976	0.73418	1.26622	1.40495	0.800509	1.19042	1.2284	1.24112	1.32463
leucylleucine	Peptide	Dipeptide	36756	LC/MS Pos	3012	245.1	3303-31-9;	768076992072	C11332		1.00204	0.905047	0.40233	0.950491	0.99796	0.902225	1.39884	1.43585	0.927279	0.625019	0.723194	1.16683	1.68858	0.984733	1.07398	1.76412	1.69071	1.77826
leucylphenylalanine	Peptide	Dipeptide	40026	LC/MS Neg	4057	277.3	3063-05-6;	259325			0.951325	0.799497	0.361441	0.704312	0.791661	0.725563	1.29759	0.990285	1.13634	0.664726	0.839083	1.47219	1.49571	1.03188	1.04416	1.24826	1.00971	1.21305
leucylserine	Peptide	Dipeptide	40048	LC/MS Neg	1837	217.2	6209-12-7;	3621685			0.868527	0.662985	0.662985	0.674925	0.862031	0.677183	1.05732	1.04349	0.992168	1	0.764988	1.31943	1.1585	0.966784	1.36128	1.65118	1.16446	1.95608
linoleate (18:2n6)	Lipids	Free fatty acid	1105	LC/MS Neg	5533	279.3	60-33-3;	5280450	C01595	HMDB00673	1.17148	0.554846	0.237197	0.441853	0.665439	0.969471	1.27306	3.34559	0.329859	0.698991	2.77556	0.761735	1.03053	0.884588	2.89171	1.89964	3.92357	1.83679
linolenate [alpha or gamma; (18:3n3 or 6)]	Lipids	Free fatty acid	34035	LC/MS Neg	5450	277.3			C06427	HMDB01388	1.64732	0.580708	0.132987	0.420058	0.931621	0.943777	1.27448	2.95722	0.217117	0.518159	3.74694	0.903742	1.03884	0.961162	1.80051	2.08183	5.01069	2.61824
lupeol	Secondary metabolism	Terpenoids	42501	GC/MS	2415	369.4	545-47-1;		C08628		0.537763	0.537763	2.07904	0.537763	0.537763	0.537763	0.537763	0.537763	1	2.12894	0.537763	0.537763	0.673452	0.537763	0.537763	0.537763	0.537763	0.537763
luteolin	Secondary metabolism	Flavonoids	37115	LC/MS Neg	3545	285	491-70-3;	5280445	C01514	HMDB05800	0.344551	0.69636	0.381737	0.909862	0.991309	0.838308	1.00869	1.39786	0.432116	2.1062	1.12688	0.680473	0.959248	2.54881	5.23121	3.12454	4.33188	1.89944
lysine	Amino acid	Aspartate family (OAA derived)	1301	GC/MS	1836.7	317.2	56-87-1;	5962	C00047	HMDB00182	0.841308	0.651406	0.501196	0.69846	0.850701	0.829451	0.959212	1.4799	1.33451	0.661229	1.25901	1.03928	2.43004	0.960722	2.32194	3.60046	2.80744	3.498
lysylleucine	Peptide	Dipeptide	40020	LC/MS Pos	1546	260.2	7369-79-1;	4682588			1.05925	0.728215	0.297616	0.832245	0.806351	0.634691	1.16572	1.3043	0.818854	0.5274	0.822934	1.24765	1.20816	0.940753	1.54393	1.17579	1.33648	1.40693
malate	Carbohydrate	TCA cycle	1303	GC/MS	1502	233	6915-15-7;	525	C00149	HMDB00156	0.72248	0.581182	0.977317	0.706548	0.720353	0.75465	0.99666	0.975239	1.33968	1.00334	0.990837	1.19874	1.30978	1.49436	1.3291	1.64267	1.14331	1.30435
malonate (propanedioate)	Lipids	Free fatty acid	15872	LC/MS Neg	606	103.2	141-82-2;26522-22-85-0;	867	C00383	HMDB00691	1.17444	0.743427	0.443639	0.754948	0.914734	0.840163	1.06465	1.03077	1.00494	0.841792	1.06001	1.06597	1.18873	0.975619	0.987362	0.995063	1.09722	1.01034
maltol	Carbohydrate	Amino sugar and nucleotide sugar	38299	GC/MS	1326	183	118-71-8;	8369	C11918		0.687473	0.56629	1.27774	0.858291	0.64002	0.687737	0.929125	0.78243	1.16355	1.68129	0.693908	0.785896	1.4208	1.07088	2.35994	1.69445	1.22778	1.32357
maltose	Carbohydrate	Sucrose, glucose, fructose metabolism	15806	GC/MS	2142.1	204.1	6363-53-7;	439341	C00208	HMDB00163	0.48618	0.536506	3.64518	0.189232	0.28339	0.807221	1.16656	0.932988	3.79993	4.60016	1.28105	1.49461	11.0063	0.534548	1.06701	1.35756	0.534058	0.673244
maltotriose	Carbohydrate	Sucrose, glucose, fructose metabolism	27723	GC/MS	2368.3	361.2	1109-28-0;	439586	C01835	HMDB01262	0.464605	0.464605	1.13062	0.464605	0.704641	0.62958	1.00908	0.529917	1	0.801192	0.5588	0.667875	6.55766	0.464605	2.16173	4.93866	2.24182	1.44686
mannitol	Carbohydrate	Sucrose, glucose, fructose metabolism	15335	GC/MS	1839	319.1	69-65-8;	6251	C00392	HMDB00765	1.0791	0.543838	0.554221	0.687905	0.737929	0.539851	1.007	1.48754	0.931439	0.709436	1.24276	0.954002	1.25977	0.992999	3.06262	1.7853	1.52052	1.10497
methyl-beta-glucopyranoside	Nucleotide	Glucose derivative	40480	LC/MS Pos	1094.3	212.1	709-50-2;	2108			1.28871	0.567956	3.99374	0.449243	0.497972	0.673238	0.858897	0.648996	1.6786	2.57732	1.79577	1.06002	2.62085	0.939984	1.90752	1.29256	0.763642	0.931161
methylphosphate	Cofactors, Prosthetic Groups, Electron Carriers	Oxidative phosphorylation	37070	GC/MS	1221	240.9	7023-27-0;	13130			0.899792	0.519426	0.62233	0.621446	0.86852	0.686593	0.974615	1.1892	1.78682	0.593914	1.24548	1.01328	0.989334	1.01067	2.2622	1.5694	1.66281	1.28737
myo-inositol	Carbohydrate	Inositol metabolism	19934	GC/MS	1924.9	217	87-89-8;		C00137	HMDB00211	1.0245	0.71493	0.611566	0.506065	0.941649	1.19945	1.10261	1.21404	0.975504	0.865412	1.33527	0.810472	1.71072	0.743845	0.84814	1.33564	1.46978	1.33245
N-acetylasparagine	Amino acid	Aspartate family (OAA derived)	33942	LC/MS Pos	974	175.1	4033-40-3;	99715		HMDB06028	0.454151	1.16302	0.695909	0.739791	1.96112	2.90698	0.976659	1.73326	0.864618	0.431317	1.51894	0.776417	0.431317	1.57748	0.838904	1	2.1861	2.26726
N-acetylglucosamine	Carbohydrate	Amino sugar and nucleotide sugar	15095	GC/MS	1903.3	245	7512-17-6;	24139	C00140	HMDB00215	1.15648	0.551399	0.379244	0.621262	0.561841	0.583124	1.42318	1.50971	1.39864	0.693709	0.953395	1.04778	0.937616	0.553575	2.641	1.34306	1.13015	1.04661
N-acetylglutamate	Amino acid	Glutamate family (alpha-ketoglutarate derived)	15720	LC/MS Pos	1492	190.1	5817-08-3;	1549099	C00624	HMDB01138	0.855129	1.00858	0.529672	0.643543	0.883849	1.11015	2.35354	2.09681	0.568458	0.37215	1.32723	0.67083	0.37215	0.731493	2.38582	1	1.69224	1.45094
N-acetylornithine	Amino acid	Glutamate family (alpha-ketoglutarate derived)	15630	LC/MS Pos	875	175.2	6205-08-9;	6992102439232	C00437	HMDB03357	0.90293	0.510464	0.892331	0.905492	0.728432	0.826404	0.835386	1.15911	1.09451	0.812061	1.31907	1.21768	2.69599	0.760033	2.19222	2.51491	1.61252	1.38988
N-acetylproline	Amino acid	Glutamate family (alpha-ketoglutarate derived)	34387	LC/MS Neg	1245	156.1	1074-79-9;	322640			0.95619	0.840167	0.762142	0.657168	0.93028	0.657168	1.1395	1.02056	0.844007	0.661855	0.657168	1.18443	3.59607	0.979436	3.36501	2.60236	1.50076	1.26478
N-acetylserine	Amino acid	Serine family (phosphoglycerate derived)	37076	GC/MS	1526	218	97-14-3;	65249		HMDB02931	0.56268	0.755694	0.785901	0.809639	1.26798	0.775825	0.903599	1.63316	1.75642	0.479701	1.05727	0.935693	0.984249	1.63986	1.4641	1.01575	1.12766	1.08653
naringenin-7-O-glucoside	Secondary metabolism	Flavonoids	37471	LC/MS Neg	3732	433.3	529-55-5;				0.44642	0.501348	1.25991	0.533538	0.433808	0.56238	1.01112	0.60406	1.03879	1.45379	0.472841	0.672811	0.988879	1.04689	2.81019	1.41054	1.27458	1.31282
nicotinamide	Cofactors, Prosthetic Groups, Electron Carriers	Nicotinate and nicotinamide metabolism	594	LC/MS Pos	1267	123.1	98-92-0;	936	C00153	HMDB01406	0.86861	0.722187	0.705153	0.6314	0.564955	0.769265	1.32527	1.00523	0.994775	0.943652	1.22299	1.16351	1.35892	0.770464	2.03044	1.69756	1.49403	1.53203
nicotinamide riboside*	Cofactors, Prosthetic Groups, Electron Carriers	Nicotinate and nicotinamide metabolism	33013	LC/MS Pos	955	255.1	1341-23-7;		C03150		0.59439	0.388665	1.6885	0.569028	1.0287	2.49508	2.38146	0.248951	3.24633	0.85334	0.884345	1.12469	0.958204	3.01283	0.571704	0.9713	1.83721	2.04725
nicotinate	Cofactors, Prosthetic Groups, Electron Carriers	Nicotinate and nicotinamide metabolism	1504	GC/MS	1334.1	180	59-67-6;	938	C00253	HMDB01488	0.948228	0.966095	0.954221	0.742624	1.24838	0.825645	0.95435	1.83832	1.12314	0.754003	0.768876	1.03391	1.42182	0.77736	1.32026	1.5579	1.3461	1.45791
nicotinate ribonucleoside*	Cofactors, Prosthetic Groups, Electron Carriers	Nicotinate and nicotinamide metabolism	33471	LC/MS Pos	1105	256	2625-49-2;	161233	C05841		0.753138	0.460217	1.85522	0.860734	0.518314	0.507827	0.969229	0.460217	2.92671	1.91008	0.976771	1.41393	1.76736	1.13845	1	1.16931	1.17374	0.732925
O-acetylserine	Amino acid	Serine family (phosphoglycerate derived)	15947	GC/MS	1423	174	66638-22-0;	994786971051	C00979	HMDB03011	1.26573	1.2923	0.251875	1.24561	1.88563	1.07075	1.9883	2.18192	1.14266	0.632768	1.17627	0.818879	0.929253	0.592202	0.53274	0.909716	0.494402	0.445709
oleate (18:1n9)	Lipids	Free fatty acid	1359	LC/MS Neg	5660	281.3	112-80-1;	445639	C00712	HMDB00207	0.630822	0.69034	0.527627	0.498853	0.734229	1.24556	1.03183	2.51174	0.839542	1.45818	1.51803	0.968169	0.730943	0.857814	3.00043	1.95519	2.81794	1.75847
orotate	Nucleotide	Pyrimidine metabolism	1505	GC/MS	1709.6	254.1	50887-69-9;	967	C00295	HMDB00226	0.262639	1.08292	6.40372	0.747417	2.26723	1.21247	0.985188	1.48264	1.01481	0.545816	0.415652	0.549832	0.232376	1.10879	0.958565	0.396376	1.41966	1.25052
palmitate (16:0)	Lipids	Free fatty acid	1336	LC/MS Neg	5619	255.3	57-10-3;	985	C00249	HMDB00220	0.881577	1.01646	0.573787	0.550035	1.16226	1.25561	0.950027	1.57481	0.859719	0.886731	0.744414	1.09492	0.983543	0.962334	2.15081	1.73139	2.26068	1.34988
pantothenate	Cofactors, Prosthetic Groups, Electron Carriers	CoA metabolism	1508	LC/MS Pos	2218	220.1	137-08-6;	6613	C00864	HMDB00210	0.673575	0.447725	1.92291	0.413289	0.769497	0.672771	0.557164	1.01078	1.51425	1.09976	1.1928	0.886795	1.94007	0.857072	2.36086	0.989216	1.46418	1.05314
phenylalanine	Amino acid	Aromatic amino acid metabolism (PEP derived)	64	LC/MS Pos	2056	166.1	63-91-2;	69256656140	C00079	HMDB00159	0.654444	0.601294	0.488705	0.859495	0.553667	1.17046	1.11321	1.44891	0.684254	0.429959	1.39848	0.804348	1.49787	0.886793	1.6975	3.54072	2.66087	2.64748
pheophorbide A	Cofactors, Prosthetic Groups, Electron Carriers	Chlorophyll and heme metabolism	35879	LC/MS Pos	6053	593.4	15664-29-6;		C18021		0.714552	0.437147	0.203857	0.569062	0.69779	1.17219	1.51608	1.29184	0.830046	1.00425	0.342372	0.936965	2.23199	0.995747	1.57857	1.83828	2.1124	1.11088
phosphate	Cofactors, Prosthetic Groups, Electron Carriers	Oxidative phosphorylation	11438	GC/MS	1307.7	298.9	7664-38-2 ;	1061	C00009	HMDB01429	0.900923	0.803782	0.839126	1.77408	0.566594	0.3054	0.765772	1.53697	2.00311	0.191425	0.351939	1.6057	0.187251	1.09908	3.4082	5.50443	1.53325	1.75939
phytol	Cofactors, Prosthetic Groups, Electron Carriers	Chlorophyll and heme metabolism	40140	GC/MS	1964.7	143.1	150-86-7;	5280435	C01389	HMDB02019	0.845224	0.494955	0.504791	0.520833	0.555241	0.650485	0.956813	0.978736	1.02126	0.831684	1.10211	1.09366	1.19108	1.02708	1.16609	1.21999	1.44929	1.32612
phytonadione (Vitamin K1)	Cofactors, Prosthetic Groups, Electron Carriers	Quinone metabolism	12250	GC/MS	2407	596.5	84-80-0;	5284607	C02059	HMDB03555	0.736782	0.383027	1.02622	0.580615	0.327435	0.633028	1.09596	0.842895	1.21591	1.08645	0.803358	1.17056	0.822507	0.973781	1.47972	1.69186	1.31418	1.8879
pinitol	Carbohydrate	Inositol metabolism	37086	GC/MS	1773	318.1	10284-63-6;		C03844		0.581236	0.632084	1.38726	0.597861	0.853751	0.695587	0.866039	0.833884	1.68948	1.29071	0.987691	0.864999	1.25224	1.09834	1.59387	1.27515	1.01231	1.17565
pipecolate	Amino acid	Aspartate family (OAA derived)	1444	GC/MS	1396.1	156	4043-87-2;	849	C00408	HMDB00070	0.911723	0.447649	3.67526	0.784476	0.099272	0.200214	1.08828	1.28158	1.68025	0.050763	0.257541	0.644933	7.26319	0.535529	3.30087	4.78894	2.34672	1.34621
proline	Amino acid	Glutamate family (alpha-ketoglutarate derived)	1898	LC/MS Pos	796	116.1	147-85-3;	1457426971047	C00148	HMDB00162	0.62863	0.715324	0.680521	0.617801	0.843439	0.88776	1.07942	0.985073	3.12252	0.89108	0.601395	1.01493	3.83474	1.23274	2.07553	5.07145	2.76101	3.83557
pseudouridine	Nucleotide	Pyrimidine metabolism	33442	LC/MS Neg	1104	243.1	1445-07-4;		C02067	HMDB00767	0.6966	0.451812	1	0.451812	0.952501	0.451812	0.6384	0.79368	1.20452	0.553783	0.451812	0.674289	4.08113	1.22849	2.70177	1.43186	1.68739	1.59345
pyridoxal	Cofactors, Prosthetic Groups, Electron Carriers	Vitamin B metabolism (B6 or B12)	1651	LC/MS Pos	1210	168.1	65-22-5;	1050	C00250	HMDB01545	0.931172	0.603932	0.609579	0.407158	0.598924	1.06387	0.683199	0.849467	1.16808	0.96916	1.22318	0.896686	1.24272	1.03084	1.45445	1.45338	1.34246	1.14142
pyridoxate	Cofactors, Prosthetic Groups, Electron Carriers	Vitamin B metabolism (B6 or B12)	31555	LC/MS Neg	2210	182.1	82-82-6 ;	6723	C00847	HMDB00017	0.553356	0.665321	0.553356	0.553356	1.12045	0.650593	0.753234	1.21397	0.834838	0.604454	0.924123	1.07588	1.34142	0.731166	1.43986	1.73985	1.27545	1.39419
pyroglutamylvaline	Peptide	Dipeptide	32394	LC/MS Neg	1755	227.2		152416			0.641638	0.657291	0.61509	0.727735	0.61509	0.661647	1	1.39932	1.04579	0.827468	0.61509	0.989731	1.6402	0.61509	1.85016	1.76812	1.49333	1.76763
pyruvate	Carbohydrate	Glycolysis	599	GC/MS	1130.6	217	127-17-3;	107735	C00022	HMDB00243	0.76182	0.633864	0.481822	1.04593	1.01698	0.774984	1.55624	1.41992	1.63725	0.820985	0.620016	0.901925	1.41424	1.39743	1.13676	1.84147	0.868485	0.983018
quercetin	Secondary metabolism	Flavonoids	17780	GC/MS	2318.5	647.4	849061-97-8;	5280343	C00389	HMDB05794	0.385458	0.898636	1.10136	0.745571	0.741995	1.61721	4.73426	0.8945	0.699539	0.728765	0.262232	0.790637	1.15115	1.16973	5.57646	3.18981	2.9011	2.33985
quercetin-3-galactoside	Secondary metabolism	Flavonoids	34114	LC/MS Neg	2706	463.2	482-36-0;	5281643	C10073		0.221381	1.67754	0.43342	0.230896	0.221381	1	7.00781	1.16524	0.786206	0.62885	0.264822	0.551391	1.1836	0.562887	9.23165	4.58416	3.98667	3.2327
quercetin-3-o-glucoside	Secondary metabolism	Flavonoids	37131	LC/MS Neg	2770	463	21637-25-2;		C05623		0.209047	2.01161	0.769004	0.703872	0.099602	1.04921	10.6599	1.18291	0.868383	0.950789	0.192244	0.742577	1.80454	0.895366	11.4849	5.38386	4.7268	4.33768
raffinose	Carbohydrate	Sucrose, glucose, fructose metabolism	586	LC/MS Neg	997	503.2	17629-30-0;	439242	C00492	HMDB03213	0.227672	0.922809	0.257334	0.119913	0.996645	0.689059	1.00951	0.608624	1.00335	0.690495	1.24148	0.697428	5.88626	1.49553	5.76975	12.1884	9.9131	8.51592
ribitol	Carbohydrate	Amino sugar and nucleotide sugar	15772	GC/MS	1692.4	217	488-81-3;		C00474	HMDB00508	0.507675	0.404264	1.46292	0.339029	0.547601	0.683584	0.849471	1.14269	1.21681	0.5553	1.26255	0.542015	2.05878	1.25047	0.918718	1.2704	1.20201	1.08128
riboflavin (Vitamin B2)	Cofactors, Prosthetic Groups, Electron Carriers	Riboflavin and FAD metabolism	1827	LC/MS Pos	3111	377.2	83-88-5;	493570	C00255	HMDB00244	1.16967	0.758041	0.509291	0.703361	0.596431	1.10802	1.03567	1.17818	0.716649	0.65729	1.05015	0.9968	1.13087	0.774649	0.8557	1.0032	1.48404	1.2323
ribose	Carbohydrate	Amino sugar and nucleotide sugar	12080	GC/MS	1639.2	204	50-69-1;	5311110	C00121	HMDB00283	0.792152	0.661104	0.490851	0.554725	0.826197	0.728799	1.07327	1.38976	1.11666	0.564416	0.966567	1.03343	1.3926	0.958093	1.9517	1.75733	1.6403	1.50564
rutin	Secondary metabolism	Flavonoids	18382	LC/MS Pos	3630	610.8	207671-50-9;	5280805	C05625	HMDB03249	0.299138	1.46202	0.491179	0.806339	0.26101	1.72568	3.84681	0.904437	0.421361	0.32913	0.281378	0.71066	1.17992	1.09556	3.12134	2.94299	2.61212	2.35686
S-adenosylhomocysteine (SAH)	Amino acid	Aspartate family (OAA derived)	15948	LC/MS Neg	1821	383.1	979-92-0;		C00021	HMDB00939	0.673731	1	0.431761	0.588145	0.832794	1.66033	1.77948	1.41467	0.431761	0.431761	0.793207	0.431761	1.36346	0.780191	1.69725	0.700499	2.34557	1.17624
salicylate	Secondary metabolism	Phenylpropanoids	1515	LC/MS Neg	2226	137.1	69-72-7;	338	C00805	HMDB01895	0.96976	0.417467	1.27858	0.666664	0.546068	0.149206	0.642247	0.702834	3.53165	1.4876	0.846198	3.26671	3.25093	0.88483	1.52418	2.13124	1.03024	1.44162
sebacate (decanedioate)	Lipids	Free fatty acid	32398	LC/MS Neg	1778	201.2	111-20-6;	5192	C08277	HMDB00792	0.965204	0.71018	0.71018	0.71018	1.22957	1.29055	0.797838	0.994583	0.975481	0.71018	1.00542	0.71018	0.846521	0.71018	1.71029	1.40386	1.57877	0.71018
serine	Amino acid	Serine family (phosphoglycerate derived)	1648	GC/MS	1389.1	204	56-45-1;	59516857581	C00065	HMDB03406	0.47819	0.867411	0.689196	0.957362	2.06994	0.849653	0.952938	1.3143	2.80033	0.278298	0.844906	0.842024	1.04264	1.24632	1.18386	1.42702	1.24731	1.19473
serylisoleucine*	Peptide	Dipeptide	40193	LC/MS Pos	2021	219.2	510-791-9560;				1.01546	0.503401	0.37486	0.855162	0.821076	0.37486	1.19445	1.09529	1.43751	0.50842	0.710586	1	1.12413	0.783972	1.66074	1.32684	0.937907	1.84038
serylleucine	Peptide	Dipeptide	40066	LC/MS Pos	2106	219.2	6665-16-3;				0.998511	0.651206	0.239161	0.522947	0.910986	0.744176	1.00149	1.11406	1.29238	0.796135	0.642311	1.23308	1.26106	0.9769	1.35752	1.51365	1.27192	1.3908
serylphenyalanine	Peptide	Dipeptide	40054	LC/MS Pos	2348	253.2					0.996664	0.61748	0.253944	0.610328	0.807342	0.792329	0.929348	1.10956	1.12049	0.639487	0.618844	1.14627	1.00334	1.02187	1.09521	1.46283	1.1856	1.03874
shikimate	Amino acid	Aromatic amino acid metabolism (PEP derived)	15144	GC/MS	1758.1	204	138-59-0;	8742	C00493	HMDB03070	0.624776	0.837924	0.96437	0.887512	0.745381	1.94915	1.52138	1.77041	0.876332	0.718675	1.27005	0.851946	0.708115	1.52934	1.03563	1.33451	1.61882	1.71544
sorbitol	Carbohydrate	Sucrose, glucose, fructose metabolism	15053	GC/MS	1843	319.1	6706-59-8;	107428	C00794	HMDB00247	0.847267	0.641443	1.62049	0.538643	0.856771	0.667188	0.6782	0.928284	2.67484	1.45215	0.758015	1.03989	1.50033	0.960106	1.69432	1.8076	1.08831	1.45846
squalene	Lipids	Sterols	1518	GC/MS	2205	69	111-02-4;	638072	C00751	HMDB00256	0.60681	0.48053	1.68464	0.632328	0.616379	0.778206	0.831614	0.633784	1.56812	2.11319	0.715885	1.33128	2.2658	0.902089	1.09791	1.6581	1.47615	1.74628
stigmasterol	Secondary metabolism	Terpenoids	21183	GC/MS	2359	255.3	83-48-7;	5280794	C05442	HMDB00937	0.909962	0.475188	0.604359	0.658838	0.884967	0.78179	1.10664	1.32885	0.990299	0.768942	0.92081	1.07372	1.32694	1.0097	1.71846	1.48272	1.434	1.37452
succinate	Carbohydrate	TCA cycle	1437	GC/MS	1348	247	110-15-6;	1110	C00042	HMDB00254	0.416152	0.524111	0.6011	0.245856	0.529452	0.572015	1.01045	0.98955	1.13884	0.804567	1.22419	0.82171	3.72241	1.33789	3.14554	1.8901	1.73874	1.44195
sucrose	Carbohydrate	Sucrose, glucose, fructose metabolism	1519	LC/MS Neg	875	341.2	57-50-1;	5988	C00089	HMDB00258	0.075418	0.267262	2.80311	0.736969	0.050811	0.071547	0.66675	0.069519	8.13117	1.77324	0.072727	2.20484	12.078	5.05933	3.01713	6.14222	0.848258	1.15174
syringic acid	Secondary metabolism	Flavonoids	37091	GC/MS	1824	327.2	530-57-4;	10742	C10833	HMDB02085	0.929097	0.506993	0.922496	0.717227	0.541676	0.402439	0.709895	1.12876	1.04572	1.47398	1.10431	1.09601	0.951869	0.954282	2.96868	1.4765	1.26077	1.17009
threitol	Carbohydrate	Amino sugar and nucleotide sugar	35854	GC/MS	1513	217.1	2418-52-2;	169019	C16884	HMDB04136	0.725033	0.326544	0.980422	0.470033	0.552268	0.423471	0.802383	0.827383	1.77629	1.31756	0.959415	1.18287	1.9524	1.14224	1.21659	1.19532	1.01958	1.18926
threonate	Cofactors, Prosthetic Groups, Electron Carriers	Ascorbate metabolism	27738	GC/MS	1560.7	292.1	70753-61-6;	151152	C01620	HMDB00943	0.711774	0.769757	1.09329	0.431485	0.974316	0.941305	1.02568	1.4505	1.28123	0.683332	0.89876	0.795376	2.15198	0.847597	2.91381	1.22966	1.76412	1.61065
threonine	Amino acid	Aspartate family (OAA derived)	1284	LC/MS Pos	713	120.1	72-19-5;	69710196288	C00188	HMDB00167	0.915445	1.01068	0.691875	0.958512	1.56782	1.65693	0.86037	0.98932	0.731029	0.634862	0.940034	0.887281	1.06536	1.33144	1.03567	1.2924	1.43007	1.50002
threonylleucine	Peptide	Dipeptide	40051	LC/MS Pos	2204	233.2	50299-12-2;	4420322			0.972758	0.821684	0.40658	0.624203	0.898016	0.695174	1.04355	1.29826	0.971968	0.719224	0.881177	1.0508	1.02724	1.04106	1.39077	1.47489	1.11612	1.551
threonylphenylalanine	Peptide	Dipeptide	31530	LC/MS Pos	2500	267.2		40997994099798			0.919929	0.652972	0.364929	0.655121	0.689134	0.499262	0.779638	1.16387	1.00302	1.02409	0.588895	1.43298	1.05943	0.996977	1.48168	1.23894	1.05716	1.13653
trans-4-hydroxyproline	Amino acid	Glutamate family (alpha-ketoglutarate derived)	1366	GC/MS	1537	140	51-35-4;	58106971053	C01157	HMDB00725	0.676005	0.758367	0.573377	0.450465	0.631698	0.450465	0.727458	0.750274	1.19339	0.450465	1.10096	1.54266	0.899036	1.5125	2.51028	1.38475	2.30069	1.31281
trigonelline (N'-methylnicotinate)	Cofactors, Prosthetic Groups, Electron Carriers	Nicotinate and nicotinamide metabolism	32401	LC/MS Pos	757	138.1	6138-41-6 ;	5570	C01004	HMDB00875	0.941372	0.568762	1.49045	0.61377	0.664167	0.738194	0.834495	1.05863	1.4785	1.09154	0.765784	0.696794	2.20967	0.853181	1.457	1.51076	1.08549	1.15258
tryptophan	Amino acid	Aromatic amino acid metabolism (PEP derived)	54	LC/MS Pos	2445	205.1	73-22-3;	69235166305	C00078	HMDB00929	0.377146	0.93245	0.175311	1.06076	0.359045	0.457988	1.01187	2.36989	0.493353	0.379529	1.90356	0.85338	5.95617	0.988127	4.20752	6.6522	3.52115	3.71376
tyramine	Secondary metabolism	Amine derived	1603	LC/MS Pos	1503	138.1	60-19-5;	5610	C00483	HMDB00306	1.04205	0.547477	0.41046	0.41046	0.41046	0.419504	1.31008	1.62733	0.41046	0.41046	0.859387	0.527291	1.33615	0.430238	1.15625	1.32329	1.34907	0.957954
tyrosine	Amino acid	Aromatic amino acid metabolism (PEP derived)	1299	LC/MS Pos	1516	182.1	60-18-4;	60576942100	C00082	HMDB00158	0.874843	0.751048	0.483178	0.655597	0.683123	0.613797	1.00169	1.31382	0.861544	0.771201	0.998309	1.11179	5.01117	1.41779	2.46094	4.78481	3.99302	4.65551
uracil	Nucleotide	Pyrimidine metabolism	605	GC/MS	1370.4	241	66-22-8;	1174	C00106	HMDB00300	0.773796	1.02724	0.442121	0.643443	1.32906	0.972756	1.086	2.75496	0.766541	0.347601	0.793622	0.720635	1.06157	0.907949	5.79764	3.06895	4.64002	4.68774
urate	Nucleotide	Purine metabolism	1604	GC/MS	1928	441.2	69-93-2;120K5305;		C00366	HMDB00289	0.478373	0.253056	1.26562	0.247146	1.06483	0.937789	1.04902	0.420271	0.420063	0.341989	0.247146	0.247146	0.950977	2.99028	2.4716	1.88596	4.17436	3.35992
uridine	Nucleotide	Pyrimidine metabolism	606	LC/MS Neg	1430	243.1	58-96-8;	6029	C00299	HMDB00296	0.898803	0.690446	0.522297	0.727638	0.718281	0.769118	1.05919	1.12594	1.03914	0.628609	0.871455	0.96086	1.28569	1.08414	1.67107	1.33505	1.27605	1.16521
uridine-2',3'-cyclic monophosphate	Nucleotide	Pyrimidine metabolism	37137	LC/MS Neg	1082	304.9		4634036	C02355	HMDB11640	0.624258	0.936326	0.193234	0.690377	0.913331	0.644669	1.26849	1.74586	1.38162	0.152125	0.664953	1.22514	0.351655	1.06367	3.22614	4.23798	2.74882	2.01109
valine	Amino acid	Branched Chain Amino Acids (pyruvate derived)	1649	LC/MS Pos	1040	118.1	72-18-4;	69710186287	C00183	HMDB00883	0.500913	0.596971	0.318262	0.428965	0.577842	0.59996	0.65654	1.01697	1.02886	0.429327	0.988391	1.01161	2.6319	1.29002	2.33966	4.44532	4.26905	4.65159
valylglutamate	Peptide	Dipeptide	32454	LC/MS Pos	1346	247.1	3062-07-5;	7009623			0.978161	0.994633	0.55766	0.693351	0.904784	0.683794	0.798754	1.0958	1.16589	0.620428	1.05947	1.28245	1.41996	0.675767	1.00537	1.35385	1.18403	1.42683
valylisoleucine	Peptide	Dipeptide	40050	LC/MS Pos	2365	231.2	20556-14-3;	52460125246013			0.931202	0.75718	0.386643	0.780051	0.695906	0.638517	1.07182	1.30569	1.0688	0.801556	0.803002	1.2308	1.37089	0.842369	1.28093	1.63102	1.25736	1.59451
valylleucine	Peptide	Dipeptide	39994	LC/MS Pos	2503.3	231.2		352039			0.965239	0.779543	0.328833	0.702007	0.981273	0.867988	0.994064	1.30592	1.3739	0.969197	0.872822	1.60936	1.46151	1.00594	1.57216	1.5193	1.35573	1.45142
valylphenylalanine	Peptide	Dipeptide	40688	LC/MS Pos	2790	265.2	3918-92-1;	69931196993120			0.949023	0.690839	0.469112	0.704446	0.930855	0.697812	1.22739	1.05098	1.39031	0.727759	0.648834	1.46063	1.15486	0.941171	1.16865	1.44012	1.06143	1.34143
vanillate	Secondary metabolism	Benzenoids	35639	GC/MS	1728	297	121-34-6;	8468	C06672	HMDB00484	0.615007	0.500335	0.996062	1.00394	0.890824	0.670272	0.892117	1.09672	1.18681	1.28606	0.857006	0.97758	1.09159	1.41609	1.86265	1.43304	0.921333	1.38762
vanillin	Secondary metabolism	Phenylpropanoids	37442	LC/MS Neg	2320	151.1	121-33-5;		C00755	HMDB12308	0.447232	0.447232	1	0.447232	0.447232	0.447232	0.447232	0.610046	1.64169	1.45429	0.447232	0.732571	1.65063	0.915236	0.447232	0.447232	0.447232	1.09181
xylitol	Carbohydrate	Amino sugar and nucleotide sugar	4966	GC/MS	1677.6	307.2	87-99-0;	6912	C00379	HMDB00568	0.36413	0.37157	0.573834	0.31229	0.415212	0.571507	1.2068	0.934537	1.59672	0.571202	1.06546	0.773801	3.03703	1.09953	1.61793	2.68951	1.52233	1.42573
xylonate	Carbohydrate	Amino sugar and nucleotide sugar	35638	GC/MS	1722	292	73686-31-7;	6602431	C05411		0.599468	0.504594	2.32387	0.551955	0.550306	0.454011	0.849537	1.2591	2.33608	0.760268	0.948301	0.9444	2.3017	1.05475	3.46826	1.59391	1.09794	1.0517
xylose	Carbohydrate	Amino sugar and nucleotide sugar	15835	GC/MS	1723.9	204	609-06-3;	95259	C00181	HMDB00098	0.887125	0.608226	0.995564	0.616933	0.661174	0.669542	1.2111	1.4161	1.36479	0.630913	1.01531	0.973226	1.49543	1.04519	1.57231	1.05923	1.00434	0.995658

## Sheet: Pathway Heat Map (LEAF)
	South Dakota State University SDSU-02-12VW - Water Stress on Soybean (LEAF)
	Heat map of statistically significant biochemicals profiled in this study. Red and green shaded cells indicate p≤0.05 (red indicates that the mean values are significantly higher for that comparison; green values significantly lower). Light red and light green shaded cells indicate 0.05<p<0.10 (light red indicates that the mean values trend higher for that comparison; light green values trend low…
											Fold of Change						Statistical Values											Mean Values							% Filled Values
											T30	T60	T120	T180	T300		T30		T60		T120		T180		T300			T000	T030	T060	T120	T180	T300		T000	T030	T060	T120	T180	T300		Super Pathway	Sub Pathway	Chemical ID	CAS	RI	Mass	EC Number
																	T0		T0		T0		T0		T0
	Pathway Sort Order	Super Pathway	Sub Pathway	Biochemical Name	Platform	Comp ID	KEGG	HMDB	PUBCHEM	X	T0	T0	T0	T0	T0	X	p-value	q-value	p-value	q-value	p-value	q-value	p-value	q-value	p-value	q-value	X							X							X
	7	Amino acid	Serine family (phosphoglycerate derived)	4-guanidinobutanoate	LC/MS pos	15681	C01035	HMDB03464	500		0.72	1.15	1.26	1.48	1.22		0.2119	0.9859	0.4908	0.2448	0.4145	0.5222	0.4317	0.1235	0.5784	0.058		0.9142	0.6624	1.0516	1.148	1.349	1.1194		67	33	100	100	100	100		Amino acid	Serine family (phosphoglycerate derived)	100000096	463-003;463-00-3;	1085	146.1
	9			beta-hydroxypyruvate	GC/MS	15686	C00168	HMDB01352	964		0.53	1	0.85	2.49	1.33		0.246	0.9859	0.9067	0.3554	0.869	0.5737	0.1099	0.0765	0.5126	0.0534		1.0969	0.5789	1.0986	0.9295	2.7323	1.4603		100	100	100	100	100	100		Amino acid	Serine family (phosphoglycerate derived)	100000055	1113-60-6;3369-79-7;	1425.1	221
	17			glycine	GC/MS	11777	C00037	HMDB00123	5257127;750		0.85	1.08	0.83	2.24	1.2		0.8391	0.9859	0.6424	0.285	0.7553	0.5623	0.3162	0.102	0.452	0.0482		1.0566	0.9016	1.1392	0.8757	2.3687	1.267		100	100	100	100	100	100		Amino acid	Serine family (phosphoglycerate derived)	340	56-40-6;	1166	101.9
	25			N-acetylserine	GC/MS	37076		HMDB02931	65249		1.36	2.04	1.18	1.94	1.53		0.2107	0.9859	0.0639	0.1544	0.6943	0.5605	0.031	0.0635	0.0442	0.0131		0.7014	0.9511	1.4311	0.8242	1.3627	1.0766		100	100	100	100	100	100		Amino acid	Serine family (phosphoglycerate derived)	100001851	97-14-3;	1526	218
	27			O-acetylserine	GC/MS	15947	C00979	HMDB03011	99478;6971051		1.5	1.89	0.94	0.73	0.66		0.3835	0.9859	0.2621	0.1796	0.8369	0.5737	0.8574	0.1939	0.7126	0.0697		0.9366	1.4007	1.771	0.876	0.6847	0.6166		100	100	100	100	100	100		Amino acid	Serine family (phosphoglycerate derived)	100000286	66638-22-0;	1423	174
	28			serine	GC/MS	1648	C00065	HMDB03406	5951;6857581		1.91	2.49	0.97	1.71	1.9		0.1603	0.9859	0.1027	0.1544	0.7848	0.5681	0.0729	0.0701	0.0507	0.0133		0.6783	1.2923	1.6892	0.6551	1.1576	1.2897		100	100	100	100	100	100		Amino acid	Serine family (phosphoglycerate derived)	503	56-45-1;	1389.1	204
	41		Aromatic amino acid metabolism (PEP derived)	4-hydroxycinnamate	GC/MS	36770	C00811	HMDB02035	637542		1.18	1.33	0.83	1.54	1.58		0.5406	0.9859	0.8836	0.3484	0.693	0.5605	0.601	0.1488	0.331	0.0373		0.7687	0.908	1.0201	0.6381	1.186	1.2119		100	100	100	100	100	100		Amino acid	Aromatic amino acid metabolism (PEP derived)	100001675	501-98-4;	1852	308.18
	61			kynurenate	LC/MS neg	1417	C01717	HMDB00715	3845		1.04	1.52	1.58	1.55	1.51		0.9069	0.9859	0.4012	0.2324	0.3067	0.5222	0.0861	0.0754	0.3015	0.0347		0.6352	0.6612	0.9666	1.0028	0.9816	0.9603		33	33	100	67	100	67		Amino acid	Aromatic amino acid metabolism (PEP derived)	98	492-27-3;	2243	188.1
	76			phenylalanine	LC/MS pos	64	C00079	HMDB00159	6925665;6140		1.48	1.86	1.51	2.34	5.07		0.2394	0.9859	0.1032	0.1544	0.4649	0.5222	0.038	0.0635	0.0002	0.0028		0.5815	0.8612	1.0821	0.8776	1.3607	2.9497		100	100	100	100	100	100		Amino acid	Aromatic amino acid metabolism (PEP derived)	460	63-91-2;	2056	166.1
	83			shikimate	GC/MS	15144	C00493	HMDB03070	8742		1.48	1.72	1.17	1.35	1.92		0.41	0.9859	0.1234	0.162	0.5364	0.5378	0.3716	0.1098	0.0176	0.0093		0.809	1.194	1.3894	0.9469	1.091	1.5563		100	100	100	100	100	100		Amino acid	Aromatic amino acid metabolism (PEP derived)	100000293	138-59-0;	1758.1	204
	85			tryptophan	LC/MS pos	54	C00078	HMDB00929	6923516;6305		1.26	2.61	2.11	7.51	9.35		0.5887	0.9859	0.2117	0.1732	0.3164	0.5222	0.0534	0.0673	0.0243	0.0112		0.495	0.6259	1.2917	1.0455	3.7173	4.629		100	100	100	100	100	100		Amino acid	Aromatic amino acid metabolism (PEP derived)	565	73-22-3;	2445	205.1
	87			tyrosine	LC/MS pos	1299	C00082	HMDB00158	6057;6942100		0.93	1.51	1.37	4.22	6.37		0.8141	0.9859	0.1304	0.162	0.2025	0.5222	0.0485	0.0635	0.0051	0.005		0.703	0.6508	1.059	0.9604	2.9633	4.4778		100	100	100	100	100	100		Amino acid	Aromatic amino acid metabolism (PEP derived)	815	60-18-4;	1516	182.1
	101		Aspartate family (OAA derived)	alanine	GC/MS	1126	C00041	HMDB00161	5950;7311724		1.59	2.31	1.55	1.28	2.27		0.1507	0.9859	0.0331	0.1544	0.1435	0.5222	0.5051	0.1351	0.0518	0.0133		0.5752	0.917	1.3267	0.8923	0.7363	1.307		100	100	100	100	100	100		Amino acid	Aspartate family (OAA derived)	811	56-41-7;	1147.6	115.9
	103			asparagine	GC/MS	512	C00152	HMDB00168	6267;6992089		2.03	2.44	2.05	1.76	3.17		0.092	0.9859	0.0588	0.1544	0.387	0.5222	0.602	0.1488	0.0396	0.0128		0.4868	0.9876	1.1875	0.9989	0.8551	1.5451		100	100	100	100	100	100		Amino acid	Aspartate family (OAA derived)	917	70-47-3;	1617.5	188
	104			aspartate	GC/MS	15996	C00049	HMDB00191	5960		1.07	1	0.87	0.79	1.56		0.6683	0.9859	0.9789	0.3708	0.6416	0.56	0.5326	0.1395	0.2327	0.0285		0.9745	1.0463	0.9791	0.8475	0.7652	1.5154		100	100	100	100	100	100		Amino acid	Aspartate family (OAA derived)	234	56-84-8;	1529.7	232
	105			beta-alanine	GC/MS	55	C00099	HMDB00056	239;4755801		0.97	1.5	1.07	1.58	1.76		0.9591	0.9859	0.4334	0.2359	0.6833	0.5605	0.7716	0.1815	0.0881	0.0162		0.911	0.8865	1.3682	0.9758	1.4375	1.6016		100	100	100	100	100	100		Amino acid	Aspartate family (OAA derived)	244	56-41-7;107-95-9;	1451.8	174
	107			cyano-alanine	GC/MS	35660	C02512		13538		1.71	2.14	2.22	2.08	3.03		0.0492	0.9859	0.0259	0.1544	0.1992	0.5222	0.2677	0.0926	0.0107	0.007		0.5209	0.8906	1.1146	1.1568	1.0829	1.576		100	100	100	100	100	100		Amino acid	Aspartate family (OAA derived)	100001645	6232-19-5;	1402	140.9
	112			homoserine	GC/MS	23642	C00263	HMDB00719	12647;6971022		2.29	1.87	0.67	0.25	0.49		0.1792	0.9859	0.2696	0.1802	0.7082	0.5605	0.1355	0.0765	0.457	0.0485		1.2704	2.9049	2.3735	0.8482	0.3206	0.6211		100	100	100	100	100	100		Amino acid	Aspartate family (OAA derived)	100000458	672-15-1;	1471	218.1
	113			homoserine lactone	GC/MS	34458	C02926		445963		1	1	1	1.69	2.89								0.3247	0.1036	0.0103	0.007		0.3855	0.3855	0.3855	0.3855	0.6517	1.1149		33	0	0	0	67	100		Amino acid	Aspartate family (OAA derived)	100000262	2185-02-6;	1296	130
	115			lysine	GC/MS	1301	C00047	HMDB00182	5962		1.19	1.89	1.48	2.87	4.97		0.3245	0.9859	0.0325	0.1544	0.1939	0.5222	0.0619	0.0682	0.0023	0.0039		0.6646	0.7929	1.2579	0.9865	1.9042	3.302		100	100	100	100	100	100		Amino acid	Aspartate family (OAA derived)	407	56-87-1;	1836.7	317.2
	122			N-acetylasparagine	LC/MS pos	33942		HMDB06028	99715		2.42	1.55	1.18	1.23	2.36		0.1821	0.9859	0.2577	0.1794	0.8241	0.5737	0.7685	0.1815	0.0852	0.016		0.771	1.8693	1.1915	0.9089	0.9492	1.8178		100	100	100	100	67	100		Amino acid	Aspartate family (OAA derived)	100001257	4033-40-3;	974	175.1
	134			pipecolate	GC/MS	1444	C00408	HMDB00070	849		0.22	0.8	0.19	2.2	1.68		0.1538	0.9859	0.8341	0.339	0.1509	0.5222	0.5112	0.1356	0.357	0.0396		1.6782	0.3613	1.35	0.3177	3.6999	2.8273		100	100	100	100	100	100		Amino acid	Aspartate family (OAA derived)	1025	4043-87-2;	1396.1	156
	138			S-adenosylhomocysteine (SAH)	LC/MS neg	15948	C00021	HMDB00939			1.46	1.72	0.79	1.82	2.01		0.4312	0.9859	0.4432	0.2359	0.5162	0.5283	0.1438	0.0765	0.2209	0.0274		0.7018	1.0271	1.2086	0.5522	1.2803	1.4074		100	100	67	33	100	100		Amino acid	Aspartate family (OAA derived)	197	979-92-0;	1821	383.1
	141			threonine	LC/MS pos	1284	C00188	HMDB00167	6971019;6288		1.6	0.99	0.94	1.31	1.61		0.1058	0.9859	0.9507	0.3637	0.7241	0.5605	0.1245	0.0765	0.0364	0.0124		0.8727	1.3944	0.8602	0.8207	1.1442	1.4075		100	100	100	100	100	100		Amino acid	Aspartate family (OAA derived)	564	72-19-5;	713	120.1
	149		Glutamate family (alpha-ketoglutarate derived)	2-aminobutyrate	GC/MS	1577	C02261	HMDB00650	439691;6971251		2.44	8.17	3.13	14.1	21.56		0.2023	0.9859	0.0146	0.1544	0.1841	0.5222	0.0167	0.0635	0.0007	0.0039		0.1323	0.3234	1.0803	0.4136	1.8656	2.8524		0	67	100	100	100	100		Amino acid	Glutamate family (alpha-ketoglutarate derived)	1128	1492-24-6;	1215.7	130
	150			2-pyrrolidinone	GC/MS	31675		HMDB02039	12025		1.21	1.95	1.29	1.7	2.51		0.6449	0.9859	0.1906	0.1732	0.5663	0.5379	0.2501	0.09	0.1257	0.0187		0.5945	0.7181	1.1582	0.7655	1.0084	1.4939		100	100	100	100	100	100		Amino acid	Glutamate family (alpha-ketoglutarate derived)	100001081	616-45-5 ;	1190.9	142
	152			4-acetamidobutanoate	LC/MS pos	1558	C02946	HMDB03681	18189		0.97	1.79	1.05	1.2	1.83		0.9515	0.9859	0.1237	0.162	0.8656	0.5737	0.4548	0.128	0.1062	0.0173		0.7649	0.7453	1.3704	0.802	0.919	1.4032		100	100	100	100	100	100		Amino acid	Glutamate family (alpha-ketoglutarate derived)	1113	3025-96-5;	1724	146.1
	154			4-hydroxybutyrate (GHB)	GC/MS	34585	C00989	HMDB00710	10413		1.23	2.99	1.9	2.05	3.11		0.3567	0.9859	0.0433	0.1544	0.1084	0.5222	0.0883	0.0754	0.0145	0.0085		0.5352	0.658	1.6019	1.0151	1.0994	1.6659		100	100	100	100	100	100		Amino acid	Glutamate family (alpha-ketoglutarate derived)	100001507	502-85-2;	1277	233.1
	157			arginine	LC/MS pos	1638	C00062	HMDB00517	5246487;232		3.4	3.01	4.46	1.05	6.46		0.1509	0.9859	0.4432	0.2359	0.3351	0.5222	0.566	0.1435	0.1063	0.0173		0.5549	1.8878	1.6703	2.4764	0.5828	3.5828		100	100	100	100	100	100		Amino acid	Glutamate family (alpha-ketoglutarate derived)	231	1119-34-2;	650	175.2
	162			citrulline	LC/MS pos	2132	C00327	HMDB00904	833		2.25	1.84	1.08	0.59	2.26		0.1011	0.9859	0.4399	0.2359	0.7308	0.5605	0.3682	0.1096	0.1853	0.0245		0.7331	1.6486	1.3494	0.7882	0.4329	1.6569		100	100	100	100	100	100		Amino acid	Glutamate family (alpha-ketoglutarate derived)	391	372-75-8;	715	176.1
	166			gamma-aminobutyrate (GABA)	GC/MS	1416	C00334	HMDB00112	6992099;119		1.6	2.28	1.46	2.04	3.57		0.2267	0.9859	0.0969	0.1544	0.3164	0.5222	0.1243	0.0765	0.0519	0.0133		0.5344	0.8532	1.2188	0.7821	1.089	1.9068		100	100	100	100	100	100		Amino acid	Glutamate family (alpha-ketoglutarate derived)	141	56-12-2;	1539.7	304.1
	167			glutamate	GC/MS	57	C00025	HMDB03339	611		0.83	0.89	1.06	0.83	1.29		0.9533	0.9859	0.9736	0.3703	0.6089	0.5501	0.9581	0.2134	0.7427	0.072		1.1811	0.985	1.0515	1.2475	0.9797	1.5198		100	100	100	100	100	100		Amino acid	Glutamate family (alpha-ketoglutarate derived)	561	56-86-0;	1611.9	246
	169			glutamine	LC/MS pos	53	C00064	HMDB00641	5961		1.97	1.86	0.97	1.59	1.25		0.218	0.9859	0.0243	0.1544	0.8699	0.5737	0.3155	0.102	0.2178	0.0271		0.7752	1.5242	1.4419	0.7556	1.2352	0.9691		100	100	100	100	100	100		Amino acid	Glutamate family (alpha-ketoglutarate derived)	563	56-85-9;	684	147.2
	171			histidine	GC/MS	37424	C00135	HMDB00177	773;3651426		2.79	4.39	4.09	8.45	24.85		0.161	0.9859	0.0668	0.1544	0.3084	0.5222	0.0053	0.0635	0.0012	0.0039		0.1935	0.5407	0.8493	0.7922	1.6356	4.8093		100	100	100	100	100	100		Amino acid	Glutamate family (alpha-ketoglutarate derived)	355	5934-29-2;	1837.3	254.1
	176			N-acetylglutamate	LC/MS pos	15720	C00624	HMDB01138	1549099		1.1	2.1	0.99	1.46	1.73		0.6886	0.9859	0.3175	0.1999	0.813	0.5737	0.8541	0.1939	0.0899	0.0162		0.7978	0.8792	1.6729	0.7901	1.1632	1.3811		100	100	100	100	67	100		Amino acid	Glutamate family (alpha-ketoglutarate derived)	100000282	5817-08-3;	1492	190.1
	179			N-acetylornithine	LC/MS pos	15630	C00437	HMDB03357	6992102;439232		1.07	1.34	1.45	2.45	2.39		0.6751	0.9859	0.2342	0.1745	0.1887	0.5222	0.1683	0.0827	0.0282	0.0112		0.7686	0.8201	1.0297	1.1163	1.8827	1.8391		100	100	100	100	100	100		Amino acid	Glutamate family (alpha-ketoglutarate derived)	100000285	6205-08-9;	875	175.2
	180			N-acetylproline	LC/MS neg	34387			322640		0.88	1.17	0.98	3.1	2.1		0.3654	0.9859	0.2297	0.1745	0.8018	0.572	0.1415	0.0765	0.0749	0.0155		0.8528	0.7482	1.0014	0.8345	2.6468	1.7893		100	33	100	100	100	100		Amino acid	Glutamate family (alpha-ketoglutarate derived)	100001334	1074-79-9;	1245	156.1
	184			proline	LC/MS pos	1898	C00148	HMDB00162	145742;6971047		1.16	2.56	1.24	3.53	5.76		0.3491	0.9859	0.1637	0.1696	0.3469	0.5222	0.0701	0.0701	0.008	0.0062		0.6748	0.783	1.729	0.8358	2.381	3.8893		100	100	100	100	100	100		Amino acid	Glutamate family (alpha-ketoglutarate derived)	480	147-85-3;	796	116.1
	189			trans-4-hydroxyproline	GC/MS	1366	C01157	HMDB00725	5810;6971053		0.76	1.33	1.54	2.45	2.49		0.1243	0.9859	0.2371	0.1745	0.4789	0.5222	0.1013	0.0765	0.0238	0.0112		0.6692	0.5109	0.8904	1.0314	1.6406	1.6661		100	67	100	67	100	100		Amino acid	Glutamate family (alpha-ketoglutarate derived)	1001	51-35-4;	1537	140
	195			4-hydroxy-2-oxoglutaric acid	GC/MS	40062	C01127	HMDB02070	599		1.43	1.91	1.28	6.15	1.21		0.348	0.9859	0.2043	0.1732	0.4755	0.5222	0.032	0.0635	0.4927	0.0516		0.6686	0.9593	1.2748	0.8536	4.1119	0.8073		100	100	100	100	100	100		Amino acid	Glutamate family (alpha-ketoglutarate derived)	100002537	1187-99-1;	1658	333.1
	202		Branched Chain Amino Acids (OAA derived)	isoleucine	LC/MS pos	1125	C00407	HMDB00172	791		1.13	1.55	1.32	4.48	10.96		0.3927	0.9859	0.0583	0.1544	0.5159	0.5283	0.0397	0.0635	7.0308e-05	0.0016		0.662	0.751	1.0261	0.877	2.9648	7.2572		100	100	100	100	100	100		Amino acid	Branched Chain Amino Acids (OAA derived)	376	73-32-5;	1614	132.1
	206		Branched Chain Amino Acids (pyruvate derived)	2,3-dihydroxyisovalerate	GC/MS	38276	C04039		677		0.76	1.66	0.7	0.82	0.71		0.4395	0.9859	0.1356	0.1623	0.3612	0.5222	0.5606	0.1435	0.3523	0.0393		1.1466	0.8665	1.9039	0.8011	0.9351	0.8116		100	100	100	100	100	100		Amino acid	Branched Chain Amino Acids (pyruvate derived)	100002417	1756-18-9;	1422	131
	214			3-methyl-2-oxovalerate	LC/MS neg	15676	C00671	HMDB03736	47		1.51	2.04	1.44	4.71	5.45		0.1404	0.9859	0.0229	0.1544	0.3205	0.5222	0.0039	0.0635	0.0021	0.0039		0.4863	0.7364	0.9925	0.698	2.2925	2.6512		67	100	100	67	100	100		Amino acid	Branched Chain Amino Acids (pyruvate derived)	100000036	51829-07-3;	2106	129.2
	216			4-methyl-2-oxopentanoate	LC/MS neg	22116	C00233	HMDB00695	70		1.26	2.11	1.37	5.11	4.92		0.3844	0.9859	0.0844	0.1544	0.2989	0.5222	0.0149	0.0635	0.0252	0.0112		0.5795	0.728	1.2204	0.7912	2.9612	2.8484		100	100	100	100	100	100		Amino acid	Branched Chain Amino Acids (pyruvate derived)	100000551	816-66-0;	2200	129.2
	221			leucine	LC/MS pos	60	C00123	HMDB00687	7045798;6106		0.99	1.73	1.38	4.3	10.25		0.9173	0.9859	0.0863	0.1544	0.3065	0.5222	0.0358	0.0635	0.0046	0.0049		0.6223	0.6157	1.0745	0.8604	2.6736	6.3816		100	100	100	100	100	100		Amino acid	Branched Chain Amino Acids (pyruvate derived)	397	61-90-5;	1674	132.2
	230			valine	LC/MS pos	1649	C00183	HMDB00883	6971018;6287		1.13	1.91	1.72	4.42	9.44		0.5369	0.9859	0.0539	0.1544	0.2224	0.5222	0.0075	0.0635	0.006	0.0051		0.472	0.5356	0.9008	0.8098	2.0872	4.4553		100	100	100	100	100	100		Amino acid	Branched Chain Amino Acids (pyruvate derived)	566	72-18-4;	1040	118.1
	231			2-isopropylmalate	LC/MS neg	15667	C02504	HMDB00402	77		0.63	0.97	0.57	0.65	0.6		0.491	0.9859	0.8249	0.3381	0.3875	0.5222	0.4737	0.1305	0.4437	0.0476		1.6223	1.0145	1.5734	0.9292	1.0465	0.9734		100	100	100	100	100	100		Amino acid	Branched Chain Amino Acids (pyruvate derived)	100000409	3237-44-3;	732	175.2
	233		Amines and polyamines	5-methylthioadenosine (MTA)	LC/MS pos	1419	C00170	HMDB01173	439176		1.1	2.05	1.58	2.07	2.14		0.795	0.9859	0.02	0.1544	0.0878	0.5222	0.0164	0.0635	0.2384	0.0291		0.5474	0.6045	1.124	0.8639	1.1324	1.1738		33	67	100	100	100	67		Amino acid	Amines and polyamines	212	2457-80-9;	2427	298.1
	240		Glutathione metabolism	5-oxoproline	LC/MS neg	1494	C01879	HMDB00267	7405		0.95	1.12	0.72	1.53	1.47		0.7438	0.9859	0.8512	0.3396	0.0928	0.5222	0.6362	0.153	0.0541	0.0133		0.894	0.845	1.0006	0.647	1.3658	1.3161		100	67	67	67	100	100		Amino acid	Glutathione metabolism	1021	98-79-3;	744	128.2
	252	Carbohydrate	Glycolysis	1,3-dihydroxyacetone	GC/MS	35963	C00184	HMDB01882	670		1.17	1.67	4.23	5.73	2.02		0.6836	0.9859	0.1985	0.1732	0.052	0.5222	0.0363	0.0635	0.1061	0.0173		0.5631	0.6579	0.9409	2.3828	3.2267	1.1362		100	100	100	100	100	100		Carbohydrate	Glycolysis	100000143	96-26-4;62147-49-3;	1263	103
	261			fructose-6-phosphate	GC/MS	12021	C05345	HMDB00124			0.96	2.2	1	1.36	2.44		0.8339	0.9859	0.1382	0.1632	0.664	0.5605	0.5414	0.1404	0.2036	0.0257		0.7712	0.7375	1.6931	0.7746	1.0501	1.8844		100	100	100	100	100	100		Carbohydrate	Glycolysis	1232	103213-47-4;	1994.9	315.1
	262			glucose	GC/MS	20488	C00031	HMDB00122	79025		1	1.72	1.33	2.22	2.19		0.9776	0.9859	0.0817	0.1544	0.0855	0.5222	0.0151	0.0635	0.0236	0.0112		0.6906	0.6887	1.1893	0.9204	1.5319	1.5091		100	100	100	100	100	100		Carbohydrate	Glycolysis	572	50-99-7;	1866.8	217.1
	264			glucose-6-phosphate (G6P)	GC/MS	31260	C00668	HMDB01401			1.15	2.59	0.99	1.71	3.49		0.9278	0.9859	0.0566	0.1544	0.5117	0.5283	0.502	0.1351	0.1433	0.0202		0.6859	0.7884	1.7747	0.6771	1.1763	2.3937		100	100	100	100	100	100		Carbohydrate	Glycolysis	291	103192-55-8;	2042.7	387.2
	266			glycerate	GC/MS	1572	C00258	HMDB00139	752		1.31	1.88	1.27	1.88	1.1		0.3961	0.9859	0.1852	0.1732	0.412	0.5222	0.1767	0.0827	0.5908	0.0588		0.767	1.006	1.4432	0.9736	1.4393	0.8409		100	100	100	100	100	100		Carbohydrate	Glycolysis	1052	600-19-1;	1360.7	189
	272			pyruvate	GC/MS	599	C00022	HMDB00243	107735		1.51	2.46	1.25	2.1	1.97		0.068	0.9859	0.0141	0.1544	0.2654	0.5222	0.0147	0.0635	0.093	0.0162		0.6258	0.946	1.5378	0.781	1.3161	1.231		100	100	100	100	100	100		Carbohydrate	Glycolysis	823	127-17-3;	1130.6	217
	276		TCA cycle	alpha-ketoglutarate	GC/MS	33453	C00026	HMDB00208	51		0.92	1.29	1.34	4.73	1.16		0.6607	0.9859	0.5098	0.2474	0.4257	0.5222	0.1312	0.0765	0.4325	0.0466		0.7317	0.6708	0.9454	0.9811	3.4628	0.8523		100	100	100	100	100	100		Carbohydrate	TCA cycle	93	305-72-6;328-50-7;22202-68-2;	1779	419.1
	278			citrate	GC/MS	1564	C00158	HMDB00094	311		1.3	1.59	1.31	1.39	1.53		0.1085	0.9859	0.0394	0.1544	0.1176	0.5222	0.1112	0.0765	0.0324	0.0118		0.7155	0.9322	1.1356	0.9403	0.9929	1.0952		100	100	100	100	100	100		Carbohydrate	TCA cycle	1124	77-92-9;	1763.4	273.1
	279			fumarate	GC/MS	1643	C00122	HMDB00134			0.64	1.16	1.58	2.16	1.02		0.8991	0.9859	0.4768	0.2405	0.5691	0.5379	0.2277	0.088	0.5232	0.054		0.9527	0.6137	1.1033	1.5051	2.0532	0.9711		100	100	100	100	100	100		Carbohydrate	TCA cycle	330	100-17-8;	1382.1	245
	280			isocitrate	LC/MS pos	12110	C00311	HMDB00193 HMDB01874	1198		1.22	1.54	1.33	1.32	1.58		0.3171	0.9859	0.0995	0.1544	0.3451	0.5222	0.2416	0.0896	0.0943	0.0162		0.728	0.8865	1.1227	0.9666	0.9625	1.1517		100	100	100	100	100	100		Carbohydrate	TCA cycle	1206	20226-99-7;	953	210
	281			malate	GC/MS	1303	C00149	HMDB00156	525		0.96	1.45	1.4	1.81	1.79		0.8975	0.9859	0.1115	0.162	0.1288	0.5222	0.0465	0.0635	0.0373	0.0124		0.7603	0.7272	1.1039	1.0643	1.3777	1.3634		100	100	100	100	100	100		Carbohydrate	TCA cycle	409	6915-15-7;	1502	233
	285			succinate	GC/MS	1437	C00042	HMDB00254	1110		0.87	2.04	1.85	5.32	3.29		0.5681	0.9859	0.012	0.1544	0.0273	0.5222	0.0273	0.0635	0.0012	0.0039		0.5138	0.4491	1.0463	0.9502	2.7353	1.6903		100	100	100	100	100	100		Carbohydrate	TCA cycle	252	110-15-6;	1348	247
	303		Photorespiration	glycolate (hydroxyacetate)	GC/MS	15737	C00160	HMDB00115	3698251;757		0.81	0.93	0.84	1.73	0.85		0.6655	0.9859	0.9522	0.3637	0.7334	0.5605	0.2051	0.0843	0.7548	0.0729		1.1298	0.9205	1.0494	0.9453	1.9532	0.9548		100	100	100	100	100	100		Carbohydrate	Photorespiration	203	79-14-1;	1119	177
	317		Amino sugar and nucleotide sugar	arabitol	GC/MS	38075	C00474	HMDB01851	94154		0.66	1.89	1.29	1.84	1.5		0.4934	0.9859	0.4413	0.2359	0.4136	0.5222	0.174	0.0827	0.2685	0.0315		0.7492	0.4918	1.414	0.9687	1.3803	1.1237		100	100	100	100	100	100		Carbohydrate	Amino sugar and nucleotide sugar	100000012	7643-75-6;	1687.5	307.1
	318			arabonate	GC/MS	37516		HMDB00539	122045		0.37	1.36	0.49	2	0.63		0.6571	0.9859	0.6036	0.2718	0.9287	0.5995	0.2783	0.0949	0.8444	0.0795		1.7864	0.6611	2.4211	0.8723	3.5682	1.1306		100	100	100	100	100	100		Carbohydrate	Amino sugar and nucleotide sugar	100001937	7643-75-7;	1736	292.1
	320			erythritol	GC/MS	20699	C00503	HMDB02994			0.86	2.1	1.74	2.06	2.62		0.6618	0.9859	0.0572	0.1544	0.1005	0.5222	0.0612	0.0682	0.0309	0.0115		0.5558	0.4764	1.1672	0.9653	1.1454	1.4584		100	100	100	100	100	100		Carbohydrate	Amino sugar and nucleotide sugar	100000846	149-32-6;	1517.5	217
	321			erythronate*	GC/MS	33477		HMDB00613	2781043		0.46	1.38	0.8	2.21	0.91		0.5536	0.9859	0.5903	0.2716	0.8535	0.5737	0.3015	0.0997	0.6884	0.0676		1.2101	0.5569	1.6647	0.9641	2.6785	1.1016		100	100	100	100	100	100		Carbohydrate	Amino sugar and nucleotide sugar	100001320	88759-55-1;	1546.9	292.1
	322			fucose	GC/MS	15821	C02095	HMDB00174	3034656		0.85	1.77	1.25	1.91	1.9		0.4506	0.9859	0.0508	0.1544	0.6647	0.5605	0.027	0.0635	0.0272	0.0112		0.6673	0.5675	1.1784	0.8347	1.2726	1.2694		100	100	100	100	100	100		Carbohydrate	Amino sugar and nucleotide sugar	918	2438-80-4;	1682.2	204
	323			gluconate	GC/MS	587	C00257	HMDB00625	10690		0.69	2.26	0.82	0.78	1.14		0.239	0.9859	0.564	0.2656	0.4777	0.5222	0.4079	0.1173	0.9932	0.0919		0.9718	0.6734	2.1965	0.799	0.7547	1.1037		100	100	67	100	67	67		Carbohydrate	Amino sugar and nucleotide sugar	338	527-07-1;	1879.4	333
	324			maltol	GC/MS	38299	C11918		8369		0.86	1.14	1.25	1.92	1.68		0.7525	0.9859	0.5627	0.2656	0.6112	0.5501	0.1226	0.0765	0.1327	0.0192		0.8438	0.7287	0.9584	1.0537	1.6172	1.4153		100	100	100	100	100	100		Carbohydrate	Amino sugar and nucleotide sugar	100002362	118-71-8;	1326	183
	333			N-acetylglucosamine	GC/MS	15095	C00140	HMDB00215	24139		0.85	2.08	1.29	1.98	1.69		0.8772	0.9859	0.1237	0.162	0.4016	0.5222	0.3687	0.1096	0.1909	0.0246		0.6957	0.5887	1.4438	0.8983	1.3774	1.1733		100	100	100	100	100	100		Carbohydrate	Amino sugar and nucleotide sugar	100000281	7512-17-6;	1903.3	245
	341			ribitol	GC/MS	15772	C00474	HMDB00508			0.66	1.35	0.99	1.78	1.5		0.5663	0.9859	0.3692	0.2209	0.8798	0.5777	0.2253	0.0879	0.2873	0.0335		0.7916	0.5234	1.0697	0.7866	1.4093	1.1846		100	100	100	100	100	100		Carbohydrate	Amino sugar and nucleotide sugar	100000406	488-81-3;	1692.4	217
	343			ribose	GC/MS	12080	C00121	HMDB00283	5311110		1.09	1.84	1.32	2.21	2.52		0.658	0.9859	0.0273	0.1544	0.3365	0.5222	0.0427	0.0635	0.0144	0.0085		0.648	0.7032	1.1932	0.8548	1.4341	1.6344		100	100	100	100	100	100		Carbohydrate	Amino sugar and nucleotide sugar	914	50-69-1;	1639.2	204
	346			threitol	GC/MS	35854	C16884	HMDB04136	169019		0.71	1.68	1.7	2.12	1.68		0.5299	0.9859	0.2685	0.1802	0.1924	0.5222	0.1131	0.0765	0.2012	0.0256		0.6773	0.4819	1.1354	1.1533	1.4371	1.1347		100	100	100	100	100	100		Carbohydrate	Amino sugar and nucleotide sugar	100001419	2418-52-2;	1513	217.1
	352			xylitol	GC/MS	4966	C00379	HMDB00568	6912		0.99	2.85	1.84	4.39	4.31		0.9493	0.9859	0.0081	0.1544	0.0638	0.5222	0.0245	0.0635	0.0058	0.0051		0.4365	0.433	1.246	0.8035	1.9182	1.8792		100	100	100	100	100	100		Carbohydrate	Amino sugar and nucleotide sugar	543	87-99-0;	1677.6	307.2
	353			xylonate	GC/MS	35638	C05411		6602431		0.45	1.3	0.77	1.99	1.09		0.3777	0.9859	0.5044	0.247	0.9845	0.6113	0.2437	0.0896	0.5797	0.058		1.1426	0.5188	1.4816	0.8843	2.2749	1.2479		100	100	100	100	100	100		Carbohydrate	Amino sugar and nucleotide sugar	100001627	73686-31-7;	1722	292
	354			xylose	GC/MS	15835	C00181	HMDB00098	95259		0.78	1.6	1.05	1.65	1.23		0.2672	0.9859	0.0696	0.1544	0.827	0.5737	0.0628	0.0682	0.2666	0.0315		0.8303	0.6492	1.3307	0.8732	1.371	1.0197		100	100	100	100	100	100		Carbohydrate	Amino sugar and nucleotide sugar	826	609-06-3;	1723.9	204
	361		Inositol metabolism	chiro-inositol	GC/MS	37112					0.89	1.34	1.32	1.59	1.45		0.6491	0.9859	0.2258	0.1745	0.2253	0.5222	0.0844	0.0754	0.1326	0.0192		0.7595	0.6728	1.0176	1.0058	1.2061	1.1021		100	100	100	100	100	100		Carbohydrate	Inositol metabolism	100001859	643-12-9;	1857	318.1
	362			inositol 1-phosphate (I1P)	GC/MS	1481	C04006	HMDB00213			0.93	1.37	1.03	1.49	2.04		0.7544	0.9859	0.202	0.1732	0.9269	0.5995	0.4831	0.1324	0.0559	0.0134		0.8804	0.821	1.2094	0.9068	1.3094	1.7992		100	100	100	100	100	100		Carbohydrate	Inositol metabolism	370	106032-59-1;	2057.8	318.1
	365			myo-inositol	GC/MS	19934	C00137	HMDB00211			1.13	1.4	1.28	1.4	1.76		0.8021	0.9859	0.1311	0.162	0.3241	0.5222	0.396	0.1151	0.0557	0.0134		0.7837	0.8824	1.0974	1.0037	1.1009	1.3793		100	100	100	100	100	100		Carbohydrate	Inositol metabolism	363	87-89-8;	1924.9	217
	370			pinitol	GC/MS	37086	C03844				0.83	1.3	1.21	1.52	1.33		0.7154	0.9859	0.4653	0.2401	0.4619	0.5222	0.2144	0.0853	0.3186	0.0364		0.8669	0.7157	1.1298	1.0478	1.3148	1.1544		100	100	100	100	100	100		Carbohydrate	Inositol metabolism	100001860	10284-63-6;	1773	318.1
	379		Sucrose, glucose, fructose metabolism	3-deoxyoctulosonate	GC/MS	33463			4636210		0.8	1.86	1.62	2.06	1.75		0.336	0.9859	0.0425	0.1544	0.0711	0.5222	0.0191	0.0635	0.0407	0.0128		0.646	0.5178	1.2025	1.0448	1.3333	1.1284		100	100	100	100	100	100		Carbohydrate	Sucrose, glucose, fructose metabolism	100000095	103404-70-2;	1922	283.1
	389			erythrose	GC/MS	27753	C01796	HMDB02649	94176		0.91	1.44	1.88	2.47	2.1		0.6852	0.9859	0.3858	0.2265	0.2043	0.5222	0.2017	0.0843	0.0776	0.0155		0.7502	0.6834	1.0821	1.4072	1.8496	1.5767		100	100	100	100	100	100		Carbohydrate	Sucrose, glucose, fructose metabolism	100001042	583-50-6;	1431.1	217.1
	391			fructose	GC/MS	577	C00095	HMDB00660	5984		1.03	2.18	1.48	2.89	2.92		0.7582	0.9859	0.0763	0.1544	0.1032	0.5222	0.0084	0.0635	0.0066	0.0054		0.6018	0.6198	1.3105	0.8912	1.7362	1.7571		100	100	100	100	100	100		Carbohydrate	Sucrose, glucose, fructose metabolism	878	57-48-7;	1758	217
	392			galactinol	GC/MS	21034	C01235	HMDB05826			1	1	1.43	9.75	9.61						0.4226	0.5222	0.1305	0.0765	0.0036	0.0047		0.1113	0.1113	0.1113	0.1594	1.0852	1.0698		0	0	0	67	100	100		Carbohydrate	Sucrose, glucose, fructose metabolism	100000908	16908-86-4;	2226.1	433.3
	393			galactitol (dulcitol)	GC/MS	1117	C01697	HMDB00107	11850		0.98	2.34	1.76	2.52	2.45		0.9551	0.9859	0.1336	0.1621	0.1528	0.5222	0.0823	0.0754	0.0787	0.0155		0.6272	0.6152	1.4671	1.105	1.5828	1.5388		100	100	100	100	100	100		Carbohydrate	Sucrose, glucose, fructose metabolism	1003	608-66-2;	1849.2	319.1
	394			galactonate	GC/MS	35205	C00880	HMDB00565	128869		0.98	2.25	1.39	2.84	2.17		0.8244	0.9859	0.0311	0.1544	0.1208	0.5222	0.0586	0.0682	0.0011	0.0039		0.5798	0.569	1.3045	0.8085	1.6462	1.2568		100	100	100	100	100	100		Carbohydrate	Sucrose, glucose, fructose metabolism	100001026	299-28-5;	1879	292.1
	395			galactose	GC/MS	12055	C01582	HMDB00143	3037556		1.02	1.72	1.36	2.21	2.28		0.8904	0.9859	0.081	0.1544	0.2594	0.5222	0.0986	0.0765	0.0455	0.0132		0.6914	0.7029	1.186	0.9422	1.5291	1.5787		100	100	100	100	100	100		Carbohydrate	Sucrose, glucose, fructose metabolism	287	59-23-4;	1793.8	203.9
	413			maltose	GC/MS	15806	C00208	HMDB00163	439341		0.27	1.26	1.58	2.7	0.55		0.27	0.9859	0.5721	0.2675	0.3998	0.5222	0.609	0.1499	0.7777	0.074		1.556	0.4266	1.9665	2.4586	4.2026	0.855		100	100	100	100	100	100		Carbohydrate	Sucrose, glucose, fructose metabolism	913	6363-53-7;	2142.1	204.1
	416			maltotriose	GC/MS	27723	C01835	HMDB01262	439586		0.87	1.23	0.98	4.46	4.19		0.8733	0.9859	0.5173	0.2494	0.8458	0.5737	0.2873	0.0962	0.042	0.0128		0.6866	0.5996	0.8463	0.676	3.0613	2.8758		67	67	100	100	67	100		Carbohydrate	Sucrose, glucose, fructose metabolism	100000276	1109-28-0;	2368.3	361.2
	418			mannitol	GC/MS	15335	C00392	HMDB00765	6251		0.9	1.57	1.33	2.44	2.03		0.8319	0.9859	0.1564	0.1684	0.3233	0.5222	0.1266	0.0765	0.0604	0.014		0.7257	0.6552	1.142	0.9687	1.7718	1.4703		100	100	100	100	100	100		Carbohydrate	Sucrose, glucose, fructose metabolism	100000277	69-65-8;	1839	319.1
	431			raffinose	LC/MS neg	586	C00492	HMDB03213	439242		1.28	1.86	1.87	9.34	21.75		0.869	0.9859	0.2039	0.1732	0.2081	0.5222	0.0231	0.0635	0.0143	0.0085		0.4693	0.6019	0.8738	0.8765	4.3839	10.2058		100	100	100	100	100	100		Carbohydrate	Sucrose, glucose, fructose metabolism	879	17629-30-0;	997	503.2
	434			sorbitol	GC/MS	15053	C00794	HMDB00247	107428		0.66	1.38	1.05	1.34	1.4		0.3373	0.9859	0.6898	0.2977	0.8073	0.5732	0.3641	0.1096	0.2939	0.034		1.0364	0.6875	1.4271	1.0834	1.3849	1.4515		100	100	100	100	100	100		Carbohydrate	Sucrose, glucose, fructose metabolism	506	6706-59-8;	1843	319.1
	438			sucrose	LC/MS neg	1519	C00089	HMDB00258	5988		0.27	2.82	1.29	6.41	2.59		0.4961	0.9859	0.7351	0.3084	0.7424	0.5605	0.1122	0.0765	0.2884	0.0335		1.0486	0.2864	2.9558	1.3503	6.7182	2.7141		100	100	100	100	100	100		Carbohydrate	Sucrose, glucose, fructose metabolism	935	57-50-1;	875	341.2
	449			Isobar: 1-kestose, levan	LC/MS neg	40806					0.91	5.63	2.31	10.56	10.19		0.4961	0.9859	0.2516	0.179	0.1324	0.5222	0.0193	0.0635	0.0654	0.0145		0.2808	0.2553	1.5802	0.6483	2.9652	2.8622		33	67	67	100	100	100		Carbohydrate	Sucrose, glucose, fructose metabolism	100003887		1062	503.2
	451.1		Sucrose, glucose, fructose metabolism	erlose	GC/MS	42037			193471		0.78	2.51	0.78	4.6	3.99		0.4226	0.9859	0.5652	0.2656	0.4226	0.5222	0.125	0.0765	0.5299	0.0545		0.4929	0.3827	1.2372	0.3827	2.2688	1.9647		33	0	33	33	100	33		Carbohydrate	Sucrose, glucose, fructose metabolism	100003721	13101-54-7;	2342.3	361.2
	457		C5 branched dibasic acid metabolism	citraconate	GC/MS	18367	C02226	HMDB00634	643798;638129		1.87	1.86	1.25	1.68	1.64		0.0745	0.9859	0.0808	0.1544	0.3553	0.5222	0.2797	0.0949	0.1156	0.0183		0.5996	1.1223	1.1129	0.7512	1.0081	0.9819		100	100	100	100	100	100		Carbohydrate	C5 branched dibasic acid metabolism	100000450	498-23-7;	1382	259
	458			citramalate	GC/MS	22158	C00815	HMDB00426	1081		1.25	2.08	1.08	2.17	2.24		0.6025	0.9859	0.0995	0.1544	0.9735	0.6113	0.0981	0.0765	0.0501	0.0133		0.6367	0.7939	1.3239	0.69	1.3817	1.4291		100	100	100	100	100	100		Carbohydrate	C5 branched dibasic acid metabolism	100000998	6236-10-8;	1490.7	247
	468	Lipids	Free fatty acid	2-hydroxyglutarate	GC/MS	37253	C02630	HMDB00606	43		0.86	1.99	1.24	2.72	3.04		0.9419	0.9859	0.1687	0.1696	0.5751	0.5401	0.0632	0.0682	0.0586	0.0139		0.6287	0.5427	1.2526	0.7801	1.7128	1.9137		100	100	100	100	100	100		Lipids	Free fatty acid	100002070	40951-21-1;	1576	247
	470			2-hydroxypalmitate	LC/MS neg	35675			92836		0.77	1.04	0.71	1.95	1.53		0.4588	0.9859	0.8039	0.3326	0.3967	0.5222	0.7098	0.1692	0.1538	0.0212		0.9128	0.7035	0.9462	0.6476	1.7827	1.3985		100	100	100	100	100	100		Lipids	Free fatty acid	100001579	764-67-0;	5508	271.3
	471			2-hydroxystearate	LC/MS neg	17945	C03045		69417		0.82	0.98	0.71	1.35	1.54		0.4511	0.9859	0.8459	0.339	0.2597	0.5222	0.8394	0.1915	0.1045	0.0173		1.0173	0.83	1.0013	0.7178	1.3739	1.569		100	100	100	100	67	100		Lipids	Free fatty acid	1239	629-22-1;	5705	299.4
	486			4-octenedioate	LC/MS pos	31941		HMDB04982	11805205		0.67	1.11	0.73	1.05	0.86		0.263	0.9859	0.8393	0.339	0.2924	0.5222	0.9002	0.2018	0.6124	0.0607		1.143	0.7608	1.2697	0.8342	1.1974	0.9841		100	100	100	100	100	100		Lipids	Free fatty acid	100001152	38561-68-1;	3410	173
	492			8-hydroxyoctanoate	LC/MS neg	21239		HMDB00711	69820		1.06	1.13	1.2	1.36	1.24		0.7189	0.9859	0.6633	0.2891	0.6016	0.5501	0.6175	0.1506	0.4832	0.0511		0.8876	0.9381	1.0001	1.0642	1.2101	1.0999		100	100	100	100	100	100		Lipids	Free fatty acid	100000956	764-89-6;	2323	159.1
	493			adipate	GC/MS	21134	C06104	HMDB00448	196		0.8	1.33	1.03	1.62	1.57		0.3465	0.9859	0.3789	0.2252	0.983	0.6113	0.1383	0.0765	0.0104	0.007		0.8716	0.6943	1.1605	0.9002	1.4104	1.3666		100	100	100	100	100	100		Lipids	Free fatty acid	100000863	124-04-9;	1520	110.9
	503			azelate (nonanedioate)	LC/MS neg	18362	C08261	HMDB00784	2266		1.04	1.52	1.16	1.77	1.71		0.8005	0.9859	0.3147	0.1999	0.7112	0.5605	0.3817	0.1116	0.1782	0.024		0.8173	0.8467	1.2438	0.9493	1.4446	1.4002		100	100	100	100	100	100		Lipids	Free fatty acid	2029	123-99-9;	1322	187.2
	527			ethylmalonate	GC/MS	15765		HMDB00622	11756		1.07	2.13	1.73	2.42	2.39		0.6001	0.9859	0.2165	0.1732	0.3346	0.5222	0.1835	0.0837	0.1876	0.0246		0.4709	0.506	1.0009	0.8142	1.1419	1.1239		100	100	100	100	100	100		Lipids	Free fatty acid	2054	601-75-2;	1317.6	217.1
	539			linoleate (18:2n6)	LC/MS neg	1105	C01595	HMDB00673	5280450		1.06	2.52	2.16	2.45	3.9		0.7177	0.9859	0.4233	0.2359	0.3056	0.5222	0.1887	0.0843	0.0632	0.0142		0.6545	0.6923	1.6495	1.4121	1.6023	2.5533		100	100	100	100	100	100		Lipids	Free fatty acid	180	60-33-3;	5533	279.3
	540			linolenate [alpha or gamma; (18:3n3 or 6)]	LC/MS neg	34035	C06427	HMDB01388			0.97	1.88	2.19	1.61	4.11		0.6841	0.9859	0.5901	0.2716	0.4061	0.5222	0.3502	0.1079	0.1214	0.0185		0.787	0.7652	1.4829	1.7229	1.2668	3.2369		100	100	100	100	100	100		Lipids	Free fatty acid	100001337		5450	277.3
	541			malonate (propanedioate)	LC/MS neg	15872	C00383	HMDB00691	867		1.06	1.31	1.26	1.33	1.31		0.6817	0.9859	0.3406	0.2081	0.4002	0.5222	0.3267	0.1036	0.3403	0.0381		0.7872	0.8366	1.0335	0.9893	1.0506	1.0342		100	100	100	100	100	100		Lipids	Free fatty acid	818	141-82-2;26522-22-85-0;	606	103.2
	555			oleate (18:1n9)	LC/MS neg	1359	C00712	HMDB00207	445639		1.34	2.37	2.13	2.48	3.53		0.4841	0.9859	0.1495	0.1644	0.0185	0.5222	0.255	0.0906	0.0041	0.0049		0.6163	0.8262	1.461	1.3148	1.5297	2.1772		100	100	100	100	100	100		Lipids	Free fatty acid	442	112-80-1;	5660	281.3
	557			palmitate (16:0)	LC/MS neg	1336	C00249	HMDB00220	985		1.2	1.37	1.1	1.66	2.16		0.665	0.9859	0.296	0.1926	0.6137	0.5501	0.2308	0.0885	0.0278	0.0112		0.8239	0.9893	1.1282	0.9087	1.3656	1.7807		100	100	100	100	100	100		Lipids	Free fatty acid	424	57-10-3;	5619	255.3
	566			sebacate (decanedioate)	LC/MS neg	32398	C08277	HMDB00792	5192		1.35	1.16	1.02	1.37	1.55		0.2865	0.9859	0.2891	0.1894	0.9341	0.5995	0.4592	0.1282	0.2533	0.0305		0.7952	1.0768	0.9226	0.8086	1.089	1.2309		67	67	100	33	67	67		Lipids	Free fatty acid	100001211	111-20-6;	1778	201.2
	596		Oxylipins	13-HODE + 9-HODE	LC/MS neg	37752					0.87	1.39	1.37	1.99	1.73		0.3995	0.9859	0.0344	0.1544	0.0326	0.5222	0.1894	0.0843	0.0057	0.0051		0.7546	0.6572	1.0456	1.0363	1.5015	1.3043		100	100	100	100	100	100		Lipids	Oxylipins	100002196		5247	295.2
	599			12,13-hydroxyoctadec-9(Z)-enoate	LC/MS neg	38395	C14829	HMBD04705	10236635		0.92	1.47	1.26	1.82	1.77		0.7994	0.9859	0.2069	0.1732	0.2959	0.5222	0.4021	0.1163	0.0707	0.015		0.7715	0.7062	1.1328	0.9727	1.4028	1.3649		100	100	100	100	100	100		Lipids	Oxylipins	62	263399-35-5;	5137	313.4
	600			9,10-hydroxyoctadec-12(Z)-enoic acid	LC/MS neg	38399	C14828	HMDB04704	9966640		0.87	1.39	1.38	1.92	1.75		0.4978	0.9859	0.2315	0.1745	0.3638	0.5222	0.0731	0.0701	0.0821	0.0158		0.81	0.7018	1.125	1.1172	1.555	1.4198		100	100	100	100	100	100		Lipids	Oxylipins	179	263399-34-4;	5177	313.3
	601			13S-hydroperoxy-9Z,11E,15Z-octadecatrienoate	LC/MS pos	39621			5497123		0.93	1.1	1.15	1.31	1.36		0.7559	0.9859	0.6998	0.299	0.7708	0.5677	0.3454	0.1075	0.2019	0.0256		0.8225	0.7653	0.9049	0.942	1.0805	1.1216		100	100	100	100	100	100		Lipids	Oxylipins	100002984	67597-26-6;	5239.4	328.2
	603			12,13-epoxy-9-keto-10(trans)-octadecenoate	LC/MS neg	39620					0.83	1.22	1.15	1.65	1.62		0.5036	0.9859	0.4752	0.2405	0.7238	0.5605	0.3269	0.1036	0.0827	0.0158		0.8641	0.7178	1.0516	0.9962	1.4289	1.3979		100	100	100	100	100	100		Lipids	Oxylipins	100002986	478931-82-7;	5123.6	309.2
	630		Glycerolipids	1-palmitoylglycerol (1-monopalmitin)	GC/MS	21127			14900		0.7	1.14	1.04	2.02	1.39		0.5749	0.9859	0.7045	0.299	0.7766	0.5677	0.2072	0.0843	0.3305	0.0373		0.9597	0.6715	1.0927	0.9986	1.9429	1.3387		100	100	100	100	100	100		Lipids	Glycerolipids	100000827	542-44-9;	2119.5	371.3
	648			glycerol	GC/MS	15122	C00116	HMDB00131	753		0.96	1.68	1.2	2.01	2.08		0.9916	0.9958	0.1285	0.162	0.5145	0.5283	0.1057	0.0765	0.079	0.0155		0.7361	0.7052	1.2344	0.8808	1.4771	1.5347		100	100	100	100	100	100		Lipids	Glycerolipids	1254	56-81-5;	1311	205
	650		Lysolipids	1-stearoylglycerophosphoinositol	LC/MS neg	19324					1.45	1.33	1.67	2.84	2.84		0.4561	0.9859	0.472	0.2405	0.2967	0.5222	0.2391	0.0896	0.0494	0.0133		0.6041	0.8732	0.8057	1.0093	1.7152	1.7175		67	67	100	100	100	100		Lipids	Lysolipids	100000656	796963-93-4;	5800	599.4
	662		Phospholipids	1-palmitoylglycerophosphate	LC/MS neg	34428	C04036	HMDB00327	6419701		1.05	1.36	1.08	2.41	2.39		0.9714	0.9859	0.4121	0.2357	0.7329	0.5605	0.1152	0.0765	0.0757	0.0155		0.7818	0.8217	1.0616	0.8459	1.8847	1.8653		100	100	100	100	100	100		Lipids	Phospholipids	100001445		5752	409.3
	663			1-palmitoylglycerophosphocholine	LC/MS pos	33955			86554		1.89	1.14	1.94	2.12	1.03		0.1692	0.9859	0.79	0.3283	0.2297	0.5222	0.1018	0.0765	0.8365	0.0791		0.8245	1.5607	0.9419	1.5996	1.7448	0.8506		100	100	100	100	100	100		Lipids	Phospholipids	100001263	17364-16-8;	5671	496.4
	664			1-palmitoylglycerophosphoethanolamine	LC/MS neg	35631		HMDB11503	9547069		2.08	1.78	1.32	2.57	4.44		0.2696	0.9859	0.1953	0.1732	0.4531	0.5222	0.0872	0.0754	0.0451	0.0132		0.5522	1.151	0.9823	0.7298	1.4166	2.452		100	100	100	100	100	100		Lipids	Phospholipids	100001567		5940	452.3
	665			1-palmitoylglycerophosphoinositol*	LC/MS neg	35305					1.78	0.99	2.22	5.95	1.99		0.4476	0.9859	0.7061	0.299	0.1825	0.5222	0.0711	0.0701	0.1729	0.0234		0.5481	0.9733	0.5439	1.2189	3.2607	1.0926		100	67	100	100	100	100		Lipids	Phospholipids	100001655		5573	571.3
	667			1-stearoylglycerophosphocholine	LC/MS pos	33961			497299		1.49	2.04	2.12	2.42	4.21		0.5	0.9859	0.271	0.1802	0.172	0.5222	0.1441	0.0765	0.053	0.0133		0.5413	0.808	1.1069	1.147	1.3105	2.2794		100	100	100	100	100	100		Lipids	Phospholipids	100001271	19420-57-6;	5844	524.4
	679			glycerol 3-phosphate (G3P)	GC/MS	15365	C00093	HMDB00126	754		1.19	1.59	1.04	2.43	3.88		0.4758	0.9859	0.0997	0.1544	0.9395	0.5995	0.3549	0.1079	0.0052	0.005		0.6625	0.7886	1.0555	0.6865	1.6096	2.5724		100	100	100	100	100	100		Lipids	Phospholipids	100000258	29849-82-9;	1719.7	357.1
	681			glycerophosphorylcholine (GPC)	LC/MS pos	15990	C00670	HMDB00086	657272		0.67	0.75	1.06	8.01	7.91		0.6151	0.9859	0.7053	0.299	0.7239	0.5605	0.5723	0.1435	0.0369	0.0124		1.0019	0.675	0.7521	1.0662	8.0223	7.9246		100	100	100	100	100	100		Lipids	Phospholipids	100000269	28319-77-9;	694	258.1
	697		Choline metabolism	choline phosphate	LC/MS pos	34396	C00588		135437		0.7	0.81	0.81	1.85	1.45		0.231	0.9859	0.3579	0.2156	0.4855	0.5222	0.3352	0.1056	0.12	0.0185		0.9953	0.7	0.8085	0.8096	1.8405	1.4442		100	100	100	100	100	100		Lipids	Choline metabolism	267	72556-74-2;	695	184.1
	698			ethanolamine	GC/MS	1497	C00189	HMDB00149			1.09	1.91	1.4	2.19	2.75		0.592	0.9859	0.0621	0.1544	0.2161	0.5222	0.0345	0.0635	0.0269	0.0112		0.5883	0.6437	1.1255	0.8247	1.2867	1.6169		100	100	100	100	100	100		Lipids	Choline metabolism	420	141-43-5;	1304	174.1
	717		Sterols	beta-sitosterol	GC/MS	27414	C01753	HMDB00852	222284		0.99	1.56	1.34	1.96	1.83		0.928	0.9859	0.1195	0.162	0.2225	0.5222	0.0737	0.0701	0.0595	0.014		0.7223	0.7115	1.1272	0.9699	1.4181	1.3232		100	100	100	100	100	100		Lipids	Sterols	100001033	83-46-5;	2380.8	357.4
	720			campesterol	GC/MS	39511	C01789	HMDB02869	173183		1.28	1.68	1.32	2.05	2.11		0.2767	0.9859	0.0888	0.1544	0.2996	0.5222	0.0415	0.0635	0.0484	0.0133		0.6636	0.8526	1.118	0.8775	1.3619	1.4003		100	100	100	100	100	100		Lipids	Sterols	100001269	474-62-4;	2353	343.4
	735			squalene	GC/MS	1518	C00751	HMDB00256	638072		0.73	1.09	1.5	1.54	1.76		0.7193	0.9859	0.7327	0.3084	0.3994	0.5222	0.3528	0.1079	0.2004	0.0256		0.924	0.6756	1.0112	1.3868	1.4219	1.6268		100	100	100	100	100	100		Lipids	Sterols	508	111-02-4;	2205	69
	741		Cutin and cuticular	acetoacetate	GC/MS	33963	C00164	HMDB00060	96		1.2	1.5	1.54	2.35	1.5		0.3955	0.9859	0.4279	0.2359	0.1294	0.5222	0.1135	0.0765	0.0913	0.0162		0.7282	0.8741	1.0941	1.1188	1.7108	1.0946		100	100	100	100	100	100		Lipids	Cutin and cuticular	1218	3483-11-2;	1285	231.1
	762	Cofactors, Prosthetic Groups, Electron Carriers	CoA metabolism	pantothenate	LC/MS pos	1508	C00864	HMDB00210	6613		0.61	1.01	1.04	1.69	1.15		0.5377	0.9859	0.8193	0.3374	0.6491	0.5605	0.3045	0.1001	0.5398	0.0552		1.0147	0.6185	1.0274	1.0598	1.7193	1.1688		100	100	100	100	100	100		Cofactors, Prosthetic Groups, Electron Carriers	CoA metabolism	1024	137-08-6;	2218	220.1
	772		Nicotinate and nicotinamide metabolism	nicotinamide	LC/MS pos	594	C00153	HMDB01406	936		0.86	1.45	1.45	1.81	2.06		0.2338	0.9859	0.0388	0.1544	0.0244	0.5222	0.199	0.0843	0.0018	0.0039		0.7653	0.6552	1.1084	1.1101	1.3866	1.5745		100	100	100	100	100	100		Cofactors, Prosthetic Groups, Electron Carriers	Nicotinate and nicotinamide metabolism	432	98-92-0;	1267	123.1
	778			nicotinamide riboside*	LC/MS pos	33013	C03150				1.53	2.2	1.07	1.7	1.82		0.5121	0.9859	0.6025	0.2718	0.6154	0.5501	0.5054	0.1351	0.2272	0.028		0.8905	1.3643	1.9589	0.9541	1.5142	1.6186		100	100	100	100	100	100		Cofactors, Prosthetic Groups, Electron Carriers	Nicotinate and nicotinamide metabolism	100001310	1341-23-7;	955	255.1
	779			nicotinate	GC/MS	1504	C00253	HMDB01488	938		0.98	1.37	0.89	1.23	1.52		0.8063	0.9859	0.3029	0.1956	0.3432	0.5222	0.4638	0.1285	0.0092	0.0066		0.9562	0.9389	1.3053	0.8523	1.1731	1.454		100	100	100	100	100	100		Cofactors, Prosthetic Groups, Electron Carriers	Nicotinate and nicotinamide metabolism	567	59-67-6;	1334.1	180
	782			nicotinate ribonucleoside*	LC/MS pos	33471	C05841		161233		0.61	1.42	1.4	1.27	1		0.4958	0.9859	0.7453	0.3112	0.3777	0.5222	0.4604	0.1282	0.7588	0.073		1.0229	0.629	1.4521	1.4336	1.3019	1.0253		100	100	67	100	100	100		Cofactors, Prosthetic Groups, Electron Carriers	Nicotinate and nicotinamide metabolism	100001316	2625-49-2;	1105	256
	786			trigonelline (N'-methylnicotinate)	LC/MS pos	32401	C01004	HMDB00875	5570		0.67	1.12	0.85	1.51	1.25		0.3629	0.9859	0.6444	0.285	0.7578	0.5623	0.352	0.1079	0.4154	0.0452		1.0002	0.672	1.1239	0.8514	1.5066	1.2496		100	100	100	100	100	100		Cofactors, Prosthetic Groups, Electron Carriers	Nicotinate and nicotinamide metabolism	100001092	6138-41-6 ;	757	138.1
	797		Oxidative phosphorylation	methylphosphate	GC/MS	37070			13130		1.07	1.94	1.4	2.09	2.21		0.6965	0.9859	0.0537	0.1544	0.3183	0.5222	0.1126	0.0765	0.0218	0.0111		0.6805	0.7255	1.3169	0.9509	1.4207	1.5065		100	100	100	100	100	100		Cofactors, Prosthetic Groups, Electron Carriers	Oxidative phosphorylation	100001805	7023-27-0;	1221	240.9
	798			phosphate	GC/MS	11438	C00009	HMDB01429	1061		1.04	1.69	0.84	1.85	3.46		0.7022	0.9859	0.2548	0.179	0.4591	0.5222	0.96	0.2134	0.1183	0.0185		0.8479	0.882	1.4353	0.7164	1.5648	2.9324		100	100	100	100	100	100		Cofactors, Prosthetic Groups, Electron Carriers	Oxidative phosphorylation	461	7664-38-2 ;	1307.7	298.9
	817		Riboflavin and FAD metabolism	riboflavin (Vitamin B2)	LC/MS pos	1827	C00255	HMDB00244	493570		0.99	1.2	1.11	1.13	1.53		0.9762	0.9859	0.4871	0.2443	0.6499	0.5605	0.5719	0.1435	0.1815	0.0241		0.8123	0.8026	0.9768	0.9014	0.9204	1.2398		100	100	100	100	100	100		Cofactors, Prosthetic Groups, Electron Carriers	Riboflavin and FAD metabolism	500	83-88-5;	3111	377.2
	818			flavin mononucleotide (FMN)	LC/MS neg	15797	C00061	HMDB01520	710		0.93	1.74	1.03	1.63	3		0.5886	0.9859	0.0533	0.1544	0.9835	0.6113	0.4368	0.1236	0.0024	0.0039		0.736	0.6809	1.282	0.7575	1.1999	2.2104		100	100	100	100	67	100		Cofactors, Prosthetic Groups, Electron Carriers	Riboflavin and FAD metabolism	100000251	130-40-5;	2395	455.1
	821		Quinone metabolism	phytonadione (Vitamin K1)	GC/MS	12250	C02059	HMDB03555	5284607		0.72	1.47	1.43	1.53	2.28		0.4615	0.9859	0.2552	0.179	0.2823	0.5222	0.2515	0.09	0.0772	0.0155		0.7153	0.5137	1.0516	1.0201	1.092	1.6313		100	100	100	100	100	100		Cofactors, Prosthetic Groups, Electron Carriers	Quinone metabolism	468	84-80-0;	2407	596.5
	824		Ascorbate metabolism	ascorbate (Vitamin C)	GC/MS	1640	C00072	HMDB00044			1	1.43	1.41	2.06	1.89		0.8957	0.9859	0.0742	0.1544	0.2626	0.5222	0.0689	0.0701	0.0242	0.0112		0.7287	0.7261	1.0385	1.0278	1.4987	1.3801		100	100	100	100	100	100		Cofactors, Prosthetic Groups, Electron Carriers	Ascorbate metabolism	233	134-03-2;	1850.1	332.1
	825			dehydroascorbate	GC/MS	1659	C05422	HMDB01264	835		0.99	1.54	1.29	1.6	2.1		0.9404	0.9859	0.0198	0.1544	0.2609	0.5222	0.0374	0.0635	0.0034	0.0047		0.75	0.7432	1.1586	0.9668	1.1988	1.5745		100	100	100	100	100	100		Cofactors, Prosthetic Groups, Electron Carriers	Ascorbate metabolism	301	490-83-5;	1800	245.1
	828			glucarate (saccharate)	GC/MS	1476	C00818	HMDB00663	33037		0.74	2.25	0.79	2.34	2.42		0.3478	0.9859	0.0924	0.1544	0.4892	0.5222	0.6327	0.1529	0.0349	0.0124		0.872	0.6449	1.9619	0.6867	2.0422	2.1062		100	100	100	100	100	100		Cofactors, Prosthetic Groups, Electron Carriers	Ascorbate metabolism	1020	5793-88-4;	1885.8	333.1
	830			gulono-1,4-lactone	GC/MS	33454	C01040	HMDB03466	608		0.68	1.64	1.24	2.17	2.39		0.2623	0.9859	0.1814	0.1732	0.4055	0.5222	0.2259	0.0879	0.041	0.0128		0.7912	0.5382	1.2973	0.9782	1.7181	1.8943		100	100	100	100	100	100		Cofactors, Prosthetic Groups, Electron Carriers	Ascorbate metabolism	388	1128-23-0;	1862	333.1
	832			threonate	GC/MS	27738	C01620	HMDB00943	151152		0.91	1.46	0.92	2.3	1.79		0.674	0.9859	0.0856	0.1544	0.6863	0.5605	0.1804	0.0837	0.0278	0.0112		0.8583	0.7824	1.2525	0.7925	1.9711	1.5348		100	100	100	100	100	100		Cofactors, Prosthetic Groups, Electron Carriers	Ascorbate metabolism	100001022	70753-61-6;	1560.7	292.1
	839		Tocopherol metabolism	alpha-tocopherol	GC/MS	1561	C02477	HMDB01893	14985		0.72	1.28	1.06	1.98	1.5		0.9127	0.9859	0.4636	0.2401	0.5525	0.5379	0.2394	0.0896	0.3215	0.0366		0.8336	0.6018	1.0686	0.8848	1.6466	1.251		100	100	100	100	100	100		Cofactors, Prosthetic Groups, Electron Carriers	Tocopherol metabolism	1105	59-02-9;10191-41-0;	2305.4	502.5
	848		Vitamin B metabolism (B6 or B12)	pyridoxal	LC/MS pos	1651	C00250	HMDB01545	1050		0.97	1.26	1.44	1.74	1.84		0.7864	0.9859	0.3431	0.2081	0.1024	0.5222	0.0372	0.0635	0.0309	0.0115		0.7149	0.69	0.9002	1.0297	1.2427	1.3124		100	100	100	100	100	100		Cofactors, Prosthetic Groups, Electron Carriers	Vitamin B metabolism (B6 or B12)	491	65-22-5;	1210	168.1
	852			pyridoxate	LC/MS neg	31555	C00847	HMDB00017	6723		1.31	1.58	1.47	1.98	2.49		0.3996	0.9859	0.077	0.1544	0.1617	0.5222	0.0857	0.0754	0.0022	0.0039		0.5907	0.7748	0.934	0.8682	1.1708	1.4698		67	67	100	100	100	100		Cofactors, Prosthetic Groups, Electron Carriers	Vitamin B metabolism (B6 or B12)	100001121	82-82-6 ;	2210	182.1
	859		Chlorophyll and heme metabolism	pheophorbide A	LC/MS pos	35879	C18021				1.8	2.68	1.68	3.55	3.73		0.2088	0.9859	0.079	0.1544	0.3442	0.5222	0.0456	0.0635	0.0414	0.0128		0.4519	0.813	1.2127	0.7612	1.6021	1.6872		100	100	100	100	100	100		Cofactors, Prosthetic Groups, Electron Carriers	Chlorophyll and heme metabolism	100001689	15664-29-6;	6053	593.4
	862			phytol	GC/MS	40140	C01389	HMDB02019	5280435		0.94	1.6	1.64	1.83	2.17		0.8521	0.9859	0.1011	0.1544	0.078	0.5222	0.0597	0.0682	0.0363	0.0124		0.615	0.5755	0.9856	1.0092	1.1281	1.3318		100	100	100	100	100	100		Cofactors, Prosthetic Groups, Electron Carriers	Chlorophyll and heme metabolism	100002535	150-86-7;	1964.7	143.1
	873	Nucleotide	Purine metabolism	2'-deoxyadenosine	LC/MS pos	1553	C00559	HMDB00101	13730		0.57	1.05	1.1	0.96	1.03		0.3149	0.9859	0.8794	0.3484	0.6614	0.5605	0.8396	0.1915	0.7304	0.0711		1.1229	0.6399	1.1828	1.2365	1.0803	1.1548		100	100	100	100	100	100		Nucleotide	Purine metabolism	211	16373-93-6;	1632	252.1
	883			adenine	LC/MS pos	554	C00147	HMDB00034	190		1.08	1.5	1.04	1.59	1.97		0.4995	0.9859	0.0317	0.1544	0.8677	0.5737	0.0204	0.0635	0.0121	0.0077		0.7275	0.7878	1.0947	0.7563	1.1546	1.4352		100	100	100	100	100	100		Nucleotide	Purine metabolism	880	73-24-5;	1003	136.1
	884			adenosine	LC/MS pos	555	C00212	HMDB00050	60961		1.01	1.72	1.32	1.83	2.15		0.9513	0.9859	0.1317	0.162	0.0534	0.5222	0.0098	0.0635	0.0168	0.0092		0.7179	0.7258	1.2345	0.9463	1.3149	1.5438		100	100	100	100	100	100		Nucleotide	Purine metabolism	798	58-61-7;	1650	268.1
	885			adenosine 2'-monophosphate (2'-AMP)	LC/MS pos	36815	C00946	HMDB11617			1.36	1.82	0.86	3.31	5.63		0.2316	0.9859	0.2067	0.1732	0.5972	0.5501	0.0181	0.0635	0.0084	0.0062		0.679	0.9211	1.2389	0.5839	2.2441	3.8248		100	100	100	100	100	100		Nucleotide	Purine metabolism	100001694	130-49-4;	1625	348.1
	892			adenosine-2',3'-cyclic monophosphate	LC/MS neg	37467	C02353		2024		1.16	1.78	0.79	2.65	3.3		0.5605	0.9859	0.3287	0.2049	0.7765	0.5677	0.5669	0.1435	0.0872	0.0162		0.7149	0.8259	1.2724	0.5657	1.8954	2.3574		67	100	100	67	100	100		Nucleotide	Purine metabolism	72	37063-35-7;	1781	328.2
	896			allantoin	GC/MS	1107	C02350	HMDB00462	204		2.69	3.07	2.51	2.59	7.97		0.0388	0.9859	0.0202	0.1544	0.4976	0.5237	0.9955	0.2186	0.0045	0.0049		0.3679	0.9904	1.1295	0.9234	0.9511	2.9318		100	100	100	100	100	100		Nucleotide	Purine metabolism	1002	97-59-6;	1809.8	518.3
	899			guanine	LC/MS pos	32352	C00242	HMDB00132	764		1.02	1.45	0.9	1.53	1.88		0.8652	0.9859	0.1752	0.1714	0.6969	0.5605	0.1325	0.0765	0.0482	0.0133		0.8398	0.8558	1.2199	0.7575	1.2815	1.5816		100	100	100	100	100	100		Nucleotide	Purine metabolism	172	73-40-5;	1022	152.1
	900			guanosine	LC/MS neg	1573	C00387	HMDB00133	6802		1.2	1.94	0.75	0.99	1.97		0.7867	0.9859	0.2219	0.1732	0.242	0.5222	0.7837	0.1827	0.0151	0.0087		0.7433	0.8944	1.4421	0.5578	0.7326	1.4632		100	100	100	33	67	100		Nucleotide	Purine metabolism	1099	118-00-3;	1675	282.1
	905			guanosine-2',3'-cyclic monophosphate	LC/MS neg	37139	C06194	HMDB11629	417655		1.22	1.94	0.97	2.12	3.31		0.5051	0.9859	0.2766	0.1826	0.9416	0.5995	0.5681	0.1435	0.1404	0.0199		0.6089	0.7456	1.1826	0.5883	1.2885	2.0179		67	100	100	100	100	100		Nucleotide	Purine metabolism	74		1454	343.9
	917			urate	GC/MS	1604	C00366	HMDB00289			1.13	0.95	0.42	3.21	4.72		0.8219	0.9859	0.9162	0.3561	0.2898	0.5222	0.1006	0.0765	0.0475	0.0133		0.6657	0.7499	0.6298	0.2788	2.1376	3.1401		100	100	100	33	100	100		Nucleotide	Purine metabolism	1134	69-93-2;120K5305;	1928	441.2
	946		Pyrimidine metabolism	cytidine	LC/MS pos	514	C00475	HMDB00089	6175		1.06	1.49	1.51	2.36	2.76		0.718	0.9859	0.1657	0.1696	0.155	0.5222	0.0742	0.0701	0.0309	0.0115		0.6484	0.685	0.969	0.9783	1.5291	1.791		100	100	100	100	100	100		Nucleotide	Pyrimidine metabolism	827	65-46-3;	1065	244
	952			cytosine-2',3'-cyclic monophosphate	LC/MS neg	37465	C02354	HMDB11691	417654		1.05	1.92	1.16	2.26	4.66		0.7806	0.9859	0.1691	0.1696	0.8594	0.5737	0.3014	0.0997	0.0297	0.0115		0.7165	0.7498	1.374	0.8321	1.6159	3.3396		67	100	100	100	100	100		Nucleotide	Pyrimidine metabolism	73	15718-51-1;	957	304.1
	956			orotate	GC/MS	1505	C00295	HMDB00226	967		0.55	0.45	0.2	0.3	0.4		0.9703	0.9859	0.9478	0.3637	0.4357	0.5222	0.5699	0.1435	0.7758	0.074		2.5831	1.409	1.1609	0.5038	0.7666	1.0222		100	100	100	100	100	100		Nucleotide	Pyrimidine metabolism	445	50887-69-9;	1709.6	254.1
	959			pseudouridine	LC/MS neg	33442	C02067	HMDB00767			0.86	1.23	0.78	3.73	2.19		0.6601	0.9859	0.4985	0.247	0.4789	0.5222	0.0492	0.0635	0.0625	0.0142		0.7161	0.6187	0.8789	0.56	2.6705	1.5709		100	33	100	67	100	100		Nucleotide	Pyrimidine metabolism	821	1445-07-4;	1104	243.1
	966			uracil	GC/MS	605	C00106	HMDB00300	1174		1.31	2.05	0.83	3.46	5.53		0.4277	0.9859	0.2524	0.179	0.6254	0.5557	0.2575	0.0908	0.0075	0.0059		0.7477	0.9818	1.5358	0.6206	2.5891	4.1322		100	100	100	100	100	100		Nucleotide	Pyrimidine metabolism	825	66-22-8;	1370.4	241
	967			uridine	LC/MS neg	606	C00299	HMDB00296	6029		1.05	1.53	1.17	1.91	1.79		0.6931	0.9859	0.1008	0.1544	0.4712	0.5222	0.0329	0.0635	0.0535	0.0133		0.7038	0.7383	1.0748	0.8203	1.347	1.2588		100	100	100	100	100	100		Nucleotide	Pyrimidine metabolism	535	58-96-8;	1430	243.1
	971			uridine-2',3'-cyclic monophosphate	LC/MS neg	37137	C02355	HMDB11640	4634036		1.28	2.51	1.16	2.65	5.13		0.4642	0.9859	0.1408	0.1633	0.9704	0.6113	0.3817	0.1116	0.0465	0.0133		0.5846	0.7495	1.4653	0.6807	1.5472	2.9993		100	100	100	100	100	100		Nucleotide	Pyrimidine metabolism	75		1082	304.9
	974		Glucose derivative	methyl-beta-glucopyranoside	LC/MS pos	40480			2108		0.28	0.54	0.93	0.93	0.51		0.2189	0.9859	0.5911	0.2716	0.8005	0.572	0.8208	0.1897	0.5703	0.0576		1.9501	0.5402	1.0622	1.811	1.8228	0.9958		100	100	100	100	100	100		Nucleotide	Glucose derivative	100003693	709-50-2;	1094.3	212.1
	975	Peptide	gamma-glutamyl	gamma-glutamylalanine	LC/MS pos	37063			440103		1.49	2.66	1.65	2.81	3.51		0.1586	0.9859	0.0211	0.1544	0.1589	0.5222	0.0458	0.0635	0.0159	0.0088		0.5344	0.7943	1.424	0.8801	1.5029	1.8739		100	100	100	100	100	100		Peptide	gamma-glutamyl	100001843	5875-41-2;	1108	219
	1006		Dipeptide	arginylphenylalanine	LC/MS pos	41485			4441256		0.93	1.3	1.09	1.4	1.22		0.9498	0.9859	0.3417	0.2081	0.8519	0.5737	0.3418	0.107	0.4153	0.0452		0.865	0.8026	1.1259	0.9408	1.2107	1.0555		67	100	100	100	100	100		Peptide	Dipeptide	100003580	2047-13-4;	1795	322.2
	1009			alanylisoleucine	LC/MS pos	37118			417358;5246008		1.2	1.2	1.49	1.55	1.78		0.4048	0.9859	0.416	0.2359	0.2354	0.5222	0.1399	0.0765	0.0935	0.0162		0.7566	0.9086	0.9089	1.1292	1.174	1.3466		100	100	100	100	100	100		Peptide	Dipeptide	100001891		2011	203.1
	1010			alanylleucine	LC/MS pos	37093			259583		0.95	1.65	1.52	1.89	2.01		0.8659	0.9859	0.0683	0.1544	0.1961	0.5222	0.0368	0.0635	0.0362	0.0124		0.6669	0.6303	1.1022	1.012	1.2587	1.3388		100	100	100	100	100	100		Peptide	Dipeptide	100001890		2150	203
	1012			alanylphenylalanine	LC/MS pos	38679			2080		0.93	0.98	0.81	1.23	1.12		0.748	0.9859	0.8378	0.339	0.447	0.5222	0.5151	0.1356	0.4895	0.0515		0.9259	0.858	0.9061	0.7477	1.1359	1.0402		100	100	100	67	100	100		Peptide	Dipeptide	100002700	3061-90-3;	2422	237.2
	1013			alanylvaline	LC/MS pos	37084			137276		1.24	1.99	1.78	2.39	2.4		0.3614	0.9859	0.0768	0.1544	0.0965	0.5222	0.0374	0.0635	0.0533	0.0133		0.5497	0.6842	1.0934	0.9787	1.3146	1.3173		100	100	100	100	100	100		Peptide	Dipeptide	100001884		1513	189
	1037			glycylisoleucine	LC/MS pos	36659					1.02	1.3	1.22	1.53	1.4		0.819	0.9859	0.5062	0.247	0.4799	0.5222	0.1754	0.0827	0.255	0.0306		0.8204	0.8331	1.0692	1.0037	1.2517	1.1448		100	100	100	100	100	100		Peptide	Dipeptide	100001790	19461-38-2;	2080	189.1
	1038			glycylleucine	LC/MS pos	34398	C02155	HMDB00759	92843;1548899		1.03	1.67	1.26	1.82	2.26		0.7664	0.9859	0.1933	0.1732	0.4753	0.5222	0.1519	0.0788	0.0932	0.0162		0.6706	0.6884	1.1198	0.8454	1.2238	1.5142		100	100	100	100	100	100		Peptide	Dipeptide	100001258	869-19-2;	2236	189.1
	1047			glycylvaline	LC/MS pos	18357			2724807;6994979		1.1	1.51	0.84	1.6	1.69		0.6146	0.9859	0.2203	0.1732	0.6765	0.5605	0.2117	0.0849	0.1524	0.0211		0.8166	0.9001	1.2347	0.6861	1.31	1.377		100	100	100	67	100	100		Peptide	Dipeptide	100000487	1963-21-9;	1572	175.1
	1049			isoleucylisoleucine	LC/MS pos	36761					0.73	1.04	0.85	1.39	1.65		0.3548	0.9859	0.9153	0.3561	0.4931	0.5226	0.158	0.0804	0.0657	0.0145		0.8728	0.6378	0.9056	0.741	1.21	1.4358		100	100	100	100	100	100		Peptide	Dipeptide	100001707	42537-99-5;	2678	245.1
	1051			isoleucylleucine	LC/MS pos	36760			11644431		1.04	1.47	1.26	1.72	1.99		0.7363	0.9859	0.26	0.1796	0.5476	0.5379	0.1934	0.0843	0.1156	0.0183		0.7031	0.7323	1.0335	0.886	1.2116	1.397		100	100	100	100	100	100		Peptide	Dipeptide	100001708	26462-22-6;	2856	245.1
	1052			leucylisoleucine	LC/MS pos	36757					1.02	1.57	1.13	1.55	1.73		0.811	0.9859	0.1249	0.162	0.8393	0.5737	0.1633	0.0823	0.0982	0.0166		0.7304	0.745	1.1502	0.8238	1.132	1.2647		100	100	100	67	100	100		Peptide	Dipeptide	100001709	36077-41-5;	2800	245.1
	1055			valylphenylalanine	LC/MS pos	40688			6993119;6993120		1.11	1.74	1.35	1.55	1.82		0.5993	0.9859	0.0869	0.1544	0.4564	0.5222	0.1349	0.0765	0.0723	0.0152		0.703	0.7777	1.2229	0.9457	1.0882	1.281		100	100	100	100	100	100		Peptide	Dipeptide	100003645	3918-92-1;	2790	265.2
	1059			leucylleucine	LC/MS pos	36756	C11332		76807;6992072		1.23	1.63	1.09	1.62	2.27		0.4289	0.9859	0.1925	0.1732	0.7424	0.5605	0.205	0.0843	0.0903	0.0162		0.7698	0.9502	1.254	0.8383	1.2491	1.7444		100	100	100	100	100	100		Peptide	Dipeptide	100001710	3303-31-9;	3012	245.1
	1071			leucylglycine	LC/MS pos	40045			79070		0.88	1.16	0.94	1.33	1.61		0.7189	0.9859	0.4565	0.2391	0.9454	0.5995	0.3687	0.1096	0.1442	0.0202		0.8968	0.789	1.0404	0.8444	1.1932	1.4418		100	100	100	100	100	100		Peptide	Dipeptide	100003185	686-50-0;	1800	189.2
	1083			pyroglutamylvaline	LC/MS neg	32394			152416		1.05	1.8	1.27	2.14	2.63		0.4693	0.9859	0.0284	0.1544	0.2504	0.5222	0.1996	0.0843	0.0014	0.0039		0.638	0.6682	1.1484	0.8108	1.3685	1.6764		67	67	100	67	100	100		Peptide	Dipeptide	100001132		1755	227.2
	1084			arginylleucine	LC/MS pos	39995			333445		1.18	1.34	1.24	1.56	1.3		0.5127	0.9859	0.3879	0.2265	0.4861	0.5222	0.2799	0.0949	0.3801	0.0418		0.7933	0.938	1.0665	0.9803	1.2387	1.0342		100	100	100	100	100	100		Peptide	Dipeptide	100003154	1188-24-5;	1620	288.3
	1088			isoleucylglycine	LC/MS pos	40008			342532		0.86	1.37	0.98	1.47	1.89		0.4138	0.9859	0.1171	0.162	0.8699	0.5737	0.2094	0.0846	0.027	0.0112		0.7237	0.624	0.9883	0.712	1.0637	1.3645		67	67	100	67	100	100		Peptide	Dipeptide	100003169	868-28-0;	1732	189.2
	1090			isoleucylserine	LC/MS neg	40012					1.15	1.88	1.5	2.09	2.54		0.5852	0.9859	0.2187	0.1732	0.3549	0.5222	0.1828	0.0837	0.1355	0.0195		0.5887	0.6784	1.1084	0.8809	1.2301	1.4926		100	100	100	100	100	100		Peptide	Dipeptide	100003174	6403-14-1;	1798	217.2
	1093			threonylphenylalanine	LC/MS pos	31530			4099799;4099798		0.95	1.52	1.57	1.83	1.77		0.9766	0.9859	0.2141	0.1732	0.2889	0.5222	0.1206	0.0765	0.138	0.0197		0.6459	0.6145	0.9822	1.0153	1.1794	1.1442		100	100	100	100	100	100		Peptide	Dipeptide	100001125		2500	267.2
	1094			aspartylleucine	LC/MS pos	40068			332962		0.97	1.41	1.26	1.7	2.1		0.8498	0.9859	0.337	0.2081	0.4812	0.5222	0.2045	0.0843	0.1242	0.0187		0.7089	0.688	0.999	0.8924	1.2045	1.4916		100	100	100	100	100	100		Peptide	Dipeptide	100003158	3062-14-4;	2310	247.2
	1095			histidylleucine	LC/MS pos	40061			189008;6992010		1.13	1.46	1.02	1.5	2.15		0.5992	0.9859	0.3065	0.1966	0.8425	0.5737	0.2835	0.0955	0.1194	0.0185		0.7602	0.856	1.1074	0.7738	1.1393	1.6343		100	100	100	100	100	100		Peptide	Dipeptide	100003162	7763-65-7;	1482	269.2
	1096			isoleucylalanine	LC/MS pos	40046			5246009;5246010		1.14	1.7	1.77	1.76	2.11		0.6105	0.9859	0.1163	0.162	0.1224	0.5222	0.1283	0.0765	0.0662	0.0145		0.6164	0.7002	1.0504	1.0904	1.0866	1.3015		100	100	100	100	100	100		Peptide	Dipeptide	100003163	24787-73-3;	1686	203.2
	1097			isoleucylvaline	LC/MS pos	40049			5246011;435949		0.91	1.61	1.14	1.77	1.98		0.8527	0.9859	0.2394	0.1747	0.633	0.5591	0.1422	0.0765	0.1897	0.0246		0.8864	0.8053	1.4245	1.0146	1.5654	1.7558		100	100	100	100	100	100		Peptide	Dipeptide	100003178	41017-96-3;	2202	231.2
	1098			leucylalanine	LC/MS pos	40010			259321		1.22	1.73	1.61	1.81	2.23		0.4392	0.9859	0.1457	0.1644	0.1882	0.5222	0.1233	0.0765	0.0705	0.015		0.6409	0.78	1.1056	1.0321	1.1591	1.4316		100	100	100	100	100	100		Peptide	Dipeptide	100003179	7298-84-2;	1760	203.2
	1100			leucylglutamate	LC/MS pos	40021			5259589;5259590		0.93	1.57	1.29	1.64	1.98		0.8597	0.9859	0.1701	0.1696	0.3428	0.5222	0.1298	0.0765	0.0705	0.015		0.7712	0.7206	1.2106	0.9911	1.2661	1.5303		100	100	100	100	100	100		Peptide	Dipeptide	100003184		1716	261.2
	1101			leucylphenylalanine	LC/MS neg	40026			259325		1.05	1.62	1.41	1.69	1.64		0.7085	0.9859	0.197	0.1732	0.3941	0.5222	0.1764	0.0827	0.1902	0.0246		0.7041	0.7405	1.1414	0.992	1.1906	1.157		100	100	100	100	100	100		Peptide	Dipeptide	100003189	3063-05-6;	4057	277.3
	1102			leucylserine	LC/MS neg	40048			3621685		1.01	1.41	1.41	1.59	2.17		0.9351	0.9859	0.0542	0.1544	0.1665	0.5222	0.0264	0.0635	0.0197	0.0102		0.7315	0.738	1.031	1.0281	1.1622	1.5906		67	100	100	100	100	100		Peptide	Dipeptide	100003190	6209-12-7;	1837	217.2
	1103			valylglutamate	LC/MS pos	32454			7009623		0.9	1.21	1.17	1.23	1.57		0.7361	0.9859	0.409	0.2354	0.6382	0.56	0.5405	0.1404	0.1183	0.0185		0.8435	0.7606	1.0202	0.9875	1.0337	1.3216		100	100	100	100	100	100		Peptide	Dipeptide	100001161	3062-07-5;	1346	247.1
	1104			lysylleucine	LC/MS pos	40020			4682588		1.09	1.58	1.25	1.77	1.88		0.6426	0.9859	0.2704	0.1802	0.5655	0.5379	0.2062	0.0843	0.1806	0.0241		0.695	0.7578	1.0963	0.866	1.2309	1.3064		100	100	100	100	100	100		Peptide	Dipeptide	100003196	7369-79-1;	1546	260.2
	1105			serylisoleucine*	LC/MS pos	40193					1.08	1.97	1.17	1.88	2.17		0.8042	0.9859	0.1148	0.162	0.5875	0.5448	0.1446	0.0765	0.0899	0.0162		0.6312	0.6837	1.2424	0.7397	1.1896	1.3684		100	67	100	100	100	100		Peptide	Dipeptide	100003201	510-791-9560;	2021	219.2
	1106			serylleucine	LC/MS pos	40066					1.15	1.8	1.41	1.9	2.21		0.5939	0.9859	0.2191	0.1732	0.3946	0.5222	0.1977	0.0843	0.1526	0.0211		0.6296	0.726	1.136	0.8905	1.1985	1.3921		100	100	100	100	100	100		Peptide	Dipeptide	100003202	6665-16-3;	2106	219.2
	1107			serylphenyalanine	LC/MS pos	40054					1.18	1.69	1.29	1.67	1.97		0.5285	0.9859	0.2361	0.1745	0.4867	0.5222	0.2421	0.0896	0.1729	0.0234		0.6227	0.7367	1.0531	0.8015	1.0401	1.2291		100	100	100	100	100	100		Peptide	Dipeptide	100003253		2348	253.2
	1108			threonylleucine	LC/MS pos	40051			4420322		1.01	1.51	1.2	1.57	1.88		0.8488	0.9859	0.2168	0.1732	0.4754	0.5222	0.1896	0.0843	0.1099	0.0176		0.7337	0.7391	1.1046	0.8837	1.153	1.3807		100	100	100	100	100	100		Peptide	Dipeptide	100003204	50299-12-2;	2204	233.2
	1110			valylisoleucine	LC/MS pos	40050			5246012;5246013		1.02	1.66	1.37	1.68	2.16		0.7938	0.9859	0.1594	0.1684	0.3212	0.5222	0.1571	0.0804	0.0779	0.0155		0.6917	0.7048	1.1488	0.9451	1.1647	1.4943		100	100	100	100	100	100		Peptide	Dipeptide	100003209	20556-14-3;	2365	231.2
	1111			valylleucine	LC/MS pos	39994			352039		1.23	1.77	1.66	1.95	2.09		0.4701	0.9859	0.1756	0.1714	0.2259	0.5222	0.1388	0.0765	0.1263	0.0187		0.6912	0.8504	1.2246	1.1505	1.3465	1.4422		100	100	100	100	100	100		Peptide	Dipeptide	100003210		2503.3	231.2
	1125	Hormone metabolism	Abscisic acid metabolism	abscisate	LC/MS neg	21156	C06082		5280896		1	1	1.16	5.63	7.81						0.4226	0.5222	0.0441	0.0635	0.0024	0.0039		0.1774	0.1774	0.1774	0.2063	0.9981	1.3855		0	0	0	67	100	100		Hormone metabolism	Abscisic acid metabolism	100000879	14375-45-2;	3195	263.1
	1152	Secondary metabolism	Alkaloids	caffeate	GC/MS	21177	C01197	HMDB01964	689043		0.69	1.28	0.98	1.21	1.34		0.6359	0.9859	0.4582	0.2391	0.9326	0.5995	0.6307	0.1529	0.3724	0.0411		0.9048	0.6255	1.1547	0.8858	1.0978	1.2132		100	100	100	100	100	100		Secondary metabolism	Alkaloids	100000914	331-39-5;	1949.9	396.2
	1174		Amine derived	tyramine	LC/MS pos	1603	C00483	HMDB00306	5610		0.62	1.67	0.9	1.46	1.82		0.2841	0.9859	0.444	0.2359	0.838	0.5737	0.4855	0.1324	0.1241	0.0187		0.6667	0.4135	1.116	0.599	0.9742	1.2101		67	67	67	67	100	100		Secondary metabolism	Amine derived	1133	60-19-5;	1503	138.1
	1189		Benzenoids	benzoate	GC/MS	15778	C00180	HMDB01870	243		0.54	0.88	1.15	1.18	1.13		0.3562	0.9859	0.9974	0.3762	0.7025	0.5605	0.5135	0.1356	0.5524	0.0563		1.015	0.5442	0.8939	1.1659	1.1992	1.1433		100	100	100	100	100	100		Secondary metabolism	Benzenoids	100000008	65-85-0;	1291.5	179
	1197			gentisate	GC/MS	18280	C00628	HMDB00152	3469		1.16	1.72	1.63	8.83	4.7		0.9961	0.9961	0.0035	0.1544	0.0089	0.5222	0.1344	0.0765	0.0385	0.0126		0.5482	0.6376	0.9427	0.8928	4.8385	2.5761		100	100	100	100	100	100		Secondary metabolism	Benzenoids	100000447	490-79-9;	1734	355.1
	1205			vanillate	GC/MS	35639	C06672	HMDB00484	8468		1.21	1.5	1.48	2.07	1.77		0.4098	0.9859	0.1492	0.1644	0.1679	0.5222	0.0472	0.0635	0.0823	0.0158		0.7038	0.855	1.0586	1.0402	1.4568	1.2473		100	100	100	100	100	100		Secondary metabolism	Benzenoids	100001634	121-34-6;	1728	297
	1206		Fatty acid and sugar derivatives	galactarate (mucic acid)	GC/MS	20881	C00879	HMDB00639	3037582		0.7	1.82	0.66	1.61	2.13		0.5874	0.9859	0.2345	0.1745	0.4527	0.5222	0.7795	0.1825	0.1277	0.0187		1.0386	0.7296	1.8859	0.6816	1.6743	2.2124		100	100	100	100	100	100		Secondary metabolism	Fatty acid and sugar derivatives	100000881	526-99-8;	1899.3	333.1
	1208		Flavonoids	kaempferol 7-O-glucoside	LC/MS pos	41620			10275538		0.83	1.67	1	2.87	2.59		0.3211	0.9859	0.5033	0.247	0.9057	0.5921	0.1077	0.0765	0.003	0.0045		0.8147	0.6787	1.3611	0.8126	2.3419	2.1073		100	100	100	100	100	100		Secondary metabolism	Flavonoids	100003114	16290-07-6;	3777.9	449.2
	1212			afromosin	LC/MS pos	35653	C10199		5281704		0.03	0.03	0.06	0.16	0.41		0.4226	0.9859	0.4226	0.2359	0.5276	0.5326	0.8383	0.1915	0.8985	0.0839		6.4616	0.2205	0.2205	0.3568	1.0208	2.6382		33	0	33	33	100	67		Secondary metabolism	Flavonoids	100001648	550-79-8;	4933	299.1
	1213			apigenin	LC/MS neg	21189	C01477	HMDB02124	5280443		1.07	1.97	0.99	7.54	3.75		0.891	0.9859	0.8848	0.3484	0.7489	0.5612	0.617	0.1506	0.1254	0.0187		0.9281	0.9939	1.8254	0.9208	6.9937	3.4779		100	100	100	100	100	100		Secondary metabolism	Flavonoids	100000935	520-36-5;	3880	269.1
	1218			biochanin A	LC/MS neg	21181	C00814	HMDB02338	5280373		0.16	0.26	0.43	1.17	2.17		0.4226	0.9859	0.6103	0.2726	0.7836	0.5681	0.9686	0.2135	0.2662	0.0315		0.9158	0.1428	0.2364	0.395	1.0717	1.9891		33	0	33	33	67	100		Secondary metabolism	Flavonoids	100000918	491-80-5;	4696	283.1
	1223			daidzein	LC/MS neg	32453	C10208	HMDB03312	5281708		0.6	0.38	1.29	1.17	5.15		0.6409	0.9859	0.4369	0.2359	0.7414	0.5605	0.5809	0.145	0.0936	0.0162		1.6228	0.9675	0.6109	2.0909	1.8918	8.3587		100	100	100	100	100	100		Secondary metabolism	Flavonoids	100001219	486-66-8 ;	3541	253.1
	1224			daidzin	LC/MS pos	32435	C10216		11992452		0.1	0.41	0.44	0.43	0.55		0.168	0.9859	0.6747	0.2926	0.6682	0.5605	0.8709	0.1961	0.8842	0.0829		2.8306	0.2837	1.1717	1.2393	1.2106	1.5655		100	67	100	67	100	100		Secondary metabolism	Flavonoids	100001218	552-66-9 ;	3184	417
	1237			formononetin	LC/MS neg	35657	C00858	HMDB05808	5280378		0.07	0.14	0.18	0.39	0.72		0.3536	0.9859	0.5931	0.2716	0.6854	0.5605	0.966	0.2135	0.5554	0.0563		11.4355	0.7919	1.5884	2.0772	4.4053	8.1809		100	100	100	100	100	100		Secondary metabolism	Flavonoids	100001632	485-72-3;	4441	267.1
	1239			genistein	LC/MS neg	32448	C06563	HMDB03217	5280961		1.14	1.14	1.5	2.49	6.01		0.9712	0.9859	0.8443	0.339	0.5807	0.5419	0.2674	0.0926	0.0608	0.014		0.7265	0.8257	0.826	1.0868	1.8081	4.3642		100	100	100	100	100	100		Secondary metabolism	Flavonoids	100001221	446-72-0 ;	3745	269.1
	1240			genistin	LC/MS pos	32436	C09126		5281377		0.46	0.84	0.68	1.58	1.15		0.0323	0.9859	0.5573	0.2656	0.2347	0.5222	0.7949	0.1845	0.5211	0.054		1.2163	0.5646	1.0223	0.8303	1.916	1.3932		100	100	100	100	100	100		Secondary metabolism	Flavonoids	100001220	529-59-9 ;	3620	433
	1246			isorhamnetin	GC/MS	38618	C10084	HMDB02655	5281654		1.21	1.56	1.61	3.53	3.13		0.376	0.9859	0.1419	0.1633	0.0378	0.5222	0.2202	0.0869	0.0263	0.0112		0.6681	0.8095	1.041	1.0774	2.3582	2.092		100	100	100	100	100	100		Secondary metabolism	Flavonoids	100002758	480-19-3;	2317.1	589.2
	1249			kaempferol	GC/MS	17785	C05903	HMDB05801	5280863		0.69	1.54	1.22	1.97	1.76		0.3238	0.9859	0.1822	0.1732	0.4321	0.5222	0.1083	0.0765	0.1097	0.0176		0.722	0.5003	1.1146	0.884	1.4207	1.2709		100	100	100	100	100	100		Secondary metabolism	Flavonoids	2073	520;	2285.5	559.3
	1250			kaempferol 3-O-beta-glucoside	LC/MS neg	38145					0.54	2.09	1.29	2.62	2.47		0.0801	0.9859	0.1592	0.1684	0.3412	0.5222	0.2667	0.0926	0.0016	0.0039		0.8133	0.4367	1.6998	1.0469	2.131	2.0125		100	100	100	100	100	100		Secondary metabolism	Flavonoids	100002271	480-10-4;	3085	447.2
	1251			luteolin	LC/MS neg	37115	C01514	HMDB05800	5280445		1.93	2	2.75	6.14	6.58		0.0787	0.9859	0.214	0.1732	0.0811	0.5222	0.0612	0.0682	0.0046	0.0049		0.4742	0.9132	0.9462	1.3045	2.9131	3.1186		100	100	100	100	100	100		Secondary metabolism	Flavonoids	100001913	491-70-3;	3545	285
	1257			naringenin-7-O-glucoside	LC/MS neg	37471					0.69	1.2	1.18	2.19	1.81		0.5178	0.9859	0.5196	0.2494	0.7416	0.5605	0.1747	0.0827	0.1626	0.0222		0.7359	0.5099	0.8847	0.8665	1.6153	1.3326		100	100	100	100	100	100		Secondary metabolism	Flavonoids	100002143	529-55-5;	3732	433.3
	1262			quercetin	GC/MS	17780	C00389	HMDB05794	5280343		1.3	2.65	0.75	3.31	3.53		0.5307	0.9859	0.3885	0.2265	0.5546	0.5379	0.1954	0.0843	0.0437	0.0131		0.7952	1.0349	2.1094	0.5939	2.6324	2.8103		100	100	100	100	100	100		Secondary metabolism	Flavonoids	2072	849061-97-8;	2318.5	647.4
	1263			quercetin-3-galactoside	LC/MS neg	34114	C10073		5281643		0.62	3.84	0.62	4.71	5.06		0.6484	0.9859	0.2444	0.177	0.7946	0.572	0.3089	0.1009	0.0767	0.0155		0.7774	0.4841	2.9864	0.4817	3.6594	3.9345		100	67	100	100	100	100		Secondary metabolism	Flavonoids	100001355	482-36-0;	2706	463.2
	1264			quercetin-3-o-glucoside	LC/MS neg	37131	C05623				0.62	4.25	0.63	4.74	4.83		0.6411	0.9859	0.3185	0.1999	0.7441	0.5605	0.2517	0.09	0.0962	0.0164		0.9966	0.6176	4.2371	0.6285	4.7283	4.8161		100	100	100	100	100	100		Secondary metabolism	Flavonoids	100001920	21637-25-2;	2770	463
	1266			rutin	LC/MS pos	18382	C05625	HMDB03249	5280805		1.24	2.3	0.59	2.4	3.51		0.8205	0.9859	0.4726	0.2405	0.5201	0.5286	0.1728	0.0827	0.0849	0.016		0.7508	0.931	1.7242	0.4404	1.7989	2.6373		100	100	100	100	100	100		Secondary metabolism	Flavonoids	2071	207671-50-9;	3630	610.8
	1267			syringic acid	GC/MS	37091	C10833	HMDB02085	10742		0.7	1.22	1.56	2.07	1.66		0.2639	0.9859	0.4301	0.2359	0.1287	0.5222	0.2496	0.09	0.1035	0.0173		0.7862	0.5538	0.9615	1.2248	1.6249	1.3025		100	100	100	100	100	100		Secondary metabolism	Flavonoids	100001919	530-57-4;	1824	327.2
	1270			coumestrol	GC/MS	38134	C10205	HMDB02326	5281707		0.06	0.15	0.06	0.16	0.14		0.4226	0.9859	0.6527	0.2872	0.4226	0.5222	0.7604	0.1804	0.7795	0.074		6.9177	0.3814	1.0081	0.3814	1.1099	0.9402		33	0	33	33	67	100		Secondary metabolism	Flavonoids	100002264	479-13-0;	2295	412.2
	1312		Phenylpropanoids	ferulate	GC/MS	35630	C01494	HMDB00954	445858		0.71	1.2	1.13	1.55	1.36		0.3373	0.9859	0.4536	0.2391	0.5668	0.5379	0.1702	0.0827	0.2605	0.0311		0.8482	0.6041	1.0196	0.9558	1.3188	1.1494		100	100	100	100	100	100		Secondary metabolism	Phenylpropanoids	100001542	537-98-4;	1929	338.1
	1318			salicylate	LC/MS neg	1515	C00805	HMDB01895	338		0.51	1.83	2.1	2.12	1.73		0.2697	0.9859	0.6	0.2718	0.2535	0.5222	0.2327	0.0886	0.2161	0.0271		0.8886	0.454	1.6256	1.8668	1.8866	1.5344		100	100	100	100	100	100		Secondary metabolism	Phenylpropanoids	501	69-72-7;	2226	137.1
	1325			vanillin	LC/MS neg	37442	C00755	HMDB12308			0.71	1.42	1.39	1.59	1.05		0.4226	0.9859	0.6056	0.2718	0.5439	0.5379	0.4354	0.1236	0.9453	0.0879		0.6315	0.4472	0.8997	0.878	1.0044	0.6621		33	0	67	100	67	33		Secondary metabolism	Phenylpropanoids	100002051	121-33-5;	2320	151.1
	1356		Terpenoids	stigmasterol	GC/MS	21183	C05442	HMDB00937	5280794		1.17	1.72	1.39	2.04	2.16		0.4431	0.9859	0.0768	0.1544	0.1939	0.5222	0.0433	0.0635	0.0496	0.0133		0.6632	0.7752	1.1419	0.9212	1.3517	1.4304		100	100	100	100	100	100		Secondary metabolism	Terpenoids	100000923	83-48-7;	2359	255.3
	1361			lupeol	GC/MS	42501	C08628				0.51	0.66	1.02	0.55	0.51		0.4226	0.9859	0.6586	0.2884	0.9908	0.6126	0.4934	0.1339	0.4226	0.0458		1.0515	0.5378	0.6918	1.0682	0.583	0.5378		33	0	33	33	33	33		Secondary metabolism	Terpenoids	100003129	545-47-1;	2415	369.4
	1361.2			alpha-amyrin	GC/MS	42151	C08615		73170		0.34	0.97	1.31	0.83	0.84		0.5959	0.9859	0.9482	0.3637	0.5648	0.5379	0.6677	0.1599	0.6704	0.0662		1.9179	0.6516	1.8545	2.5079	1.5989	1.6125		100	100	100	100	100	100		Secondary metabolism	Terpenoids	100003899	638-95-9;	2409.6	218.2
	1364	Xenobiotic	Chemical	benzene-1,3,5-triol	GC/MS	38112	C02183		359		1.12	2.52	1.35	2.53	1.75		0.5719	0.9859	0.1501	0.1644	0.4227	0.5222	0.1498	0.0785	0.2517	0.0305		0.5497	0.6184	1.3862	0.7431	1.3903	0.9605		67	100	100	100	100	100		Xenobiotic	Chemical	100002221	108-73-6;	1633	327.2

## Sheet: OrigScale (ROOT)
										SAMPLE_NAME	SDSU-00066	SDSU-00067	SDSU-00068	SDSU-00069	SDSU-00070	SDSU-00071	SDSU-00072	SDSU-00073	SDSU-00074	SDSU-00075	SDSU-00076	SDSU-00077	SDSU-00078	SDSU-00079	SDSU-00080	SDSU-00081	SDSU-00082	SDSU-00083
										CLIENT_IDENTIFIER	19	20	21	22	23	24	25	26	27	28	29	30	31	32	33	34	35	36
										Group	Roots 0min-1	Roots 0min-2	Roots 0min-3	Roots 30min-1	Roots 30min-2	Roots 30min-3	Roots 1hr-1	Roots 1hr-2	Roots 1hr-3	Roots 2hr-1	Roots 2hr-2	Roots 2hr-3	Roots 3hr-1	Roots 3hr-2	Roots 3hr-3	Roots 5hr-1	Roots 5hr-2	Roots 5hr-3
										SAMPLE_ID	1214018	1214013	1214017	1214025	1214004	1214019	1214011	1214005	1214012	1214009	1214022	1214014	1214006	1214020	1214021	1214026	1214003	1214010
										PARENT_SAMPLE_ID	1190994	1190995	1190996	1190997	1190998	1190999	1191000	1191001	1191002	1191003	1191004	1191005	1191006	1191007	1191008	1191009	1191010	1191011
										GROUP_NUMBER	2	2	2	2	2	2	2	2	2	2	2	2	2	2	2	2	2	2
										NET_WET_MG	190	200	180	170	170	180	190	170	150	130	180	130	130	210	130	170	120	120
										TIME_MIN	T000	T000	T000	T030	T030	T030	T060	T060	T060	T120	T120	T120	T180	T180	T180	T300	T300	T300
										TIME_POINT	0min	0min	0min	30min	30min	30min	1hr	1hr	1hr	2hrs	2hrs	2hrs	3hrs	3hrs	3hrs	5hrs	5hrs	5hrs
										TISSUE	Roots	Roots	Roots	Roots	Roots	Roots	Roots	Roots	Roots	Roots	Roots	Roots	Roots	Roots	Roots	Roots	Roots	Roots
BIOCHEMICAL NAME	SUPER_PATHWAY	SUB_PATHWAY	COMP_ID	PLATFORM	RI	MASS	CAS	PUBCHEM	KEGG	Group HMDB	SDSU-00066	SDSU-00067	SDSU-00068	SDSU-00069	SDSU-00070	SDSU-00071	SDSU-00072	SDSU-00073	SDSU-00074	SDSU-00075	SDSU-00076	SDSU-00077	SDSU-00078	SDSU-00079	SDSU-00080	SDSU-00081	SDSU-00082	SDSU-00083
1,3-dihydroxyacetone	Carbohydrate	Glycolysis	35963	GC/MS	1263	103	96-26-4;62147-49-3;	670	C00184	HMDB01882	45319	50666.5	72555.7		34825.5	60334.2	38113	86063.3	65329.3	207528	104004	52108.2	434422	62301		541426	117564	137690
1-palmitoylglycerol (1-monopalmitin)	Lipids	Glycerolipids	21127	GC/MS	2119.5	371.3	542-44-9;	14900			270168	50712.7	54883	82607.7	155214	230575	194503	151327	158442	133430	272334	237661	428033	349985	253310	358689	335682	343461
1-stearoylglycerophosphocholine	Lipids	Phospholipids	33961	LC/MS Pos	5844	524.4	19420-57-6;	497299			25322		19590.5			21799.3			10085.7		35557.9	29849.1	104617	65971.4	25555.7		88279.5	163784
12,13-epoxy-9-keto-10(trans)-octadecenoate	Lipids	Oxylipins	39620	LC/MS Neg	5123.6	309.2	478931-82-7;				394914	296223	176528	296149	252440	281082	281310	230028	280200	462271	554725	444083	525294	525002	391748	490010	581979	1.22431e+06
13-HODE + 9-HODE	Lipids	Oxylipins	37752	LC/MS Neg	5247	295.2					268167	262746	167064	250602	293061	342030	389665	335719	374298	747645	1.38896e+06	383007	1.37869e+06	748641	781225	874632	1.29395e+06	3.33887e+06
13-methylmyristic acid	Lipids	Free fatty acid	38293	GC/MS	1833	299.2	2485-71-4;	151014			19787	25431	13165	20302	11583	11777	32824.2	19288.2	19618	31998	68732.4	30995.3	49388	33123	32832.6	31650.4	27446	91681
13S-hydroperoxy-9Z,11E,15Z-octadecatrienoate	Lipids	Oxylipins	39621	LC/MS Pos	5239.4	328.2	67597-26-6;	5497123			753518	359261	270139	480473	354925	467588	385000	385211	384507	692294	1.2309e+06	628093	977443	979341	1.05088e+06	1.35419e+06	1313539	2.17802e+06
2'-deoxyadenosine	Nucleotide	Purine metabolism	1553	LC/MS Pos	1632	252.1	16373-93-6;	13730	C00559	HMDB00101	137081	117785	116629	104732	75132.4	86648.1	122017	113790	155099	254508	117435	139451	276310	271254	307405	207494	189455	358378
2'-deoxyguanosine	Nucleotide	Purine metabolism	1411	LC/MS Neg	1759	266.2	961-07-9;	187790	C00330	HMDB00085	8541.3	10529.7	5255.7	6513.1	4371.9	3644.4	12870.4	8065.5	22107.6	19301.3	28143.9	10921	22460.6	20487.8	23491.6	9964.3	12801.6	41512
2'-deoxyinosine	Nucleotide	Purine metabolism	15076	LC/MS Neg	1700	251.1	890-38-0;	65058	C05512	HMDB00071		3289.6					2884.7		7937.7	10045.7	16455.4	4846.1	9720.8	7524	9639.2			20497.6
2,3-dihydroxyisovalerate	Amino acid	Branched Chain Amino Acids (pyruvate derived)	38276	GC/MS	1422	131	1756-18-9;	677	C04039				48072	46716.9	45102.8		77631.5	51219.6	64460.1		66833.8	38806.6			55659.4	59407.2	80037.3	137834
2,4-dihydroxybenzoic acid	Secondary metabolism	Benzenoids	35890	GC/MS	1762	355.2	89-86-1;	1491			48163.6		29163	31332.3	30314	50831	27348	43581	57468.8	51255.1	66354.2	36969	76494.8	72354.6	61700.6	101449	72033.1	90714.4
2-aminoadipate	Amino acid	Aspartate family (OAA derived)	6146	GC/MS	1686.5	260.1	542-32-5;1118-90-7;	469	C00956	HMDB00510	3778		6562	118347	12239	5015	11712	9962.3		13801	18840.8	14137	55650	13462	7693	37169	138525	117219
2-hydroxyglutarate	Lipids	Free fatty acid	37253	GC/MS	1576	247	40951-21-1;	43	C02630	HMDB00606	4449		7365		9831.5	14422	11152	13015	14524	5028	10326		34564	12449	7277	18023	12775	59400
2-hydroxypalmitate	Lipids	Free fatty acid	35675	LC/MS Neg	5508	271.3	764-67-0;	92836			80972	68470.2	92209.1	36297.4	53452.5	112051	96277.6	57359.4	81953.3	344618	147222	260284	257105	255796	211575	295076	268338	438833
2-hydroxystearate	Lipids	Free fatty acid	17945	LC/MS Neg	5705	299.4	629-22-1;	69417	C03045		13341.4	8494.5	10102	6550.3	11711.3	8183.1	13076.9	5976.1	9850.9	25134.4	12994.2	22212.6	34350.6	21632.7	29183.9	27690.7	9794.9	34940
2-isopropylmalate	Amino acid	Branched Chain Amino Acids (pyruvate derived)	15667	LC/MS Neg	732	175.2	3237-44-3;	77	C02504	HMDB00402	9642.7	7743.3	8089	12947.3	13236	13480.7	18607.1	13827.8	23775.9	18709.2	17760.3	11866.6	44899.5	24530.6	31256.3	21724.1	35862.3	79949.1
3-deoxyoctulosonate	Carbohydrate	Sucrose, glucose, fructose metabolism	15942	GC/MS	1942	373.2	103404-70-2;	4636210			8241.5	6294	9726	27839.4	5957	4028	7856.8	14670.4	16192.3	23145.9	14060.2	13186.7	33481.1	14425.3	19696.7	9927.1	12049.6	29027.5
3-hydroxy-3-methylglutarate	Lipids	Sterols	531	GC/MS	1598.2	247	503-49-1;	5459993	C03761	HMDB00355	7045	19947		23631	8193	9897	21801		19469	16507	19027	11738	66585.4	25755	27527	24133		43043
3-methyl-2-oxovalerate	Amino acid	Branched Chain Amino Acids (pyruvate derived)	15676	LC/MS Neg	2106	129.2	51829-07-3;	47	C00671	HMDB03736	7903.9			4533.8	7348.3	8867.2	10133	4563.2	7781.4		16801.4	7760.9	41315.9	13585.4	15573.5	9661.5	15606.3	36877.1
4-hydroxy-2-oxoglutaric acid	Amino acid	Glutamate family (alpha-ketoglutarate derived)	40062	GC/MS	1658	333.1	1187-99-1;	599	C01127	HMDB02070	13166	10546	6383	28846		11660.8			15645	8977	22569	15156	43022.6	12153		7830	15727	29970
4-hydroxybenzyl alcohol	Cofactors, Prosthetic Groups, Electron Carriers	Thiamine metabolism	15127	GC/MS	1520.6	178.9	623-05-2;	125	C17467	HMDB11724	40466.6	22114	12283	18431.4	19094.3	17420.3	19218.2	22845	20972.8	52433.2	54301.5		52285.7	58847.2	46293.3	44639.4	16230	40111
4-hydroxybutyrate (GHB)	Amino acid	Glutamate family (alpha-ketoglutarate derived)	34585	GC/MS	1277	233.1	502-85-2;	10413	C00989	HMDB00710	5362		7013		6714			8221	4742	14759			29123	12130	11205	16385	12436	51899.4
4-hydroxycinnamate	Amino acid	Aromatic amino acid metabolism (PEP derived)	36770	LC/MS Neg	1474	163	501-98-4;	637542	C00811	HMDB02035								5912.6	5176.5	21733.4	7586.9	22895.7	37477	24045.2	19032.3		13772.3	12335.2
4-methyl-2-oxopentanoate	Amino acid	Branched Chain Amino Acids (pyruvate derived)	22116	LC/MS Neg	2200	129.2	816-66-0;	70	C00233	HMDB00695	10714.9	15737.9	6727.8	10158.7	9748.3	15415.5	17034.2	9149	22875.4	11499.7	29068.3	8886.8	55283.3	24653.6	25097.8	15889.4	12498.9	50618.1
4-octenedioate	Lipids	Free fatty acid	31941	LC/MS Neg	752	171.1	38561-68-1;	11805205		HMDB04982	11339.3	12405.8	7192.5	10637.2	12025.3	8482.3	13088	20161.5	9478.7	13650.8	10348	10439.7	5551.1	11534.5	16878.7	28928.5	19306.3	14235.5
5-aminovalerate	Amino acid	Glutamate family (alpha-ketoglutarate derived)	18319	LC/MS Pos	860	118.1	660-88-8;	6992101138	C00431	HMDB03355	185210	116928	91822.5	194141	296350	208306	154016	179574	140233	351941	311710	222258	165010	440472	506991	900657	854300	1.07353e+06
5-methylthioadenosine (MTA)	Amino acid	Amines and polyamines	1419	LC/MS Pos	2427	298.1	2457-80-9;	439176	C00170	HMDB01173	25037.8		17901	27593.5		22842.1	28572.3	23398.9	37228.6	46827.9	37082.9	39160.6	40603.3	77348.8	56760.4	69526.5	43136.6	75124.6
5-oxoproline	Amino acid	Glutathione metabolism	1494	LC/MS Pos	1446	130.1	98-79-3;	7405	C01879	HMDB00267	49494.6	46507.7	51754.3	25384.2	66019.4	69313.9	34610.7	54143.7	50582.4	70436.5	26953.5	41833.9	79491.8	54413.9	40656.5	57804.7	92197.9	80826
8-hydroxyoctanoate	Lipids	Free fatty acid	21239	LC/MS Neg	2323	159.1	764-89-6;	69820		HMDB00711	15642.5	12894.2	9314.4	14320	9335.3	12945.9	12245.9	11933	13178.6	15645.4	21104.3	29580.6	31145.1	23612.8	27973.9	12680.2	40017.1	38541.9
9,10-hydroxyoctadec-12(Z)-enoic acid	Lipids	Oxylipins	38399	LC/MS Neg	5177	313.3	263399-34-4;	9966640	C14828	HMDB04704	25564.1	15741.8	11208.1	18114.1	28624.2	11102.8	25731.1	24347.9	39705.5	32805.6	33276.3	23423.4	92082.7	20604.1	20888.8	41243.1	35477.8	82281.5
abscisate	Hormone metabolism	Abscisic acid metabolism	21156	LC/MS Neg	3195	263.1	14375-45-2;	5280896	C06082														20303	5858.6	8496.8	9984.5	20062.3	66661
acetoacetate	Lipids	Cutin and cuticular	33963	GC/MS	1285	231.1	3483-11-2;	96	C00164	HMDB00060	41789	39522.1	20923	47027	19057	26622	30070	35086	43148	69227.8	74126.5	48056	199636	70187.4	48556	49581.4	61316	76385.5
adenine	Nucleotide	Purine metabolism	554	LC/MS Pos	1003	136.1	73-24-5;	190	C00147	HMDB00034	721040	486249	583393	752796	1.01385e+06	727048	1.16731e+06	1.45117e+06	962677	1.88722e+06	997580	1.57083e+06	1436483	2367206	2.30799e+06	1906319	3.7657e+06	5093742
adenosine	Nucleotide	Purine metabolism	555	LC/MS Pos	1650	268.1	58-61-7;	60961	C00212	HMDB00050	1.14016e+06	91255.1	439824	59060.9	47329.6	2255801	99148.7	143423	83649.2	133874	99191.6	76605.9	56640.9	236246	283786	4016203	3042358	449092
adenosine 2'-monophosphate (2'-AMP)	Nucleotide	Purine metabolism	36815	LC/MS Pos	1625	348.1	130-49-4;		C00946	HMDB11617	230536	149276	267284	323132	605335	448568	754060	720180	557452	900179	626076	670888	433116	1.44091e+06	1.44091e+06	1.88503e+06	1.5426e+06	1.68316e+06
adenosine 3'-monophosphate (3'-AMP)	Nucleotide	Purine metabolism	35142	LC/MS Neg	1268	346.1	84-21-9;	15938966	C01367	HMDB03540	12045.2	2157.7	4902.3	2968.3	6912.5	17981.3	6589.5	7668.1	2390.9	7284.4	7162.6	5080.9	2502.3	5779.3	8026.9	15583.8	23210.6	7430.3
adenosine-2',3'-cyclic monophosphate	Nucleotide	Purine metabolism	37467	LC/MS Neg	1781	328.2	37063-35-7;	2024	C02353		3343.9		4006.8	4007.7	3991.5	8038	5622.7	9903.9	3162.4	14721.1	6195.1	8220.7	5333.1	14025	12942	15311.6	11647.7	5496
adipate	Lipids	Free fatty acid	21134	LC/MS Pos	2460	147	124-04-9;	196	C06104	HMDB00448	24150.9	36495.4			24731.1	30017.6	31103.1	27496.8	15692	29120.5	48024.5	35371.4		34632.2	30991.8	57517.1	50264.1	42410
alanine	Amino acid	Aspartate family (OAA derived)	1126	GC/MS	1147.6	115.9	56-41-7;	59507311724	C00041	HMDB00161	918170	842567	604482	5519093	2.54437e+06	3.90145e+06	1.89797e+06	2332357	3.28718e+06	4120246	3855642	2.4043e+06	2.97633e+06	5.8336e+06	7.09648e+06	4.67808e+06	6624291	13597000
alanylisoleucine	Peptide	Dipeptide	37118	LC/MS Pos	2011	203.1		4173585246008			28150.5	42794.5	47735	35884.5	33463.3	51464.5	62195.7	68596	54416.9	72857.2	58330.8	91511.8	70422.4	67801.3	69681.5	93546.4	124276	163874
alanylleucine	Peptide	Dipeptide	37093	LC/MS Pos	2150	203		259583			75920.8	56549	69350	78112.1	93067.6	76218.4	119239	151747	115331	263900	114504	170792	279028	208276	219353	318004	415061	595878
alanylphenylalanine	Peptide	Dipeptide	38679	LC/MS Pos	2422	237.2	3061-90-3;	2080			30455.1	27580.1	26149.2	29120.4	24364.6	16869.8		50495.9	45368.1	68239.7	29724.7	33508.5	72058.7	60791.7	65605.7	70658.1	80138	94186.6
alanylvaline	Peptide	Dipeptide	37084	LC/MS Pos	1513	189		137276			34427.8	18536.2	25180.8	47679.4	54262.4	37737.7	51902.8	57502	54335.8	142708	43087.4	103084	139394	94001.1	118220	177731	212731	202207
allantoic acid	Nucleotide	Purine metabolism	33434	LC/MS Neg	652	175.1	99-16-1;	203	C00499	HMDB01209	60742.8	32877.4	57169.6	107708	134488	208008	77985.5	94857.4	71332	54550	63090.6	68207.4	44423.4	109745	110874	164445	88205.5	92378.3
allantoin	Nucleotide	Purine metabolism	1107	LC/MS Pos	740	159.1	97-59-6;	204	C02350	HMDB00462				40186	70020.1	53698.4		41656.8		40377.6		51872.9	26685.9	60659	54141.7	166860	79641	95221.5
alpha-ketoglutarate	Carbohydrate	TCA cycle	528	GC/MS	1601.5	347.1	305-72-6;328-50-7;22202-68-2;	51	C00026	HMDB00208	18314.4	18919	7103	33447	21411.2	21041	23243	11088	20997	24105	37420.5	17893	89359	41265	33352	29913	21455	52853.4
arabitol	Carbohydrate	Amino sugar and nucleotide sugar	38075	GC/MS	1687.5	307.1	7643-75-6;	94154	C00474	HMDB01851				17478				6489.6	8328	12724.8	11715.3	5809	12601	6765	7980	7746	21072.1	28458
arabonate	Carbohydrate	Amino sugar and nucleotide sugar	37516	GC/MS	1736	292.1	7643-75-7;	122045		HMDB00539			8765	27266	16078	10414	32411	18941	33095	38370.4	27882.8	29714.4	45223	46466.5	42469.9	36200	41183	101744
arginine	Amino acid	Glutamate family (alpha-ketoglutarate derived)	1638	LC/MS Pos	650	175.2	1119-34-2;	5246487232	C00062	HMDB00517	77424.2	116655	179205	133690	161651	124679	111169	135136	139497	110531	174905	101345	123268	253503	276337	323401	246189	152898
arginylleucine	Peptide	Dipeptide	39995	LC/MS Neg	2157	286.3	1188-24-5;	333445			3749.1		4523.2		4613.9	4652.8	4746.3	6348	4451.3	11421.4		7930.5		9198.7	11931.4	21587.1	17914.6	20190.1
arginylphenylalanine	Peptide	Dipeptide	41485	LC/MS Pos	1795	322.2	2047-13-4;	4441256						22171.9	21833.3	18471.7	18194.8	39324	26970.4	48332.5	17070.8	40511.6	34504.5		25047.3	91207.5	69587.4	111552
asparagine	Amino acid	Aspartate family (OAA derived)	512	LC/MS Pos	669	133.1	70-47-3;	62676992089	C00152	HMDB00168	1.52334e+06		2.21111e+06	5125073	3.56252e+06	4.64966e+06	6.23481e+06	3.33529e+06	5.35884e+06	2448012	3.24081e+06	3.67112e+06	1.00671e+06	3.21479e+06	3.40236e+06	3.08791e+06	965663	808809
aspartate	Amino acid	Aspartate family (OAA derived)	15996	GC/MS	1529.7	232	56-84-8;	5960	C00049	HMDB00191	3.7428e+06	1.50384e+06	1.43127e+06	7200534	2841837	2.14699e+06	3594441	2.54045e+06	5265341	5133885	4.47202e+06	4.38333e+06	3986062	3.40185e+06	129660	76890	3.141e+06	11789637
aspartylleucine	Peptide	Dipeptide	40068	LC/MS Pos	2310	247.2	3062-14-4;	332962			47887.5	34056.1	30315.4	46572.2	48063	49402.7	65870.8	71162.4	81693	126989	44908.5	108993	115372	133370	93222.3	179701	159160	156813
azelate (nonanedioate)	Lipids	Free fatty acid	18362	LC/MS Neg	1322	187.2	123-99-9;	2266	C08261	HMDB00784	39668.5	80306.3	62537.3	63064.4	102630	61007	93067.4	111688	141579	199228	217662	143805	220226	242460	223056	207480	269171	233280
behenate (22:0)	Lipids	Free fatty acid	12125	GC/MS	2143	397.4	112-85-6;	8215	C08281	HMDB00944	7249	12173	8149.7	15199	11622	6763	11271	17439	11338	19234	55397.2	13159	44537	25264.2	27203	43214.1	53935	73426
benzoate	Secondary metabolism	Benzenoids	15778	GC/MS	1291.5	179	65-85-0;	243	C00180	HMDB01870	347971	380721	289457	378714	265026	407177	419788	402302	387864	704016	809382	577821	882375	784236	926169	620841	709748	1.07072e+06
beta-alanine	Amino acid	Aspartate family (OAA derived)	55	GC/MS	1451.8	174	56-41-7;107-95-9;	2394755801	C00099	HMDB00056	50167.4	36066.9	58178.6	303123	42849.3	76762.3	119230	88294.2	98260.4	340598	160790	162548	89412.9	503917	552653	875777	833009	1551168
beta-hydroxypyruvate	Amino acid	Serine family (phosphoglycerate derived)	15686	GC/MS	1425.1	221	1113-60-6;3369-79-7;	964	C00168	HMDB01352		22239.8		14938				26707.1		41401		25056.3	43800.1	38699.1	54571	72515.4	43367.9	66835
beta-sitosterol	Lipids	Sterols	27414	GC/MS	2380.8	357.4	83-46-5;	222284	C01753	HMDB00852	218266	69493	92362.5	223711	180371	230496	262508	225428	220570	417064	672281	262194	461600	524761	489573	450800	843447	1240580
campesterol	Lipids	Sterols	39511	GC/MS	2353	343.4	474-62-4;	173183	C01789	HMDB02869	79173.1	52262	35799.8	98505.8	84366.4	142048	109238	122566	89623.5	189163	294158	124328	254511	259363	262851	222841	353957	560548
caproate (6:0)	Lipids	Free fatty acid	32489	LC/MS Neg	2766	115.2	142-62-1;	8892	C01585	HMDB00535		5429.7								7890	17729.5		27301.3	13311.4	9516.8	7026.4	16164.4	53592.8
carboxyethyl-GABA	Amino acid	Glutamate family (alpha-ketoglutarate derived)	40007	LC/MS Pos	810	176.2	4386-03-2;	2572		HMDB02201	20830.6	19601.8	19817.9			24432	25457	19451.7	29626.7	56049.1	33069.7	26531.3	49779.5	39827.9	38981.7	41908.2	83083.2	79806.7
chiro-inositol	Carbohydrate	Inositol metabolism	37112	GC/MS	1857	318.1	643-12-9;				534919	281275	291824	1.65866e+06	569264	601238	904466	841162	1.29166e+06	1.14516e+06	1.57381e+06	852687	2.915e+06	1.3931e+06	1.3518e+06	960043	896185	2.63623e+06
choline	Lipids	Choline metabolism	15506	LC/MS Pos	674	104.2	67-48-1;	170746	C00114		2206376	1.49135e+06	1.87225e+06	2306453	2.43239e+06	2.71887e+06	3.0251e+06	2861358	2.35409e+06	2.88515e+06	2.01498e+06	2.79659e+06	2.12946e+06	3836017	3.50893e+06	4069750	1.44109e+06	1.35133e+06
choline phosphate	Lipids	Choline metabolism	34396	LC/MS Pos	695	184.1	72556-74-2;	135437	C00588		407561	451387	612210	703812	804581	723253	919741	888836	765038	1.37171e+06	623542	1.02769e+06	1.65333e+06	1.63609e+06	1.4159e+06	1821259	502727	257296
citrate	Carbohydrate	TCA cycle	1564	GC/MS	1763.4	273.1	77-92-9;	311	C00158	HMDB00094	6.54781e+06	5830127	841465	7.42842e+06	2.876e+06	5269311	3.86835e+06	2.1442e+06	4.9632e+06	1.43648e+06	10429792	2058268	16909802	8343899	7.30703e+06	5.62094e+06	4897244	14890465
coumestrol	Secondary metabolism	Flavonoids	38134	LC/MS Neg	4289	267.2	479-13-0;	5281707	C10205	HMDB02326		70922.5	8542	257955	273702	16012.8	175907	1.58466e+06	2290566	4493187	1.08886e+06	4.74057e+06	7094362	3927191	3.15826e+06	864250	5.17093e+06	3043934
cytidine	Nucleotide	Pyrimidine metabolism	514	LC/MS Pos	1065	244	65-46-3;	6175	C00475	HMDB00089	300881	140823	208842	171812	300162	354772	359457	402159	297164	430445	275632	337340	436207	626789	680836	715457	893492	1.04805e+06
cytidine-3'-monophosphate (3'-CMP)	Nucleotide	Pyrimidine metabolism	2959	LC/MS Neg	728	322.1	84-52-6;	256622	C05822		15205.9	6819.4	13653.2	9690.6	21165.6	21232.6	21025.3	22367.9	17437.6	25843.4	16290.2	19270	20839.5	29643.1	30307.9	47791.6	48497.9	35945.9
cytosine-2',3'-cyclic monophosphate	Nucleotide	Pyrimidine metabolism	37465	LC/MS Neg	957	304.1	15718-51-1;	417654	C02354	HMDB11691	7658.7		6256.4	3787.5	8752.7	15293.6	10257.4	17232.1	4337.1	15021.8	5053.7	13310.4	3214	24474.5	22150.6	56509.8	30844.6	8186.6
daidzein	Secondary metabolism	Flavonoids	32453	LC/MS Neg	3541	253.1	486-66-8 ;	5281708	C10208	HMDB03312	13554520	7.89671e+06	7.58339e+06	10233316	10185860	13852618	10806928	9643813	9146640	14923385	16347906	13918698	29579576	17270040	14833775	19542946	17876830	20361290
daidzin	Secondary metabolism	Flavonoids	32435	LC/MS Pos	3184	417	552-66-9 ;	11992452	C10216		927728	352885	128328	324745	229742	480730	459378	205509	170468	193562	1.97644e+06	221637	1.27188e+06	888878	920364	389749	206609	351401
dehydroascorbate	Cofactors, Prosthetic Groups, Electron Carriers	Ascorbate metabolism	1659	GC/MS	1800	245.1	490-83-5;	835	C05422	HMDB01264	41980.7		74300.9	152695	39663.1	50596.6	113000	151948	90210.3	200929	13796	198994	172009	111534	123289	142649	70654.5	28248.8
erythritol	Carbohydrate	Amino sugar and nucleotide sugar	20699	GC/MS	1517.5	217	149-32-6;		C00503	HMDB02994		26457.9	23876	55619			28229	33159.9		18935	37676		65283	36131	32020	50120	62932.5	103196
erythronate*	Carbohydrate	Amino sugar and nucleotide sugar	33477	GC/MS	1546.9	292.1	88759-55-1;	2781043		HMDB00613	8816	9524.4	20645.6	42292.3	13005	14030.6	26144.3	15465.3	30494.5	29580.5	43998	24657.3	48313.9	31494.9	31140	31535.3	37286.4	97491.4
ethanolamine	Lipids	Choline metabolism	1497	GC/MS	1304	174.1	141-43-5;		C00189	HMDB00149	2111204	1.33358e+06	2.9871e+06	7426843	1.49411e+06	2.93599e+06	5380537	4.06902e+06	2.87106e+06	11309459	4892417	7266913	1610513	12234421	11659170	12363576	15423994	24443582
ethylmalonate	Lipids	Free fatty acid	15765	GC/MS	1317.6	217.1	601-75-2;	11756		HMDB00622	13864	16961	19990	32362		13509	32524	12220	22702		39743	30671	81242.9	27958		29763	14177	24624
flavin adenine dinucleotide (FAD)	Cofactors, Prosthetic Groups, Electron Carriers	Riboflavin and FAD metabolism	2134	LC/MS Neg	2413	784.1	146-14-5;84366-81-4;	643975	C00016	HMDB01248	2662.6		2725.7	2695.8	3510.1	2667.9	2967.5	3516.5	5395.1	5998.5	3387.8	5044	6213.9	7398.6	6371.8	7852.8	7091.1	4393.4
flavin mononucleotide (FMN)	Cofactors, Prosthetic Groups, Electron Carriers	Riboflavin and FAD metabolism	15797	LC/MS Neg	2395	455.1	130-40-5;	710	C00061	HMDB01520	2390.8	3186.8	3279.3	5551.5	3476.5	5229.2	5383.1	7574	5772.8	10487.7	8082.1	8078.4	8302.4	12306.2	14200.5	10809.5	14182.2	13728.3
formononetin	Secondary metabolism	Flavonoids	35657	LC/MS Neg	4441	267.1	485-72-3;	5280378	C00858	HMDB05808	13817.8	11806.5		29281	50381.4	7802.4	14895.5	19752.2	25818.8	34399.9	24301.8	35160.7	80927.5	97538.1	29632.9	121903	30889.8	134122
fructose	Carbohydrate	Sucrose, glucose, fructose metabolism	577	GC/MS	1758	217	57-48-7;	5984	C00095	HMDB00660	5327176	1.29082e+06	1.98824e+06	8498210	2.87339e+06	3.40209e+06	4.30108e+06	4.10629e+06	7.49626e+06	8.09564e+06	5.71637e+06	7.36107e+06	10341482	6789500	6212595	15247401	8662023	14125393
fucose	Carbohydrate	Amino sugar and nucleotide sugar	15821	GC/MS	1682.2	204	2438-80-4;	3034656	C02095	HMDB00174	73506	32412	56209	132957	64155.6	55892	77444	83987	105298	176661	128602	88694	197734	179105	219286	130249	159318	356824
fumarate	Carbohydrate	TCA cycle	1643	GC/MS	1382.1	245	100-17-8;		C00122	HMDB00134	232455	241462	155001	535289	186149	154253	208662	208483	276642	230444	539371	206986	1.26795e+06	274613	282450	386938	347538	537306
galactarate (mucic acid)	Secondary metabolism	Fatty acid and sugar derivatives	20881	GC/MS	1899.3	333.1	526-99-8;	3037582	C00879	HMDB00639	25282	19584.2	14717.1	50170.4	12902.1	28049.1	15323	18660.7	22542.9	25521.4	17595.7	26284.8	42893	43126.4	35040	26437.4	23603.3	67598.6
galactinol	Carbohydrate	Sucrose, glucose, fructose metabolism	21034	GC/MS	2226.1	433.3	16908-86-4;		C01235	HMDB05826				9281.8	4616				7377		9452.2	5555.6	22333.6		9486.4		13935.8	34958.3
galactose	Carbohydrate	Sucrose, glucose, fructose metabolism	12055	GC/MS	1793.8	203.9	59-23-4;	3037556	C01582	HMDB00143	139091	81295	97518.1	306797	90703.2	100492	152907	148131	199881	265580	150531	227320	301870	220149	191223	188020	265447	493063
gamma-aminobutyrate (GABA)	Amino acid	Glutamate family (alpha-ketoglutarate derived)	1416	GC/MS	1539.7	304.1	56-12-2;	6992099119	C00334	HMDB00112	225524	141435	391641	1.53053e+06	247495	258061	782767	637369	787766	1.86032e+06	430942	1.00207e+06	454883	1.82344e+06	1.58759e+06	2291852	2.16552e+06	5.49894e+06
gamma-glutamylisoleucine*	Peptide	gamma-glutamyl	34456	LC/MS Pos	2644	261.2				HMDB11170								19999.8	16791.5	64661.6	52656.6	43790.8	57895.9	55828.3	77035.2	71271	120491	145739
gamma-glutamylleucine	Peptide	gamma-glutamyl	18369	LC/MS Pos	2744	261.2	2566-39-4;	151023		HMDB11171	20170.3			31432.2	35249.4				27206.9	155519	77537.5	58874.8	100114	114048	127567	125170	315634	464694
gamma-glutamylphenylalanine	Peptide	gamma-glutamyl	33422	LC/MS Pos	2846	295.1	7432-24-8;	111299		HMDB00594		34311.3			35097		31058.5	44798.4		29996.2	59317.1	44312.6	40317.9	61943.6	74371.6	45761.2	129207	117502
genistein	Secondary metabolism	Flavonoids	32448	LC/MS Neg	3745	269.1	446-72-0 ;	5280961	C06563	HMDB03217	1.33047e+06	840267	903796	2.1179e+06	1.01023e+06	1187617	1.51834e+06	1.59447e+06	1.47186e+06	2.8893e+06	2122261	3130884	10265637	2179181	1.74358e+06	3033583	2.1375e+06	2.65107e+06
genistin	Secondary metabolism	Flavonoids	32436	LC/MS Neg	3038	431.1	529-59-9 ;	5281377	C09126		19288.2	12829.9	8437.6	25487.6	20513.7	18613	30095	31442.1	37384.6	52227.9	39152.9	54837.4	149586	49878.7	50190.6	66127.3	49479.6	70327.9
glucarate (saccharate)	Cofactors, Prosthetic Groups, Electron Carriers	Ascorbate metabolism	1476	GC/MS	1885.8	333.1	5793-88-4;	33037	C00818	HMDB00663	225555	177370	231044	434168	161404	270244	184480	193615	215909	299557	238832	247703	371603	368987	362449	387270	290913	777382
gluconate	Carbohydrate	Amino sugar and nucleotide sugar	587	GC/MS	1879.4	333	527-07-1;	10690	C00257	HMDB00625	45892	35705.6	31296.9	111941	79611	43540.6	94802	68625.8	309632	166826	130406	85653.7	207465	99789	142879	148252	94771.8	498753
glucono-1,5-lactone	Carbohydrate	Sucrose, glucose, fructose metabolism	32355	GC/MS	1838	275.1	90-80-2;	7027	C00198	HMDB00150	124818	122975	135061	350679	122051	136652	164483	157921	198906	352484	247491	234160	441528	362797	387596	319779	324109	686720
glucose	Carbohydrate	Glycolysis	20488	GC/MS	1866.8	217.1	50-99-7;	79025	C00031	HMDB00122	2.09484e+06	731242	901944	3646369	1.41593e+06	1.4705e+06	2.07554e+06	2.01306e+06	3.88768e+06	3.89621e+06	2.59808e+06	3.65613e+06	6.05161e+06	3777209	3.15776e+06	6.53992e+06	3.95557e+06	7200578
glucose-6-phosphate (G6P)	Carbohydrate	Glycolysis	31260	GC/MS	2042.7	387.2	103192-55-8;		C00668	HMDB01401	7233		25058.6	141067	17599	9059	28464	43894.9	35075	100870	23522	56339	35037	58122	44270	53419	17993	25271
glutamate	Amino acid	Glutamate family (alpha-ketoglutarate derived)	57	LC/MS Pos	700	148.1	56-86-0;	611	C00025	HMDB03339	1.62103e+06	1261051	1.23214e+06	1.57992e+06	829243	1.55751e+06	1.08059e+06	615432	858893	934496	1.40738e+06	1068631	2611688	1599300	1.59213e+06	1.24953e+06	1.14206e+06	1.47561e+06
glutamine	Amino acid	Glutamate family (alpha-ketoglutarate derived)	53	LC/MS Pos	684	147.2	56-85-9;	5961	C00064	HMDB00641	129921	31194	247226	404126	231693	427402	651196	307582	572358	410610	351986	245455	354108	510198	572840	440134	213965	200304
glutarate (pentanedioate)	Amino acid	Aspartate family (OAA derived)	396	GC/MS	1433.6	261	110-94-1;	4418048	C00489	HMDB00661	7573	9267	7565	26632	11914	7522	15054	13890	16477	38267	17770	21523	48251	26854	24639	45869.2	55226.1	77345
glycerate	Carbohydrate	Glycolysis	1572	GC/MS	1360.7	189	600-19-1;	752	C00258	HMDB00139	70333.8	55922.7	65755.8	302385	128412	114528	151632	133712	210408	188258	159862	168043	214452	160530	191008	175904	201996	565264
glycerol	Lipids	Glycerolipids	15122	GC/MS	1311	205	56-81-5;	753	C00116	HMDB00131	1091012	1313093	856126	1.57177e+06	1062018	877481	1.40149e+06	1.13579e+06	1669191	2161064	2.41846e+06	1.6715e+06	2.74299e+06	2119594	1.875e+06	2.19033e+06	2.10239e+06	3927104
glycerol 2-phosphate	Lipids	Phospholipids	27728	GC/MS	1691.8	243	819-83-0;	2526	C02979	HMDB02520		8310	15307		13218	11284	29855	16968				26514.9	19257.9			25150.4	20182	26032.4
glycerol 3-phosphate (G3P)	Lipids	Phospholipids	15365	GC/MS	1719.7	357.1	29849-82-9;	754	C00093	HMDB00126	32601	63242.6	95964.1	133781	81568.6	56990	101472	84674.4	93046.3	187546	172871	98862.5	125258	163912	200107	208721	178701	231618
glycine	Amino acid	Serine family (phosphoglycerate derived)	58	GC/MS	1341	174.1	56-40-6;	5257127750	C00037	HMDB00123	17064	20003	43480	104780	26131	31274.6	82579.6	46576	53856.1	123208	79413.9	98756.7	17132	292002	527254	565051	315307	701156
glycylisoleucine	Peptide	Dipeptide	36659	LC/MS Pos	2080	189.1	19461-38-2;				17998.3		48674.3	36496.9	32081.2	31569.2	37701.8	48955.2	27827.9	52642.5	22084.8	43718.7	40572.6	47833.7	55033.1	66267.1	86039.4	115531
glycylleucine	Peptide	Dipeptide	34398	LC/MS Pos	2236	189.1	869-19-2;	928431548899	C02155	HMDB00759	68629.4	37034.6	78517.2	65768.3	85975	61843	84595.9	85671.6	102444	163188	82089.2	120970	166760	138406	142227	230001	267595	340316
glycylvaline	Peptide	Dipeptide	18357	LC/MS Pos	1572	175.1	1963-21-9;	27248076994979			20974.1	26677	19376.5		37100.2	25187.8	26409.4	42110.9	48173.4	50055.5	57259	49526.6	52972.3	50648	60377.7	73523	77465.8	103497
guanine	Nucleotide	Purine metabolism	32352	LC/MS Pos	1022	152.1	73-40-5;	764	C00242	HMDB00132	339732	144616	160758	171755	270889	402329	347334	354567	250750	337949	403957	375752	288707	743022	691481	776683	1.5065e+06	1903788
guanosine	Nucleotide	Purine metabolism	1573	LC/MS Neg	1675	282.1	118-00-3;	6802	C00387	HMDB00133	12656.7	2933.8	3349.7	3113.6	8117.4	14703.1	6967.7	8679.7	4770.2	7252.4	15845.5	6069.1	5610.2	22241.4	25870.9	18661.6	26622.1	46212.7
guanosine 3'-monophosphate (3'-GMP)	Nucleotide	Purine metabolism	39786	LC/MS Pos	1516.8	364		3522			162347	25421.8	86488.9	49888.4	105163	179276	92928.7	125551	23503.2	80690.6	80992.1	84868	28742.9	75546.9	126067	240972	297141	40028.4
guanosine-2',3'-cyclic monophosphate	Nucleotide	Purine metabolism	37139	LC/MS Neg	1454	343.9		417655	C06194	HMDB11629	5430.9	1773.2	5038.7	4065.4	5360.1	7900.8	6929.9	8705.9		15744.1	7129.9	7485.2	3344.6	9197.5	9693.1	11365.8	12802.8	8142.3
histidine	Amino acid	Glutamate family (alpha-ketoglutarate derived)	59	LC/MS Neg	757	154.1	5934-29-2;	7733651426	C00135	HMDB00177	7077.8		8659.8	21170.6	28139.5	15479.7	27310	30671.4	16777.5	37526.2	33703.9	36153.4	43342.8	55520.1	68506.4	78309.8	123554	155142
histidylleucine	Peptide	Dipeptide	40061	LC/MS Pos	1482	269.2	7763-65-7;	1890086992010				23992.7	22810.6	27130.8	49170.5	27612.4	40866	43656.8	45650.1	74852	19785.6	73414.9	63281	62442.3	53233.2	106712	144860	135835
hypoxanthine	Nucleotide	Purine metabolism	3127	LC/MS Neg	1313	135.1	68-94-0;	790	C00262	HMDB00157	5535.1	6154.8	4710	3429.1	5435.1	7106.3	5701.7	6258	13074.6	16218	22435.8	7856.6	18651.7	13298.8	20390.4	11162.2	11583.7	48847.9
inosine	Nucleotide	Purine metabolism	1123	LC/MS Neg	1600	267.2	58-63-9;		C00294		9042.8	3462.9	3564.1			27620.9	1787.5		3898.1	3708.5	13433.3			13962.2	15997.9	19112.6	10731.3	11666.1
inositol 1-phosphate (I1P)	Carbohydrate	Inositol metabolism	1481	GC/MS	2057.8	318.1	106032-59-1;		C04006	HMDB00213	10352	13776.6	10423.2	51629.5	11113	12878.8	19462.6	18910	20503.5	35771.6	24100.1	24540.7	60561.3	41675	37883.3	40849.9	41736.1	74049.1
Isobar: 1-kestose, levan	Carbohydrate	Sucrose, glucose, fructose metabolism	40806	LC/MS Neg	1062	503.2					5788.2								6850.4	23463.2	22857.7	13660.7	47847.5	27594.2	27085.4	18536.9	57939.2	60354.6
isoleucine	Amino acid	Branched Chain Amino Acids (OAA derived)	1125	LC/MS Pos	1614	132.1	73-32-5;	791	C00407	HMDB00172	973484	422480	461683	932727	1.10432e+06	1.1785e+06	1.2732e+06	1.28287e+06	1.20319e+06	2229954	1775164	1.48701e+06	6.1296e+06	3.95109e+06	3.9091e+06	5796576	7569793	8.37093e+06
isoleucylalanine	Peptide	Dipeptide	40046	LC/MS Pos	1686	203.2	24787-73-3;	52460095246010			41467.2	49798.2	58259.2	43027.1	59511.3	52722.1	68235.1	63500.9	53364.6	151469	60107	92753.6	105787	118122	114683	134983	200666	251813
isoleucylisoleucine	Peptide	Dipeptide	36761	LC/MS Pos	2678	245.1	42537-99-5;								21660.1	20512.1	15224.8		46379.9	49708.2	31121.3	45195.8	55093.1	51714.4	31216.8	59004.1	50776.3	94445.8
isoleucylleucine	Peptide	Dipeptide	36760	LC/MS Pos	2856	245.1	26462-22-6;	11644431			78222.9	54190.9	108627	86313	114983	66970.6	108758	101886	113258	243055	120030	153752	242388	181874	197591	300375	357996	484284
isoleucylserine	Peptide	Dipeptide	40012	LC/MS Neg	1798	217.2	6403-14-1;				8203		5942.4	6022	9426	5247.2	10243.5	10838.6	11954	17166.6	4975.7	18302	18368.7	16539.3	16372.9	23540.4	31239.1	39385.5
isoleucylvaline	Peptide	Dipeptide	40049	LC/MS Pos	2202	231.2	41017-96-3;	5246011435949					40028.2	44964	59855.6	29692	78161.4	45238.1	72675.8	110246	56815.4	69459.2	93913.8	77182	80981	89847.2	154129	198359
isoliquiritigenin	Secondary metabolism	Phenylpropanoids	38124	LC/MS Neg	3316	255.2	961-29-5;	638278	C08650		18310.9	22477.4	16874.5	18203.8	14496.8	26595.1	20457	21779.5	19226.5	37189.2	38222.3	33574.2	51308.8	42714.3	30255.2	49472.2	65412.5	58677.9
leucine	Amino acid	Branched Chain Amino Acids (pyruvate derived)	60	LC/MS Pos	1674	132.2	61-90-5;	70457986106	C00123	HMDB00687	1.5284e+06	915646	868277	1.45797e+06	1.54701e+06	1503043	2.13116e+06	2.2202e+06	2137855	3.82364e+06	2.91585e+06	2.80673e+06	7324439	5.56146e+06	5.28602e+06	8.19171e+06	11229629	13993820
leucylalanine	Peptide	Dipeptide	40010	LC/MS Pos	1760	203.2	7298-84-2;	259321			51774.6	41700.5	115530	83948	93864.1	61908	117889	104780	77979	221168	110699	150045	211356	165101	194592	249197	344073	363600
leucylasparagine	Peptide	Dipeptide	40052	LC/MS Pos	1418	246.2	14608-81-2;	4128305			43651.3	29550.4	45092.5	29869.2	41761.8	32492.5	54500.9	56753.6	45047.5	94542.6	50489.4	67440.3	98115	75035.1	75429.2	111718	134057	154680
leucylglutamate	Peptide	Dipeptide	40021	LC/MS Pos	1716	261.2		52595895259590			59804	46353.4	50805.4	36822.7	80903.6	57155.6	86316.7	89798	95700.8	149062	71513	108669	128845	115253	167319	180500	240644	343471
leucylglycine	Peptide	Dipeptide	40045	LC/MS Pos	1800	189.2	686-50-0;	79070			45709.3	42937.5	67286	39659.6	55148.7	45127.6	52559.7	75825.8	70834.7	120283	71635.6	77213.4	76194.9	95562.3	102355	141782	167942	208098
leucylisoleucine	Peptide	Dipeptide	36757	LC/MS Pos	2800	245.1	36077-41-5;				31566.4	18851.1	43208.1		40573.6	39337.3	35774.5	61946.8	46662.5	91168.6	56240.3	71096.4	83325.1	64920.3	72741.2	114255	176633	187102
leucylleucine	Peptide	Dipeptide	36756	LC/MS Pos	3012	245.1	3303-31-9;	768076992072	C11332		78930.1	54714.8	130263	106146	126664	82963.6	124532	141638	112546	278962	151886	206870	232646	250839	281041	350962	416512	461623
leucylphenylalanine	Peptide	Dipeptide	40026	LC/MS Neg	4057	277.3	3063-05-6;	259325			5043	4674.9	7082.5	7499.7	7138	6204.1	9044.5	12021.4	7116.9	20379.9	9083.2	17962.5	24360.8	17825.6	22084.3	23487.1	44086	35278.2
leucylserine	Peptide	Dipeptide	40048	LC/MS Pos	1519.7	219.2	6209-12-7;	3621685			32463.8	35685.7	48318	62641.6	61302.1	48911.9	65579	88334.1	81697.7	111048	30428.8	81096.6	106273	95262.6	100450	153756	183572	201729
lignocerate (24:0)	Lipids	Free fatty acid	1364	GC/MS	2211	425.4	557-59-5;	11197	C08320	HMDB02003		11424	6154	17899		8011	13813	12365	13299	16179	25018	11502	21492	34771.8	30191	33948	30891	47590
linolenate [alpha or gamma; (18:3n3 or 6)]	Lipids	Free fatty acid	34035	LC/MS Neg	5450	277.3			C06427	HMDB01388	24152.2	29982.1	33858.6	47506.3	24749.7	43738.9	40473.9	27507.5	33909.4	57500.7	103648	55992.6	40766.9	45006.3	57864.5	45707.4	50758.8	163775
liquiritigenin	Secondary metabolism	Flavonoids	39607	LC/MS Pos	4049.4	257.1	578-86-9;	1889	C09762		39333.6	51828.8	40308.5	44779.7	53839.8	52822.4	82374.5	30690.1	38646.6	61048.5	90220.7	81367.2	130278	98403.9	98747	165598	151674	145973
lupeol	Secondary metabolism	Terpenoids	39938	GC/MS	2415	189.2	545-47-1;		C08628		56595	93796.1	53137	304108	35263.2		205269	71128.2	252829	417588	370654	115443	327210	91966.5	111112	342685		254910
lysine	Amino acid	Aspartate family (OAA derived)	1301	GC/MS	1836.7	317.2	56-87-1;	5962	C00047	HMDB00182	34850	25643.6	44016.2	106740	28530	36041.9	55922.3	43785.7	56355.9	116031	54144	82861.6	44151.3	119097	107482	132024	175870	337611
malate	Carbohydrate	TCA cycle	1303	LC/MS Neg	603	133.1	6915-15-7;	525	C00149	HMDB00156	3307478	2.50516e+06	593881	1.51434e+06	1.55302e+06	2.95396e+06	1.71437e+06	1.2471e+06	1.30927e+06	818478	1.95287e+06	1.43758e+06	5.27212e+06	2.01223e+06	2.07591e+06	1.74179e+06	1.13628e+06	1.6616e+06
malonate (propanedioate)	Lipids	Free fatty acid	15872	LC/MS Neg	606	103.2	141-82-2;26522-22-85-0;	867	C00383	HMDB00691	1.48665e+06	1.57035e+06	590483	975554	1.1007e+06	1.03114e+06	1.24835e+06	1.07724e+06	1.5511e+06	1.31251e+06	2.05574e+06	1.50796e+06	6334946	1.69174e+06	1711256	1.88706e+06	1.12028e+06	2.28362e+06
maltol	Carbohydrate	Amino sugar and nucleotide sugar	38299	GC/MS	1326	183	118-71-8;	8369	C11918		35587	43082	38483	63543	41222	50294.4	68403.8	60360.1	48105	98303.7	136637	74854.5	255989	97675	93479.9	78415	125222	224473
maltose	Carbohydrate	Sucrose, glucose, fructose metabolism	15806	GC/MS	2142.1	204.1	6363-53-7;	439341	C00208	HMDB00163	67631	60085		168510				47621		157770	157230	90790	830581	99657	62199			200550
mannitol	Carbohydrate	Sucrose, glucose, fructose metabolism	15335	GC/MS	1839	319.1	69-65-8;	6251	C00392	HMDB00765	56457.2	55213	41359	265768	78213.7	32076.3	85744	70980	104221	230494	135362	120355	252836	205566	168721	150601	175341	764404
myo-inositol	Carbohydrate	Inositol metabolism	19934	GC/MS	1924.9	217	87-89-8;		C00137	HMDB00211	830206	381277	368856	1.70543e+06	387918	525908	983649	617905	1.13139e+06	1.4169e+06	1.08884e+06	923680	2.84967e+06	1.14832e+06	1.23561e+06	936862	1.10238e+06	2.43691e+06
N-acetylasparagine	Amino acid	Aspartate family (OAA derived)	33942	LC/MS Pos	974	175.1	4033-40-3;	99715		HMDB06028	67210		16738.2	49138.6	38821	47909.4	45305.2	53241.2	40564.1	34563.1	81737.8	70565.5		117194	107752	79776	160633	202399
N-acetylornithine	Amino acid	Glutamate family (alpha-ketoglutarate derived)	15630	LC/MS Pos	875	175.2	6205-08-9;	6992102439232	C00437	HMDB03357	34779.1			21110.8		26841.8	44147.5	29239	35022.4	27195.7		22751.6	181417	59108.3	67136.8	72769.4	136492	93130.6
N-methyl-4-aminobutyric acid	Amino acid	Glutamate family (alpha-ketoglutarate derived)	39577	LC/MS Pos	749.2	118.1	1119-48-8;	155004270703			42927.9	21334.9	18088.5	25450.3	31638.9	39310.6	35885	25364.6	30716.3	61085.5	52600.1	22142.5	120040	33777.8	41694.9	89466.2	96175.1	96953.4
naringenin	Secondary metabolism	Flavonoids	21182	LC/MS Neg	3484	271.1	67604-48-2;	932	C00509	HMDB02670			3883.2	9582.5		3368.8	4603	5478.6	4599.9	5468.1	5420	10470.6	31568.1	5648.3	6004.5	7049.2	13511.1	9396.7
nicotinamide	Cofactors, Prosthetic Groups, Electron Carriers	Nicotinate and nicotinamide metabolism	594	LC/MS Pos	1267	123.1	98-92-0;	936	C00153	HMDB01406	71724.1	45791.9	76292	97022.1	67218.9	76003.3	68245.1	79768.9	44380.4	115178	59279.7	99963	257803	127870	86315.5	128463	202195	122580
nicotinamide ribonucleotide (NMN)	Cofactors, Prosthetic Groups, Electron Carriers	Nicotinate and nicotinamide metabolism	22152	LC/MS Pos	886	335.1	1094-61-7;	14180	C00455	HMDB00229	24103.8	14978.1	38177.7	33233.2	28247.7	82595.6	73222.5	68121	18107.4			15211.3		63595.1	62658	86583.8	132961
nicotinamide riboside*	Cofactors, Prosthetic Groups, Electron Carriers	Nicotinate and nicotinamide metabolism	33013	LC/MS Pos	955	255.1	1341-23-7;		C03150		113509		31167.7	31893.4	66129.8	146349	124391	144263	46851.8	38476.1	207925	37614.6	74631.5	200549	181629	175209	239916	198596
nicotinate	Cofactors, Prosthetic Groups, Electron Carriers	Nicotinate and nicotinamide metabolism	1504	LC/MS Neg	1221	122.1	59-67-6;	938	C00253	HMDB01488	9876.8	13322.8			24831.2	17446.7	16197.1	24119.6	18641.2	43848.9	24510.8	25092.4	33694.9	41039.9	52226.6	36971.7	29621.1	86018
nicotinate ribonucleoside*	Cofactors, Prosthetic Groups, Electron Carriers	Nicotinate and nicotinamide metabolism	33471	LC/MS Pos	1105	256	2625-49-2;	161233	C05841		40568.2	33228.1	44020.6	27256.1	60428.1	58703.6	48859.2	47285.6	54241.1	83587.4	149292	46073.5	121522	90856.3	96709.2	99789.9	108052	168928
p-hydroxybenzaldehyde	Secondary metabolism	Benzenoids	17665	GC/MS	1411.3	194	123-08-0;	126	C00633	HMDB11718		18189		92902.9	28406.5		44535.9	47927.9	20800.1	94452.5	96088.6	49622.8	185564	121042	93858.5	34996		12828
pantothenate	Cofactors, Prosthetic Groups, Electron Carriers	CoA metabolism	1508	LC/MS Pos	2218	220.1	137-08-6;	6613	C00864	HMDB00210	68707	80894.6	66139.5	71703.5	72993	95164.7	85385.8	93093.6	70153	199424	164657	89485.3	239819	220498	191529	148229	296477	513154
phenylalanine	Amino acid	Aromatic amino acid metabolism (PEP derived)	64	LC/MS Pos	2056	166.1	63-91-2;	69256656140	C00079	HMDB00159	1.52857e+06	917118	825610	1782248	2.46747e+06	1.54895e+06	2.03064e+06	1.94454e+06	1.96821e+06	3.51915e+06	3.54436e+06	3105653	4003768	3.65411e+06	4.96264e+06	6.07079e+06	7250219	9691442
phosphoethanolamine	Lipids	Phospholipids	1600	GC/MS	1737.8	299.1	1071-23-4;	52323241015	C00346	HMDB00224			10660			11011.6				24639	21582			50749	82567.5	92459.7	44751.9	47297.3
pinitol	Carbohydrate	Inositol metabolism	37086	GC/MS	1773	318.1	10284-63-6;		C03844		789799	368151	356852	4.3123e+06	850608	441948	1.59461e+06	767606	2437040	1.50343e+06	1.91151e+06	1.32724e+06	5.87981e+06	1.91385e+06	1.84934e+06	1.03742e+06	1.40532e+06	5298261
pipecolate	Amino acid	Aspartate family (OAA derived)	1444	GC/MS	1396.1	156	4043-87-2;	849	C00408	HMDB00070	21016	24196	98086	420180	443673	51374	83388.1	279145	92354	72550	30353	176306	271496	196105	237749	158681	167684	565080
proline	Amino acid	Glutamate family (alpha-ketoglutarate derived)	1898	LC/MS Pos	796	116.1	147-85-3;	1457426971047	C00148	HMDB00162	126328	107069	117380	177646	104332	136238	175131	164787	216416	386840	231648	228331	489666	488742	506992	597297	980216	1.14337e+06
pseudouridine	Nucleotide	Pyrimidine metabolism	33442	LC/MS Neg	1104	243.1	1445-07-4;		C02067	HMDB00767	6230.4				4331	4573.5	5614.3	5998.9	5835.2	4566.5	5440.4	4985.6	7276.6	7387.6	9525.4	14808.9	17602.9	25402.6
pyridoxal	Cofactors, Prosthetic Groups, Electron Carriers	Vitamin B metabolism (B6 or B12)	1651	LC/MS Pos	1210	168.1	65-22-5;	1050	C00250	HMDB01545	43838.7		16692.9	30173.8	50879.2	30599.8	53382.2	35840.5	48721.4	88098	59417.6	84328	73890.3	58818.9	70539.1	105118	67988.4	75070.3
pyruvate	Carbohydrate	Glycolysis	599	GC/MS	1130.6	217	127-17-3;	107735	C00022	HMDB00243	127367	263927	94084	256044	122762	234943	200074	135776	264119	125280	121757	139266	349159	145500	140149	123512	85166.4	130728
raffinose	Carbohydrate	Sucrose, glucose, fructose metabolism	586	LC/MS Neg	997	503.2	17629-30-0;	439242	C00492	HMDB03213	20838.9	19025.4	8425.3	13380.1	24661.5	8660.8	43139.5	22792	43808.4	50634.6	89951.3	23667.8	213755	82796.2	80565	64525.6	205128	352935
ribitol	Carbohydrate	Amino sugar and nucleotide sugar	15772	GC/MS	1692.4	217	488-81-3;		C00474	HMDB00508			14616	51795.2	17005						27234.6	28962	69930.3	31782	55512.5	53696	67249.3	139738
riboflavin (Vitamin B2)	Cofactors, Prosthetic Groups, Electron Carriers	Riboflavin and FAD metabolism	1827	LC/MS Pos	3111	377.2	83-88-5;	493570	C00255	HMDB00244	52167.3	20307.1	36215.1	30696.3	44045.4	58729.4	61281.9	78274.9	63232	110731	58290.9	85301.3	137965	84510.7	100474	177638	250513	282857
ribonate	Carbohydrate	Amino sugar and nucleotide sugar	27731	GC/MS	1663.1	217	5336-08-3;	5460677	C02994	HMDB00867,HMDB01900			23481	54815.2	30438		25984	29321	46394.8	79961.5	79646.5	47282.2	95193.1	70167	73549	72098.5	82363	163965
ribose	Carbohydrate	Amino sugar and nucleotide sugar	12080	GC/MS	1639.2	204	50-69-1;	5311110	C00121	HMDB00283	442383	207485	274856	783154	400882	329964	666971	559048	900899	988272	616575	758404	871994	1.03742e+06	907622	805138	1.07567e+06	2.21028e+06
sebacate (decanedioate)	Lipids	Free fatty acid	32398	LC/MS Neg	1778	201.2	111-20-6;	5192	C08277	HMDB00792	3479.6	3365.7	3663.1	2619.3			4242.8	2672.6	4006.8	4102.1	3691.1	3151	5911.4		3910.2		3601	6232
serine	Amino acid	Serine family (phosphoglycerate derived)	1648	GC/MS	1389.1	204	56-45-1;	59516857581	C00065	HMDB03406	743154	353005	657325	3.19612e+06	1.11684e+06	1.53183e+06	1.68123e+06	1.20784e+06	1.85312e+06	2.07084e+06	1.9043e+06	1.80326e+06	2262133	3301228	3.03761e+06	2.20819e+06	3.8892e+06	8237206
serylisoleucine*	Peptide	Dipeptide	40193	LC/MS Pos	2021	219.2	510-791-9560;				30647.7			23999.3	44144.7		29144.7	40675.7	67488	68906.8	42704.7	51341.5	50188.3	74464.3	61943.4	74734.6	94329.9	139208
serylleucine	Peptide	Dipeptide	40066	LC/MS Pos	2106	219.2	6665-16-3;				127399	73699.9	125309	100188	160082	140035	155045	226508	143136	290953	110822	256971	294220	294053	280900	403103	470041	599249
serylphenyalanine	Peptide	Dipeptide	40054	LC/MS Pos	2348	253.2					37418.6	27721.8	29892.8	51808.8	69361.2	50446.2	63785.1	64786	71079.8	103562	65957.6	88394.5	71722.5	86452.9	84265.1	109713	153665	156348
shikimate	Amino acid	Aromatic amino acid metabolism (PEP derived)	15144	GC/MS	1758.1	204	138-59-0;	8742	C00493	HMDB03070	154917		133279	324771	115517	140255	189277	166563	213158	228947	153285	252547	331191	136472	126110			404572
sitostanol	Lipids	Sterols	37524	GC/MS	2388	215.2	19466-47-8;		C19644		22288	16169.5	11571	40861.7	27028	32675	31592.3	42688	38065.5	110011	76434.3	46261.8	124489	70345.2	58959	51867	141799	180929
stigmasterol	Secondary metabolism	Terpenoids	21183	GC/MS	2359	255.3	83-48-7;	5280794	C05442	HMDB00937	158634	117934	105938	192058	145937	146718	198327	214143	182235	549995	661685	305971	558160	518088	511103	391416	815685	1.3188e+06
succinate	Carbohydrate	TCA cycle	1437	GC/MS	1348	247	110-15-6;	1110	C00042	HMDB00254	241382	239204	142828	450360	244416	319812	335608	296434	328728	261894	316117	270466	838281	470577	471732	502074	423076	664172
sucrose	Carbohydrate	Sucrose, glucose, fructose metabolism	1519	LC/MS Neg	875	341.2	57-50-1;	5988	C00089	HMDB00258	1.61676e+06	1.79547e+06	826787	2.8037e+06	941748	1.33172e+06	1.70501e+06	1.62683e+06	1.33749e+06	3.98524e+06	4372059	2.78046e+06	5.91145e+06	4375671	3.9284e+06	1.82744e+06	4.60392e+06	5.56854e+06
syringic acid	Secondary metabolism	Flavonoids	37091	GC/MS	1824	327.2	530-57-4;	10742	C10833	HMDB02085	25178.3	64322.5	43545.3	110998	76214.3	41794	81198.6	117458	131738	261879	174911	140415	538742	228493	202030	86820.6	130322	217584
threonate	Cofactors, Prosthetic Groups, Electron Carriers	Ascorbate metabolism	27738	GC/MS	1560.7	292.1	70753-61-6;	151152	C01620	HMDB00943	47104.6	45329.4	46433.5	78005.1	63931.9	46242.9	98523.9	40253.3	102776	145836	377939	71547.5	361757	137285	164964	156263	159386	704913
threonine	Amino acid	Aspartate family (OAA derived)	1284	GC/MS	1412.3	218.1	72-19-5;	69710196288	C00188	HMDB00167	171150	84291.6	131820	534302	187035	272856	339917	251037	318016	538626	472625	387578	423287	653091	568593	494073	872909	1.81962e+06
threonylleucine	Peptide	Dipeptide	40051	LC/MS Neg	1952	231.2	50299-12-2;	4420322			13929.8	11290.6	15036.3	12029.1	17523	14565.2	17763	21804.9	20367.6	29812.1	16847	22375.4	34297	25655.3	29630.2	37988.6	45682.7	56365.5
threonylphenylalanine	Peptide	Dipeptide	31530	LC/MS Pos	2500	267.2		40997994099798					20106.5		46208	47356.7	44402.8	65618.5	34869.6	70494.3	30209.3	72036.8	64917.8	67165.2	71349.9	99682.4	129430	146554
threonylvaline	Peptide	Dipeptide	42011	LC/MS Pos	1574.5	219.2	99032-17-4;	4167214278432			47033.3	34332.1	42448.2	32281.1	59127.7	47791.8	61820.2	61348.3	96800.9	117191	47936	114017	114078	133990	120560	154284	189548	206701
thymidine	Nucleotide	Pyrimidine metabolism	39539	LC/MS Neg	1935	284.8	50-89-5;	5789	C00214	HMDB00273	8874.2	12904.8	7740.5	7738.4	7387.2	4959.9	11089.2	9333.1	23582.2	22006.4	22434.2	14205.1	31525.7	21446.5	22331	8763.3	18796.8	47149.8
trehalose	Carbohydrate	Sucrose, glucose, fructose metabolism	15573	GC/MS	2174.9	361.2	6138-23-4;	7427	C01083	HMDB00975		37621	43755.8	115245	40217.4		38033	78014.5	101600	330249	251499	121987	180168	314836	360368	219772	179333	377877
trigonelline (N'-methylnicotinate)	Cofactors, Prosthetic Groups, Electron Carriers	Nicotinate and nicotinamide metabolism	32401	LC/MS Pos	757	138.1	6138-41-6 ;	5570	C01004	HMDB00875	63700.1	21528.6	36497.7	76003.4	78582.4	114526	56226.7	93857.8	42903	58377.1	56547.9	59905.3	94398.3	154599	133605	203810	192723	275183
tryptophan	Amino acid	Aromatic amino acid metabolism (PEP derived)	54	LC/MS Pos	2445	205.1	73-22-3;	69235166305	C00078	HMDB00929	221316	180124	189908	452776	796484	373768	431982	565244	426251	537239	846833	478990	6.34973e+06	1.3257e+06	1.51406e+06	2590906	2.86948e+06	3.02842e+06
tyrosine	Amino acid	Aromatic amino acid metabolism (PEP derived)	1299	LC/MS Pos	1516	182.1	60-18-4;	60576942100	C00082	HMDB00158	213972	205293	221839	334435	357255	267115	348887	410957	373913	786900	512296	524639	1.73347e+06	1.19093e+06	1.28695e+06	1.5e+06	2782251	2.60877e+06
uracil	Nucleotide	Pyrimidine metabolism	605	GC/MS	1370.4	241	66-22-8;	1174	C00106	HMDB00300	46569.7	37037.7	38093.9	53207.1	94899.9	73632	95278	57400.2	176026	96795.6	177317	85837.7	101311	127974	134865	175889	187240	489513
uridine	Nucleotide	Pyrimidine metabolism	606	LC/MS Neg	1430	243.1	58-96-8;	6029	C00299	HMDB00296	194371	129307	149479	185947	234330	210775	299906	287839	290909	411928	270808	305273	430395	468300	530478	465145	593752	979284
uridine-2',3'-cyclic monophosphate	Nucleotide	Pyrimidine metabolism	37137	LC/MS Neg	1082	304.9		4634036	C02355	HMDB11640	5393.1		4703.1	4556.7	6738.6	11086.1	10195.9	15509.9	5201.3	21807.5	7089.2	10950.2	6101.9	25871.2	22198.1	37349.8	23947.6	7630.1
valine	Amino acid	Branched Chain Amino Acids (pyruvate derived)	1649	LC/MS Pos	1040	118.1	72-18-4;	69710186287	C00183	HMDB00883	601312	367690	422640	771227	992013	1.01395e+06	1270881	1.28123e+06	1.12388e+06	2.35102e+06	1.79532e+06	1.57227e+06	3.33735e+06	3.76287e+06	3.83889e+06	4803146	6.602e+06	8040063
valylalanine	Peptide	Dipeptide	41518	LC/MS Neg	1675.9	187.1	27493-61-4;	334517			3777.7			4765.8	3942.7		5646.5	5200.3	7819.4	14165.8	5601.3	12974.5	9993.6	9425.9	12742.3	17085.4	18926.5	27437.1
valylglutamate	Peptide	Dipeptide	32454	LC/MS Pos	1346	247.1	3062-07-5;	7009623			34732.6	24380.4	46427.9	32087.2	32076.9	30933.6	44354.5	50672.5	49106	62324.2	49315	55545.9	81507.3	64954.8	73340.1	116885	84980.2	154724
valylisoleucine	Peptide	Dipeptide	40050	LC/MS Pos	2365	231.2	20556-14-3;	52460125246013			85753.2	52683.5	82144.6	102451	125877	83599.8	143839	99309.3	136341	259606	108663	185166	212797	221553	220687	369074	440124	532711
valylleucine	Peptide	Dipeptide	39994	LC/MS Pos	2503.3	231.2		352039			138341	66266.5	123551	119965	176192	121871	188720	215844	217513	357340	160128	317610	282157	326617	413275	508223	593320	710133
valylphenylalanine	Peptide	Dipeptide	40688	LC/MS Pos	2790	265.2	3918-92-1;	69931196993120			30354.5	29822.1	38108.5	39135.9	43762.2	36821.3	57908.4	68638.1	45760.1	131771	61214.7	101731	126765	87614.7	92930	112174	197577	212057
valylserine	Peptide	Dipeptide	40716	LC/MS Neg	1332	203.2	15388-94-8;	139506			4428.8		2686.2	3482.8	4773.4	4081.2	4933.8	6101.3	5667.2	11636.1	4293	7731.3	12529.3	9638.6	13278.7	15615.6	17842.2	22433.2
valylvaline	Peptide	Dipeptide	40728	LC/MS Neg	2684	215.2	3918-94-3;	4096824280382			5724.5		4036.2	5395.9	5535.3	4480.9	4139.1	10514.2	7677	13572.3	5206.2	9809	12783.2	10148.1	10860.9	20364.9	19216.2	22594.8
vanillate	Secondary metabolism	Benzenoids	35639	LC/MS Neg	1159	167.1	121-34-6;	8468	C06672	HMDB00484	5745.1	5733.5		4709.7	11401.2	9030.2	8590.3	7987.1	14343.3	23032	14051.5	15617	30893.3	23451.8	29946	11444.2	36492.6	58424.8
xanthine	Nucleotide	Purine metabolism	3147	LC/MS Pos	1430	153.1	69-89-6;	1188	C00385	HMDB00292	52612.8	53237.9	24941.7	76060	114134	70525.3	60068.8	65460.1	85837.4	148749	125892	96779.7	100858	193118	176294	130441	199906	413503
xylonate	Carbohydrate	Amino sugar and nucleotide sugar	35638	GC/MS	1722	292	73686-31-7;	6602431	C05411		102076	82927.5	93537.6	274581	90488.1	98443.1	149097	133024	221714	290352	247238	178872	359147	268488	276455	206805	248817	602608
xylose	Carbohydrate	Amino sugar and nucleotide sugar	15835	GC/MS	1723.9	204	609-06-3;	95259	C00181	HMDB00098	73648	59407	40357	174875	59353	70469	99660	80747	134385	123468	91861	100344	216900	133834	122080	95377	123884	328588

## Sheet: ScaledImpData (ROOT)
										SAMPLE_NAME	SDSU-00066	SDSU-00067	SDSU-00068	SDSU-00069	SDSU-00070	SDSU-00071	SDSU-00072	SDSU-00073	SDSU-00074	SDSU-00075	SDSU-00076	SDSU-00077	SDSU-00078	SDSU-00079	SDSU-00080	SDSU-00081	SDSU-00082	SDSU-00083
										CLIENT_IDENTIFIER	19	20	21	22	23	24	25	26	27	28	29	30	31	32	33	34	35	36
										Group	Roots 0min-1	Roots 0min-2	Roots 0min-3	Roots 30min-1	Roots 30min-2	Roots 30min-3	Roots 1hr-1	Roots 1hr-2	Roots 1hr-3	Roots 2hr-1	Roots 2hr-2	Roots 2hr-3	Roots 3hr-1	Roots 3hr-2	Roots 3hr-3	Roots 5hr-1	Roots 5hr-2	Roots 5hr-3
										SAMPLE_ID	1214018	1214013	1214017	1214025	1214004	1214019	1214011	1214005	1214012	1214009	1214022	1214014	1214006	1214020	1214021	1214026	1214003	1214010
										PARENT_SAMPLE_ID	1190994	1190995	1190996	1190997	1190998	1190999	1191000	1191001	1191002	1191003	1191004	1191005	1191006	1191007	1191008	1191009	1191010	1191011
										GROUP_NUMBER	2	2	2	2	2	2	2	2	2	2	2	2	2	2	2	2	2	2
										NET_WET_MG	190	200	180	170	170	180	190	170	150	130	180	130	130	210	130	170	120	120
										TIME_MIN	T000	T000	T000	T030	T030	T030	T060	T060	T060	T120	T120	T120	T180	T180	T180	T300	T300	T300
										TIME_POINT	0min	0min	0min	30min	30min	30min	1hr	1hr	1hr	2hrs	2hrs	2hrs	3hrs	3hrs	3hrs	5hrs	5hrs	5hrs
										TISSUE	Roots	Roots	Roots	Roots	Roots	Roots	Roots	Roots	Roots	Roots	Roots	Roots	Roots	Roots	Roots	Roots	Roots	Roots
BIOCHEMICAL NAME	SUPER_PATHWAY	SUB_PATHWAY	COMP_ID	PLATFORM	RI	MASS	CAS	PUBCHEM	KEGG	Group HMDB	SDSU-00066	SDSU-00067	SDSU-00068	SDSU-00069	SDSU-00070	SDSU-00071	SDSU-00072	SDSU-00073	SDSU-00074	SDSU-00075	SDSU-00076	SDSU-00077	SDSU-00078	SDSU-00079	SDSU-00080	SDSU-00081	SDSU-00082	SDSU-00083
1,3-dihydroxyacetone	Carbohydrate	Glycolysis	35963	GC/MS	1263	103	96-26-4;62147-49-3;	670	C00184	HMDB01882	0.657345	0.734909	1.05241	0.505138	0.505138	0.875138	0.552823	1.24833	0.947591	3.01016	1.50855	0.755821	6.30123	0.903666	0.505138	7.85329	1.70525	1.99717
1-palmitoylglycerol (1-monopalmitin)	Lipids	Glycerolipids	21127	GC/MS	2119.5	371.3	542-44-9;	14900			1.15398	0.216612	0.234424	0.352846	0.662973	0.984867	0.83079	0.64637	0.676761	0.569926	1.16323	1.01513	1.82828	1.49491	1.08197	1.53209	1.43382	1.46704
1-stearoylglycerophosphocholine	Lipids	Phospholipids	33961	LC/MS Pos	5844	524.4	19420-57-6;	497299			0.848333	0.33789	0.656318	0.33789	0.33789	0.730317	0.33789	0.33789	0.33789	0.33789	1.19125	1	3.50486	2.21016	0.856162	0.33789	2.95752	5.48707
12,13-epoxy-9-keto-10(trans)-octadecenoate	Lipids	Oxylipins	39620	LC/MS Neg	5123.6	309.2	478931-82-7;				1.00402	0.753113	0.448802	0.752926	0.6418	0.714618	0.715199	0.58482	0.712376	1.17527	1.41033	1.12903	1.3355	1.33476	0.995975	1.24579	1.47961	3.11268
13-HODE + 9-HODE	Lipids	Oxylipins	37752	LC/MS Neg	5247	295.2					0.694128	0.680096	0.432431	0.648663	0.758564	0.885316	1.00862	0.868982	0.96884	1.93522	3.59522	0.991383	3.56864	1.9378	2.02214	2.26391	3.34927	8.64239
13-methylmyristic acid	Lipids	Free fatty acid	38293	GC/MS	1833	299.2	2485-71-4;	151014			0.677158	0.870309	0.450537	0.694782	0.396398	0.403037	1.12332	0.660089	0.671374	1.09505	2.35218	1.06073	1.69017	1.13355	1.12361	1.08315	0.939267	3.13754
13S-hydroperoxy-9Z,11E,15Z-octadecatrienoate	Lipids	Oxylipins	39621	LC/MS Pos	5239.4	328.2	67597-26-6;	5497123			1.14136	0.544176	0.409181	0.727776	0.537608	0.708259	0.583162	0.583481	0.582415	1.04862	1.86445	0.951377	1.48054	1.48341	1.59178	2.0512	1.98963	3.29906
2'-deoxyadenosine	Nucleotide	Purine metabolism	1553	LC/MS Pos	1632	252.1	16373-93-6;	13730	C00559	HMDB00101	0.991428	0.851873	0.843511	0.75747	0.543391	0.626678	0.882482	0.822979	1.12174	1.84072	0.849345	1.00857	1.99839	1.96183	2.22329	1.50069	1.37022	2.59195
2'-deoxyguanosine	Nucleotide	Purine metabolism	1411	LC/MS Neg	1759	266.2	961-07-9;	187790	C00330	HMDB00085	0.720094	0.887732	0.4431	0.549104	0.368584	0.307253	1.08508	0.679985	1.86385	1.62725	2.37275	0.920729	1.8936	1.72728	1.98052	0.840064	1.07927	3.49979
2'-deoxyinosine	Nucleotide	Purine metabolism	15076	LC/MS Neg	1700	251.1	890-38-0;	65058	C05512	HMDB00071	0.328234	0.374315	0.328234	0.328234	0.328234	0.328234	0.328234	0.328234	0.903201	1.14305	1.87239	0.551418	1.10608	0.856123	1.0968	0.328234	0.328234	2.33234
2,3-dihydroxyisovalerate	Amino acid	Branched Chain Amino Acids (pyruvate derived)	38276	GC/MS	1422	131	1756-18-9;	677	C04039		0.674507	0.674507	0.835551	0.811998	0.783942	0.674507	1.34933	0.890261	1.1204	0.674507	1.16165	0.674507	0.674507	0.674507	0.96743	1.03257	1.39115	2.39573
2,4-dihydroxybenzoic acid	Secondary metabolism	Benzenoids	35890	GC/MS	1762	355.2	89-86-1;	1491			0.939684	0.533566	0.568977	0.611301	0.591433	0.991725	0.533566	0.850276	1.12123	1	1.29459	0.721274	1.49243	1.41166	1.20379	1.9793	1.40538	1.76986
2-aminoadipate	Amino acid	Aspartate family (OAA derived)	6146	GC/MS	1686.5	260.1	542-32-5;1118-90-7;	469	C00956	HMDB00510	0.277152	0.277152	0.481385	8.68185	0.897847	0.367898	0.859186	0.730829	0.277152	1.01243	1.38215	1.03708	4.08246	0.987566	0.564355	2.7267	10.1621	8.59912
2-hydroxyglutarate	Lipids	Free fatty acid	37253	GC/MS	1576	247	40951-21-1;	43	C02630	HMDB00606	0.357378	0.357378	0.591614	0.357378	0.789742	1.15849	0.895815	1.04547	1.16668	0.403888	0.829464	0.357378	2.77645	1	0.584545	1.44775	1.02619	4.77147
2-hydroxypalmitate	Lipids	Free fatty acid	35675	LC/MS Neg	5508	271.3	764-67-0;	92836			0.624608	0.528171	0.71129	0.279994	0.412326	0.86435	0.742673	0.442463	0.632178	2.65834	1.13565	2.0078	1.98328	1.97318	1.63206	2.27618	2.06993	3.3851
2-hydroxystearate	Lipids	Free fatty acid	17945	LC/MS Neg	5705	299.4	629-22-1;	69417	C03045		1.02346	0.651644	0.774955	0.502497	0.898413	0.627755	1.00317	0.458446	0.755692	1.92814	0.996827	1.704	2.63515	1.65952	2.23879	2.12424	0.7514	2.68037
2-isopropylmalate	Amino acid	Branched Chain Amino Acids (pyruvate derived)	15667	LC/MS Neg	732	175.2	3237-44-3;	77	C02504	HMDB00402	0.530292	0.425838	0.444849	0.712024	0.727904	0.74136	1.02329	0.760447	1.30754	1.0289	0.976715	0.652593	2.46922	1.34904	1.71892	1.1947	1.97222	4.39674
3-deoxyoctulosonate	Carbohydrate	Sucrose, glucose, fructose metabolism	15942	GC/MS	1942	373.2	103404-70-2;	4636210			0.604947	0.461998	0.713916	2.04349	0.437261	0.295667	0.576713	1.07685	1.18856	1.69897	1.03206	0.96794	2.45761	1.05886	1.44579	0.728681	0.884477	2.1307
3-hydroxy-3-methylglutarate	Lipids	Sterols	531	GC/MS	1598.2	247	503-49-1;	5459993	C03761	HMDB00355	0.353186	1	0.353186	1.18469	0.410738	0.496165	1.09295	0.353186	0.976036	0.827543	0.953878	0.588459	3.33812	1.29117	1.38001	1.20986	0.353186	2.15787
3-methyl-2-oxovalerate	Amino acid	Branched Chain Amino Acids (pyruvate derived)	15676	LC/MS Neg	2106	129.2	51829-07-3;	47	C00671	HMDB03736	0.81809	0.469269	0.469269	0.469269	0.76058	0.91779	1.04881	0.472305	0.805401	0.469269	1.73902	0.803286	4.27636	1.40614	1.61192	1	1.61531	3.81692
4-hydroxy-2-oxoglutaric acid	Amino acid	Glutamate family (alpha-ketoglutarate derived)	40062	GC/MS	1658	333.1	1187-99-1;	599	C01127	HMDB02070	0.929737	0.744721	0.450745	2.037	0.450745	0.823443	0.450745	0.450745	1.10479	0.633924	1.59374	1.07026	3.0381	0.858202	0.450745	0.552927	1.11058	2.11638
4-hydroxybenzyl alcohol	Cofactors, Prosthetic Groups, Electron Carriers	Thiamine metabolism	15127	GC/MS	1520.6	178.9	623-05-2;	125	C17467	HMDB11724	1.77136	0.968002	0.537667	0.806803	0.835818	0.762545	0.841241	1	0.918049	2.29517	2.37695	0.537667	2.28871	2.57593	2.02641	1.95401	0.71044	1.75579
4-hydroxybutyrate (GHB)	Amino acid	Glutamate family (alpha-ketoglutarate derived)	34585	GC/MS	1277	233.1	502-85-2;	10413	C00989	HMDB00710	0.459567	0.406428	0.601071	0.406428	0.575442	0.406428	0.406428	0.704607	0.406428	1.26497	0.406428	0.406428	2.49608	1.03964	0.96036	1.40433	1.06587	4.4482
4-hydroxycinnamate	Amino acid	Aromatic amino acid metabolism (PEP derived)	36770	LC/MS Neg	1474	163	501-98-4;	637542	C00811	HMDB02035	0.315598	0.315598	0.315598	0.315598	0.315598	0.315598	0.315598	0.360477	0.315598	1.32502	0.462552	1.39588	2.28486	1.46597	1.16034	0.315598	0.839657	0.752043
4-methyl-2-oxopentanoate	Amino acid	Branched Chain Amino Acids (pyruvate derived)	22116	LC/MS Neg	2200	129.2	816-66-0;	70	C00233	HMDB00695	0.687881	1.01035	0.431914	0.652171	0.625823	0.989651	1.09357	0.587351	1.46856	0.738259	1.86614	0.570515	3.5491	1.58272	1.61124	1.02007	0.802409	3.2496
4-octenedioate	Lipids	Free fatty acid	31941	LC/MS Neg	752	171.1	38561-68-1;	11805205		HMDB04982	0.962597	1.05314	0.610577	0.902992	1.02083	0.720067	1.11105	1.71152	0.80465	1.15882	0.878443	0.886228	0.471233	0.979172	1.43284	2.45575	1.63892	1.20846
5-aminovalerate	Amino acid	Glutamate family (alpha-ketoglutarate derived)	18319	LC/MS Pos	860	118.1	660-88-8;	6992101138	C00431	HMDB03355	0.860316	0.543141	0.426523	0.9018	1.37657	0.967597	0.715418	0.834136	0.651394	1.63479	1.44792	1.0324	0.766482	2.04603	2.35501	4.18362	3.96829	4.98665
5-methylthioadenosine (MTA)	Amino acid	Amines and polyamines	1419	LC/MS Pos	2427	298.1	2457-80-9;	439176	C00170	HMDB01173	0.655532	0.468678	0.468678	0.722446	0.468678	0.598045	0.748071	0.612623	0.974708	1.22603	0.970895	1.02529	1.06306	2.02512	1.48609	1.82032	1.12939	1.96689
5-oxoproline	Amino acid	Glutathione metabolism	1494	LC/MS Pos	1446	130.1	98-79-3;	7405	C01879	HMDB00267	0.934759	0.878349	0.977437	0.479409	1.24685	1.30907	0.653662	1.02256	0.955305	1.33027	0.509047	0.790079	1.50129	1.02767	0.767843	1.0917	1.74126	1.52649
8-hydroxyoctanoate	Lipids	Free fatty acid	21239	LC/MS Neg	2323	159.1	764-89-6;	69820		HMDB00711	1.04414	0.860684	0.621736	0.955861	0.623129	0.864141	0.817412	0.79653	0.879671	1.04433	1.40871	1.9745	2.07893	1.57615	1.86726	0.846402	2.67114	2.57267
9,10-hydroxyoctadec-12(Z)-enoic acid	Lipids	Oxylipins	38399	LC/MS Neg	5177	313.3	263399-34-4;	9966640	C14828	HMDB04704	0.996744	0.613774	0.437002	0.706266	1.11605	0.432898	1.00326	0.949324	1.54812	1.27909	1.29744	0.913275	3.5903	0.803352	0.814455	1.60807	1.38328	3.20815
abscisate	Hormone metabolism	Abscisic acid metabolism	21156	LC/MS Neg	3195	263.1	14375-45-2;	5280896	C06082		0.389965	0.389965	0.389965	0.389965	0.389965	0.389965	0.389965	0.389965	0.389965	0.389965	0.389965	0.389965	1.35143	0.389965	0.565575	0.664596	1.3354	4.43716
acetoacetate	Lipids	Cutin and cuticular	33963	GC/MS	1285	231.1	3483-11-2;	96	C00164	HMDB00060	0.879001	0.831317	0.4401	0.989178	0.40085	0.559974	0.6325	0.738008	0.907586	1.45616	1.5592	1.01082	4.19919	1.47634	1.02134	1.04291	1.28974	1.60671
adenine	Nucleotide	Purine metabolism	554	LC/MS Pos	1003	136.1	73-24-5;	190	C00147	HMDB00034	0.553839	0.373493	0.448111	0.578231	0.778754	0.558454	0.896621	1.11466	0.739443	1.4496	0.766253	1.20657	1.10338	1.81828	1.7728	1.46427	2.89248	3.91256
adenosine	Nucleotide	Purine metabolism	555	LC/MS Pos	1650	268.1	58-61-7;	60961	C00212	HMDB00050	8.22338	0.658176	3.17222	0.425976	0.341364	16.2699	0.715109	1.03444	0.603318	0.965562	0.715418	0.552518	0.408522	1.70392	2.0468	28.9668	21.943	3.23907
adenosine 2'-monophosphate (2'-AMP)	Nucleotide	Purine metabolism	36815	LC/MS Pos	1625	348.1	130-49-4;		C00946	HMDB11617	0.355502	0.230193	0.412169	0.49829	0.933465	0.69172	1.16281	1.11056	0.859626	1.38813	0.965448	1.03455	0.667892	2.22198	2.22197	2.90683	2.37879	2.59554
adenosine 3'-monophosphate (3'-AMP)	Nucleotide	Purine metabolism	35142	LC/MS Neg	1268	346.1	84-21-9;	15938966	C01367	HMDB03540	1.71158	0.306605	0.696591	0.421784	0.982228	2.55506	0.936344	1.0896	0.339742	1.03509	1.01777	0.721979	0.355566	0.82121	1.14058	2.21439	3.29812	1.05581
adenosine-2',3'-cyclic monophosphate	Nucleotide	Purine metabolism	37467	LC/MS Neg	1781	328.2	37063-35-7;	2024	C02353		0.53976	0.510476	0.646766	0.646908	0.644296	1.29748	0.907604	1.59867	0.510476	2.37625	1	1.32697	0.860859	2.26388	2.08907	2.47156	1.88015	0.887153
adipate	Lipids	Free fatty acid	21134	LC/MS Pos	2460	147	124-04-9;	196	C06104	HMDB00448	0.776479	1.17337	0.504515	0.504515	0.795133	0.965101	1	0.884052	0.504515	0.936258	1.54404	1.13723	0.504515	1.11346	0.996422	1.84924	1.61605	1.36353
alanine	Amino acid	Aspartate family (OAA derived)	1126	GC/MS	1147.6	115.9	56-41-7;	59507311724	C00041	HMDB00161	0.257089	0.23592	0.169256	1.54535	0.712427	1.09241	0.531435	0.653063	0.920415	1.15367	1.07958	0.673208	0.833376	1.63341	1.98702	1.30987	1.85481	3.80718
alanylisoleucine	Peptide	Dipeptide	37118	LC/MS Pos	2011	203.1		4173585246008			0.433095	0.658392	0.734402	0.552082	0.514833	0.79178	0.956879	1.05535	0.837203	1.12091	0.897418	1.40791	1.08345	1.04312	1.07205	1.43921	1.91199	2.52121
alanylleucine	Peptide	Dipeptide	37093	LC/MS Pos	2150	203		259583			0.560329	0.417357	0.511834	0.576502	0.68688	0.562526	0.880039	1.11996	0.851196	1.9477	0.845091	1.26052	2.05935	1.53717	1.61892	2.34701	3.06334	4.39785
alanylphenylalanine	Peptide	Dipeptide	38679	LC/MS Pos	2422	237.2	3061-90-3;	2080			0.671288	0.607919	0.576379	0.64187	0.537042	0.371842	0.371842	1.11303	1	1.50413	0.655189	0.738592	1.58831	1.33997	1.44607	1.55744	1.76639	2.07605
alanylvaline	Peptide	Dipeptide	37084	LC/MS Pos	1513	189		137276			0.615673	0.331484	0.450309	0.852653	0.970376	0.674864	0.928179	1.02831	0.971689	2.55206	0.770533	1.84346	2.49279	1.68102	2.11414	3.17836	3.80428	3.61607
allantoic acid	Nucleotide	Purine metabolism	33434	LC/MS Neg	652	175.1	99-16-1;	203	C00499	HMDB01209	0.730999	0.395658	0.687999	1.29619	1.61847	2.50324	0.938505	1.14155	0.858433	0.656474	0.759254	0.820831	0.534607	1.32071	1.3343	1.97899	1.0615	1.11171
allantoin	Nucleotide	Purine metabolism	1107	LC/MS Pos	740	159.1	97-59-6;	204	C02350	HMDB00462	0.494916	0.494916	0.494916	0.74529	1.29859	0.995889	0.494916	0.772567	0.494916	0.748842	0.494916	0.962033	0.494916	1.12498	1.00411	3.09458	1.47702	1.76598
alpha-ketoglutarate	Carbohydrate	TCA cycle	528	GC/MS	1601.5	347.1	305-72-6;328-50-7;22202-68-2;	51	C00026	HMDB00208	0.819475	0.846526	0.317822	1.49658	0.958036	0.941474	1.04	0.49613	0.939505	1.07857	1.67437	0.800617	3.99834	1.84639	1.49233	1.33845	0.959998	2.36491
arabitol	Carbohydrate	Amino sugar and nucleotide sugar	38075	GC/MS	1687.5	307.1	7643-75-6;	94154	C00474	HMDB01851	0.579644	0.579644	0.579644	1.74402	0.579644	0.579644	0.579644	0.647559	0.830999	1.26972	1.169	0.579644	1.25737	0.675037	0.796274	0.772925	2.10265	2.83964
arabonate	Carbohydrate	Amino sugar and nucleotide sugar	37516	GC/MS	1736	292.1	7643-75-7;	122045		HMDB00539	0.267609	0.267609	0.267609	0.832473	0.490886	0.317956	0.989558	0.578298	1.01044	1.17151	0.851304	0.907227	1.38073	1.41869	1.29667	1.10524	1.25738	3.1064
arginine	Amino acid	Glutamate family (alpha-ketoglutarate derived)	1638	LC/MS Pos	650	175.2	1119-34-2;	5246487232	C00062	HMDB00517	0.563837	0.849531	1.30505	0.97359	1.17721	0.907967	0.809583	0.98412	1.01588	0.804936	1.27374	0.738037	0.897691	1.84612	2.01241	2.35515	1.79286	1.11347
arginylleucine	Peptide	Dipeptide	39995	LC/MS Neg	2157	286.3	1188-24-5;	333445			0.525137	0.525137	0.633565	0.525137	0.646265	0.651716	0.664818	0.889167	0.623497	1.5998	0.525137	1.11083	0.525137	1.28846	1.67123	3.02372	2.50931	2.82804
arginylphenylalanine	Peptide	Dipeptide	41485	LC/MS Pos	1795	322.2	2047-13-4;	4441256			0.555374	0.555374	0.555374	0.721333	0.710315	0.60095	0.591944	1.27935	0.877444	1.57243	0.555374	1.31799	1.12255	0.555374	0.81488	2.96731	2.26393	3.6292
asparagine	Amino acid	Aspartate family (OAA derived)	512	LC/MS Pos	669	133.1	70-47-3;	62676992089	C00152	HMDB00168	0.470048	0.24957	0.682272	1.58142	1.09927	1.43472	1.92384	1.02915	1.65355	0.75537	1	1.13278	0.310635	0.991971	1.04985	0.952822	0.29797	0.24957
aspartate	Amino acid	Aspartate family (OAA derived)	15996	GC/MS	1529.7	232	56-84-8;	5960	C00049	HMDB00191	1.06994	0.429897	0.409152	2.05839	0.812384	0.61375	1.02753	0.726229	1.50518	1.4676	1.2784	1.25304	1.13948	0.972472	0.037065	0.02198	0.897904	3.37025
aspartylleucine	Peptide	Dipeptide	40068	LC/MS Pos	2310	247.2	3062-14-4;	332962			0.626573	0.445598	0.396655	0.609363	0.628869	0.646397	0.86187	0.931107	1.06889	1.66156	0.587595	1.42609	1.50956	1.74504	1.21974	2.35125	2.08248	2.05179
azelate (nonanedioate)	Lipids	Free fatty acid	18362	LC/MS Neg	1322	187.2	123-99-9;	2266	C08261	HMDB00784	0.278002	0.562795	0.438269	0.441962	0.719245	0.427544	0.652226	0.782721	0.992201	1.39621	1.5254	1.0078	1.54337	1.69919	1.5632	1.45404	1.88638	1.63485
behenate (22:0)	Lipids	Free fatty acid	12125	GC/MS	2143	397.4	112-85-6;	8215	C08281	HMDB00944	0.444206	0.74594	0.499401	0.931368	0.712176	0.414425	0.690667	1.06863	0.694773	1.17863	3.39464	0.806361	2.72915	1.54815	1.66695	2.64808	3.30504	4.49942
benzoate	Secondary metabolism	Benzenoids	15778	GC/MS	1291.5	179	65-85-0;	243	C00180	HMDB01870	0.69761	0.763266	0.580301	0.759243	0.531323	0.816307	0.841588	0.806533	0.777588	1.41141	1.62264	1.15841	1.76898	1.57223	1.85678	1.24466	1.4229	2.14657
beta-alanine	Amino acid	Aspartate family (OAA derived)	55	GC/MS	1451.8	174	56-41-7;107-95-9;	2394755801	C00099	HMDB00056	0.358312	0.257602	0.415531	2.165	0.306044	0.548262	0.851581	0.630626	0.701808	2.43266	1.14842	1.16097	0.638616	3.59914	3.94723	6.25509	5.94963	11.079
beta-hydroxypyruvate	Amino acid	Serine family (phosphoglycerate derived)	15686	GC/MS	1425.1	221	1113-60-6;3369-79-7;	964	C00168	HMDB01352	0.360812	0.537179	0.360812	0.360812	0.360812	0.360812	0.360812	0.645082	0.360812	1	0.360812	0.60521	1.05795	0.934737	1.31811	1.75154	1.04751	1.61433
beta-sitosterol	Lipids	Sterols	27414	GC/MS	2380.8	357.4	83-46-5;	222284	C01753	HMDB00852	0.831961	0.264886	0.352057	0.852717	0.687518	0.878579	1.0006	0.859262	0.840746	1.58972	2.56253	0.999402	1.75948	2.00023	1.8661	1.71831	3.21496	4.72871
campesterol	Lipids	Sterols	39511	GC/MS	2353	343.4	474-62-4;	173183	C01789	HMDB02869	0.594448	0.392394	0.268793	0.739602	0.633441	1.06652	0.820179	0.920253	0.672912	1.42027	2.2086	0.933477	1.91092	1.94735	1.97354	1.67314	2.65759	4.20871
caproate (6:0)	Lipids	Free fatty acid	32489	LC/MS Neg	2766	115.2	142-62-1;	8892	C01585	HMDB00535	0.407897	0.407897	0.407897	0.407897	0.407897	0.407897	0.407897	0.407897	0.407897	0.592723	1.33191	0.407897	2.05098	1	0.71494	0.527848	1.21433	4.02609
carboxyethyl-GABA	Amino acid	Glutamate family (alpha-ketoglutarate derived)	40007	LC/MS Pos	810	176.2	4386-03-2;	2572		HMDB02201	0.66449	0.625291	0.632186	0.620503	0.620503	0.779373	0.812072	0.620503	0.945085	1.78795	1.05492	0.846342	1.58795	1.2705	1.24351	1.33686	2.65033	2.54581
chiro-inositol	Carbohydrate	Inositol metabolism	37112	GC/MS	1857	318.1	643-12-9;				0.573791	0.301715	0.31303	1.77919	0.610632	0.644928	0.970192	0.902288	1.38552	1.22838	1.68817	0.91465	3.12683	1.49433	1.45003	1.02981	0.961309	2.8278
choline	Lipids	Choline metabolism	15506	LC/MS Pos	674	104.2	67-48-1;	170746	C00114		0.921919	0.623151	0.782306	0.963736	1.01636	1.13606	1.26402	1.1956	0.983642	1.20554	0.841945	1.16853	0.88978	1.60285	1.46618	1.70052	0.602149	0.564644
choline phosphate	Lipids	Choline metabolism	34396	LC/MS Pos	695	184.1	72556-74-2;	135437	C00588		0.519312	0.575155	0.780076	0.896793	1.02519	0.921566	1.17193	1.13255	0.974807	1.74783	0.794514	1.30948	2.10666	2.08469	1.80413	2.32064	0.640572	0.327845
citrate	Carbohydrate	TCA cycle	1564	GC/MS	1763.4	273.1	77-92-9;	311	C00158	HMDB00094	1.20251	1.07071	0.154535	1.36423	0.528179	0.967712	0.710424	0.393783	0.911495	0.263811	1.91544	0.378002	3.10549	1.53236	1.34194	1.03229	0.899382	2.73464
coumestrol	Secondary metabolism	Flavonoids	38134	LC/MS Neg	4289	267.2	479-13-0;	5281707	C10205	HMDB02326	0.00539	0.044756	0.00539	0.162783	0.17272	0.010105	0.111006	1	1.44546	2.83542	0.687123	2.99154	4.47689	2.47825	1.99302	0.545384	3.26311	1.92087
cytidine	Nucleotide	Pyrimidine metabolism	514	LC/MS Pos	1065	244	65-46-3;	6175	C00475	HMDB00089	0.842533	0.394336	0.584802	0.481113	0.840518	0.99344	1.00656	1.12613	0.832125	1.20534	0.77183	0.944625	1.22148	1.75515	1.90649	2.00344	2.50197	2.93476
cytidine-3'-monophosphate (3'-CMP)	Nucleotide	Pyrimidine metabolism	2959	LC/MS Neg	728	322.1	84-52-6;	256622	C05822		0.720816	0.323264	0.647211	0.459369	1.00333	1.0065	0.996675	1.06032	0.826607	1.22507	0.772215	0.91347	0.987869	1.40519	1.43671	2.26549	2.29898	1.70397
cytosine-2',3'-cyclic monophosphate	Nucleotide	Pyrimidine metabolism	37465	LC/MS Neg	957	304.1	15718-51-1;	417654	C02354	HMDB11691	0.746647	0.313332	0.609933	0.369247	0.853306	1.49097	1	1.67997	0.422827	1.46448	0.492691	1.29764	0.313332	2.38603	2.15946	5.50915	3.00705	0.798117
daidzein	Secondary metabolism	Flavonoids	32453	LC/MS Neg	3541	253.1	486-66-8 ;	5281708	C10208	HMDB03312	0.976153	0.568696	0.546131	0.73697	0.733553	0.997621	0.77828	0.694516	0.658711	1.07473	1.17732	1.00238	2.13022	1.24373	1.06828	1.40742	1.28743	1.46635
daidzin	Secondary metabolism	Flavonoids	32435	LC/MS Pos	3184	417	552-66-9 ;	11992452	C10216		2.63452	1.00211	0.36442	0.922195	0.652412	1.36515	1.30452	0.583594	0.484087	0.549668	5.61261	0.629395	3.61184	2.5242	2.61361	1.10679	0.58672	0.997892
dehydroascorbate	Cofactors, Prosthetic Groups, Electron Carriers	Ascorbate metabolism	1659	GC/MS	1800	245.1	490-83-5;	835	C05422	HMDB01264	0.376393	0.123693	0.666171	1.36904	0.355614	0.453642	1.01314	1.36234	0.808813	1.8015	0.123693	1.78415	1.54221	1	1.1054	1.27897	0.633478	0.253275
erythritol	Carbohydrate	Amino sugar and nucleotide sugar	20699	GC/MS	1517.5	217	149-32-6;		C00503	HMDB02994	0.524065	0.732276	0.660818	1.53937	0.524065	0.524065	0.781296	0.917768	0.524065	0.524065	1.04276	0.524065	1.80684	1	0.88622	1.38717	1.74179	2.85616
erythronate*	Carbohydrate	Amino sugar and nucleotide sugar	33477	GC/MS	1546.9	292.1	88759-55-1;	2781043		HMDB00613	0.293499	0.317085	0.687326	1.40798	0.432958	0.467102	0.870386	0.514866	1.01521	0.984785	1.46477	0.820884	1.60845	1.04852	1.0367	1.04986	1.24133	3.24565
ethanolamine	Lipids	Choline metabolism	1497	GC/MS	1304	174.1	141-43-5;		C00189	HMDB00149	0.411022	0.25963	0.581547	1.4459	0.290882	0.571596	1.04751	0.792181	0.558954	2.20179	0.952485	1.41477	0.313544	2.38187	2.26988	2.40701	3.00284	4.75882
ethylmalonate	Lipids	Free fatty acid	15765	GC/MS	1317.6	217.1	601-75-2;	11756		HMDB00622	0.563028	0.6888	0.81181	1.31425	0.496264	0.548611	1.32082	0.496264	0.921946	0.496264	1.61399	1.24557	3.29934	1.1354	0.496264	1.2087	0.575739	1
flavin adenine dinucleotide (FAD)	Cofactors, Prosthetic Groups, Electron Carriers	Riboflavin and FAD metabolism	2134	LC/MS Neg	2413	784.1	146-14-5;84366-81-4;	643975	C00016	HMDB01248	0.60605	0.60605	0.62042	0.613605	0.798967	0.607265	0.675457	0.800421	1.22802	1.36537	0.771118	1.14811	1.41439	1.68405	1.45034	1.78743	1.61405	1
flavin mononucleotide (FMN)	Cofactors, Prosthetic Groups, Electron Carriers	Riboflavin and FAD metabolism	15797	LC/MS Neg	2395	455.1	130-40-5;	710	C00061	HMDB01520	0.305492	0.407202	0.419015	0.709356	0.444219	0.668164	0.687829	0.967773	0.737628	1.34007	1.0327	1.03223	1.06085	1.57245	1.81449	1.3812	1.81215	1.75415
formononetin	Secondary metabolism	Flavonoids	35657	LC/MS Neg	4441	267.1	485-72-3;	5280378	C00858	HMDB05808	0.466298	0.398425	0.263302	0.988123	1.70018	0.263302	0.502666	0.666563	0.871286	1.16087	0.820095	1.18654	2.731	3.29154	1	4.11378	1.04242	4.52611
fructose	Carbohydrate	Sucrose, glucose, fructose metabolism	577	GC/MS	1758	217	57-48-7;	5984	C00095	HMDB00660	0.819434	0.198556	0.305834	1.30721	0.441989	0.523313	0.661597	0.631635	1.15308	1.24528	0.879299	1.13229	1.59074	1.04437	0.95563	2.34538	1.3324	2.17279
fucose	Carbohydrate	Amino sugar and nucleotide sugar	15821	GC/MS	1682.2	204	2438-80-4;	3034656	C02095	HMDB00174	0.628524	0.277144	0.480623	1.13687	0.548572	0.477913	0.662196	0.718143	0.900367	1.51057	1.09963	0.758391	1.69075	1.53146	1.87504	1.11371	1.36227	3.05108
fumarate	Carbohydrate	TCA cycle	1643	GC/MS	1382.1	245	100-17-8;		C00122	HMDB00134	0.900856	0.935763	0.600691	2.07446	0.721402	0.597794	0.808649	0.807957	1.0721	0.893065	2.09028	0.802154	4.91384	1.06424	1.09461	1.49954	1.34685	2.08228
galactarate (mucic acid)	Secondary metabolism	Fatty acid and sugar derivatives	20881	GC/MS	1899.3	333.1	526-99-8;	3037582	C00879	HMDB00639	0.995286	0.770979	0.579373	1.97508	0.507924	1.10422	0.603227	0.734624	0.887455	1.00471	0.692697	1.03477	1.68859	1.69778	1.37944	1.04077	0.9292	2.66118
galactinol	Carbohydrate	Sucrose, glucose, fructose metabolism	21034	GC/MS	2226.1	433.3	16908-86-4;		C01235	HMDB05826	0.488353	0.488353	0.488353	0.981981	0.488353	0.488353	0.488353	0.488353	0.780456	0.488353	1	0.587763	2.3628	0.488353	1.00363	0.488353	1.47435	3.69844
galactose	Carbohydrate	Sucrose, glucose, fructose metabolism	12055	GC/MS	1793.8	203.9	59-23-4;	3037556	C01582	HMDB00143	0.73352	0.428723	0.514279	1.61794	0.478339	0.529962	0.80638	0.781193	1.05411	1.40058	0.79385	1.19881	1.59196	1.16099	1.00845	0.991554	1.39988	2.60025
gamma-aminobutyrate (GABA)	Amino acid	Glutamate family (alpha-ketoglutarate derived)	1416	GC/MS	1539.7	304.1	56-12-2;	6992099119	C00334	HMDB00112	0.287194	0.180111	0.498736	1.94906	0.315173	0.328629	0.996817	0.811659	1.00318	2.36903	0.548785	1.27608	0.579272	2.32207	2.02173	2.91857	2.75769	7.00264
gamma-glutamylisoleucine*	Peptide	gamma-glutamyl	34456	LC/MS Pos	2644	261.2				HMDB11170	0.29003	0.29003	0.29003	0.29003	0.29003	0.29003	0.29003	0.345444	0.29003	1.11686	0.909505	0.756371	1	0.964288	1.33058	1.23102	2.08117	2.51726
gamma-glutamylleucine	Peptide	gamma-glutamyl	18369	LC/MS Pos	2744	261.2	2566-39-4;	151023		HMDB11171	0.201472	0.201472	0.201472	0.313963	0.352091	0.201472	0.201472	0.201472	0.271758	1.55342	0.774488	0.588075	1	1.13918	1.27421	1.25027	3.15274	4.64162
gamma-glutamylphenylalanine	Peptide	gamma-glutamyl	33422	LC/MS Pos	2846	295.1	7432-24-8;	111299		HMDB00594	0.669582	0.765904	0.669582	0.669582	0.783442	0.669582	0.693294	1	0.669582	0.669582	1.32409	0.989155	0.899985	1.38272	1.66014	1.02149	2.88418	2.62291
genistein	Secondary metabolism	Flavonoids	32448	LC/MS Neg	3745	269.1	446-72-0 ;	5280961	C06563	HMDB03217	0.689102	0.435206	0.46811	1.09694	0.523236	0.615111	0.786407	0.825838	0.762333	1.49648	1.0992	1.6216	5.31696	1.12868	0.903063	1.57121	1.10709	1.37309
genistin	Secondary metabolism	Flavonoids	32436	LC/MS Neg	3038	431.1	529-59-9 ;	5281377	C09126		0.504019	0.335257	0.220482	0.666017	0.536044	0.486376	0.786411	0.821613	0.976897	1.36477	1.0231	1.43295	3.90882	1.30338	1.31153	1.72797	1.29295	1.83774
glucarate (saccharate)	Cofactors, Prosthetic Groups, Electron Carriers	Ascorbate metabolism	1476	GC/MS	1885.8	333.1	5793-88-4;	33037	C00818	HMDB00663	0.870959	0.684896	0.892152	1.67649	0.623247	1.04352	0.712353	0.747626	0.83371	1.15671	0.922227	0.95648	1.43491	1.42481	1.39956	1.49541	1.12333	3.00178
gluconate	Carbohydrate	Amino sugar and nucleotide sugar	587	GC/MS	1879.4	333	527-07-1;	10690	C00257	HMDB00625	0.471677	0.366982	0.321668	1.15053	0.818239	0.447509	0.974371	0.705334	3.18239	1.71464	1.34031	0.880346	2.13232	1.02563	1.4685	1.52373	0.974061	5.12617
glucono-1,5-lactone	Carbohydrate	Sucrose, glucose, fructose metabolism	32355	GC/MS	1838	275.1	90-80-2;	7027	C00198	HMDB00150	0.518292	0.51064	0.560825	1.45615	0.506803	0.567432	0.682997	0.655749	0.825934	1.46365	1.02768	0.972322	1.83339	1.50647	1.60945	1.32784	1.34583	2.85153
glucose	Carbohydrate	Glycolysis	20488	GC/MS	1866.8	217.1	50-99-7;	79025	C00031	HMDB00122	0.615756	0.214941	0.265117	1.07181	0.416198	0.432238	0.610082	0.591718	1.14274	1.14525	0.763677	1.07468	1.77881	1.11027	0.928189	1.92234	1.1627	2.11653
glucose-6-phosphate (G6P)	Carbohydrate	Glycolysis	31260	GC/MS	2042.7	387.2	103192-55-8;		C00668	HMDB01401	0.206439	0.206439	0.715204	4.02623	0.502298	0.258555	0.812398	1.25282	1.00109	2.87896	0.671347	1.60798	1	1.65888	1.26352	1.52465	0.513543	0.721266
glutamate	Amino acid	Glutamate family (alpha-ketoglutarate derived)	57	LC/MS Pos	700	148.1	56-86-0;	611	C00025	HMDB03339	1.29136	1.00459	0.981558	1.25861	0.660599	1.24076	0.86083	0.490271	0.684219	0.744447	1.12116	0.851302	2.08055	1.27405	1.26834	0.99541	0.909795	1.17551
glutamine	Amino acid	Glutamate family (alpha-ketoglutarate derived)	53	LC/MS Pos	684	147.2	56-85-9;	5961	C00064	HMDB00641	0.367998	0.088356	0.700263	1.14468	0.656267	1.21061	1.8445	0.871221	1.6212	1.16305	0.996995	0.695248	1.003	1.44513	1.62256	1.24667	0.606054	0.567359
glutarate (pentanedioate)	Amino acid	Aspartate family (OAA derived)	396	GC/MS	1433.6	261	110-94-1;	4418048	C00489	HMDB00661	0.385463	0.471687	0.385056	1.35556	0.606418	0.382867	0.766243	0.706996	0.838674	1.94778	0.904487	1.09551	2.45596	1.36686	1.25412	2.33472	2.81099	3.93683
glycerate	Carbohydrate	Glycolysis	1572	GC/MS	1360.7	189	600-19-1;	752	C00258	HMDB00139	0.428118	0.340398	0.400252	1.8406	0.781635	0.697125	0.922976	0.813894	1.28074	1.14592	0.973069	1.02287	1.30535	0.977134	1.16265	1.07072	1.22954	3.44073
glycerol	Lipids	Glycerolipids	15122	GC/MS	1311	205	56-81-5;	753	C00116	HMDB00131	0.653165	0.78612	0.512544	0.940985	0.635807	0.525329	0.839044	0.679973	0.999309	1.29378	1.44788	1.00069	1.64217	1.26896	1.12252	1.3113	1.25866	2.35107
glycerol 2-phosphate	Lipids	Phospholipids	27728	GC/MS	1691.8	243	819-83-0;	2526	C02979	HMDB02520	0.431512	0.431512	0.794844	0.431512	0.686369	0.585942	1.55028	0.881094	0.431512	0.431512	0.431512	1.37683	1	0.431512	0.431512	1.30598	1.04799	1.35178
glycerol 3-phosphate (G3P)	Lipids	Phospholipids	15365	GC/MS	1719.7	357.1	29849-82-9;	754	C00093	HMDB00126	0.287576	0.557867	0.846506	1.18009	0.719522	0.502712	0.895092	0.746918	0.820768	1.65436	1.5249	0.872072	1.10491	1.44588	1.76516	1.84114	1.57633	2.04311
glycine	Amino acid	Serine family (phosphoglycerate derived)	58	GC/MS	1341	174.1	56-40-6;	5257127750	C00037	HMDB00123	0.210675	0.246961	0.536812	1.29363	0.322618	0.386122	1.01954	0.575035	0.664917	1.52114	0.980457	1.21927	0.211515	3.60511	6.50957	6.97621	3.89283	8.65659
glycylisoleucine	Peptide	Dipeptide	36659	LC/MS Pos	2080	189.1	19461-38-2;				0.411685	0.411685	1.11335	0.834812	0.73381	0.722098	0.862373	1.11978	0.636522	1.20412	0.505158	1	0.928039	1.09413	1.2588	1.51576	1.96802	2.64261
glycylleucine	Peptide	Dipeptide	34398	LC/MS Pos	2236	189.1	869-19-2;	928431548899	C02155	HMDB00759	0.728478	0.39311	0.833435	0.698109	0.912596	0.656444	0.897957	0.909376	1.0874	1.73219	0.87135	1.28406	1.77011	1.46913	1.5097	2.44138	2.84043	3.61235
glycylvaline	Peptide	Dipeptide	18357	LC/MS Pos	1572	175.1	1963-21-9;	27248076994979			0.423491	0.538641	0.391235	0.391235	0.749097	0.508571	0.533237	0.850268	0.972678	1.01068	1.15613	1	1.06957	1.02264	1.2191	1.48452	1.56412	2.08973
guanine	Nucleotide	Purine metabolism	32352	LC/MS Pos	1022	152.1	73-40-5;	764	C00242	HMDB00132	0.968033	0.412071	0.458066	0.4894	0.771873	1.1464	0.989695	1.01031	0.714489	0.962954	1.15104	1.07067	0.822644	2.11717	1.97031	2.21309	4.29263	5.42467
guanosine	Nucleotide	Purine metabolism	1573	LC/MS Neg	1675	282.1	118-00-3;	6802	C00387	HMDB00133	1.50701	0.349316	0.398844	0.37073	0.966525	1.75068	0.829637	1.03348	0.567976	0.863534	1.8867	0.722632	0.667993	2.64825	3.0804	2.22201	3.16985	5.50246
guanosine 3'-monophosphate (3'-GMP)	Nucleotide	Purine metabolism	39786	LC/MS Pos	1516.8	364		3522			1.89484	0.296712	1.00946	0.582275	1.22742	2.09243	1.08462	1.46538	0.274318	0.941784	0.945303	0.990541	0.335474	0.88175	1.4714	2.81251	3.46809	0.467193
guanosine-2',3'-cyclic monophosphate	Nucleotide	Purine metabolism	37139	LC/MS Neg	1454	343.9		417655	C06194	HMDB11629	0.725557	0.236889	0.673153	0.543123	0.716094	1.05553	0.925817	1.16309	0.236889	2.10338	0.952539	1	0.446828	1.22877	1.29498	1.51845	1.71043	1.08779
histidine	Amino acid	Glutamate family (alpha-ketoglutarate derived)	59	LC/MS Neg	757	154.1	5934-29-2;	7733651426	C00135	HMDB00177	0.210001	0.210001	0.256938	0.628134	0.834904	0.459286	0.810294	0.910027	0.497792	1.11341	1	1.07268	1.28599	1.64729	2.0326	2.32347	3.66586	4.60311
histidylleucine	Peptide	Dipeptide	40061	LC/MS Pos	1482	269.2	7763-65-7;	1890086992010			0.402387	0.487949	0.463908	0.551769	1	0.561564	0.831108	0.887866	0.928404	1.52229	0.402387	1.49307	1.28697	1.26991	1.08262	2.17025	2.94607	2.76253
hypoxanthine	Nucleotide	Purine metabolism	3127	LC/MS Neg	1313	135.1	68-94-0;	790	C00262	HMDB00157	0.582068	0.647228	0.495299	0.360597	0.571552	0.747286	0.59958	0.658084	1.37491	1.70546	2.35932	0.826194	1.96139	1.39848	2.14423	1.17381	1.21812	5.13678
inosine	Nucleotide	Purine metabolism	1123	LC/MS Neg	1600	267.2	58-63-9;		C00294		0.842657	0.322692	0.332126	0.166569	0.166569	2.57387	0.166569	0.166569	0.36325	0.345578	1.25179	0.166569	0.166569	1.30108	1.49077	1.78102	1	1.08711
inositol 1-phosphate (I1P)	Carbohydrate	Inositol metabolism	1481	GC/MS	2057.8	318.1	106032-59-1;		C04006	HMDB00213	0.425651	0.566462	0.42858	2.12289	0.456941	0.529546	0.800257	0.777537	0.843059	1.47085	0.990941	1.00906	2.49014	1.71358	1.55768	1.67965	1.7161	3.04473
Isobar: 1-kestose, levan	Carbohydrate	Sucrose, glucose, fructose metabolism	40806	LC/MS Neg	1062	503.2					0.246691	0.246691	0.246691	0.246691	0.246691	0.246691	0.246691	0.246691	0.291963	1	0.974194	0.582218	2.03926	1.17606	1.15438	0.79004	2.46936	2.57231
isoleucine	Amino acid	Branched Chain Amino Acids (OAA derived)	1125	LC/MS Pos	1614	132.1	73-32-5;	791	C00407	HMDB00172	0.702908	0.305053	0.33336	0.673479	0.797382	0.850939	0.919322	0.926299	0.868768	1.61015	1.28176	1.0737	4.4259	2.8529	2.82258	4.18544	5.4658	6.04426
isoleucylalanine	Peptide	Dipeptide	40046	LC/MS Pos	1686	203.2	24787-73-3;	52460095246010			0.629551	0.75603	0.884484	0.653232	0.903493	0.800421	1.03594	0.964063	0.810175	2.29959	0.912538	1.40817	1.60605	1.79332	1.7411	2.0493	3.04649	3.823
isoleucylisoleucine	Peptide	Dipeptide	36761	LC/MS Pos	2678	245.1	42537-99-5;				0.328262	0.328262	0.328262	0.328262	0.467014	0.442262	0.328262	0.328262	1	1.07176	0.671008	0.974471	1.18787	1.11502	0.673068	1.27219	1.09479	2.03635
isoleucylleucine	Peptide	Dipeptide	36760	LC/MS Pos	2856	245.1	26462-22-6;	11644431			0.665689	0.461173	0.92443	0.734537	0.978525	0.56993	0.92555	0.867062	0.963847	2.06844	1.02147	1.30846	2.06276	1.54777	1.68153	2.55624	3.0466	4.12134
isoleucylserine	Peptide	Dipeptide	40012	LC/MS Neg	1798	217.2	6403-14-1;				0.686216	0.416236	0.497108	0.503764	0.788517	0.438946	0.856912	0.906693	1	1.43606	0.416236	1.53103	1.53661	1.38358	1.36965	1.96925	2.61327	3.29475
isoleucylvaline	Peptide	Dipeptide	40049	LC/MS Pos	2202	231.2	41017-96-3;	5246011435949			0.396269	0.396269	0.534216	0.600089	0.798833	0.396269	1.04314	0.603747	0.96993	1.47134	0.758258	0.927002	1.25337	1.03007	1.08077	1.1991	2.05701	2.6473
isoliquiritigenin	Secondary metabolism	Phenylpropanoids	38124	LC/MS Neg	3316	255.2	961-29-5;	638278	C08650		0.644179	0.79076	0.593647	0.640412	0.509998	0.935619	0.71968	0.766206	0.676393	1.30832	1.34467	1.18115	1.80505	1.5027	1.06438	1.74044	2.30122	2.0643
leucine	Amino acid	Branched Chain Amino Acids (pyruvate derived)	60	LC/MS Pos	1674	132.2	61-90-5;	70457986106	C00123	HMDB00687	0.608084	0.364296	0.34545	0.580064	0.61549	0.597996	0.847898	0.883322	0.85056	1.52126	1.16009	1.11668	2.91408	2.21266	2.10308	3.25913	4.46779	5.56754
leucylalanine	Peptide	Dipeptide	40010	LC/MS Pos	1760	203.2	7298-84-2;	259321			0.443619	0.357301	0.989897	0.71929	0.804255	0.530445	1.0101	0.897789	0.668146	1.89503	0.948501	1.28563	1.81096	1.41463	1.66732	2.13519	2.94811	3.11542
leucylasparagine	Peptide	Dipeptide	40052	LC/MS Pos	1418	246.2	14608-81-2;	4128305			0.784711	0.531222	0.810619	0.536954	0.750744	0.584112	0.979752	1.02025	0.80981	1.69957	0.907638	1.21236	1.76379	1.34889	1.35598	2.00834	2.40992	2.78066
leucylglutamate	Peptide	Dipeptide	40021	LC/MS Pos	1716	261.2		52595895259590			0.644792	0.49977	0.547771	0.397012	0.872282	0.616237	0.930644	0.968179	1.03182	1.60715	0.771034	1.17164	1.38917	1.24263	1.80399	1.9461	2.59456	3.70321
leucylglycine	Peptide	Dipeptide	40045	LC/MS Pos	1800	189.2	686-50-0;	79070			0.61995	0.582355	0.912591	0.537898	0.747975	0.61206	0.712861	1.02842	0.960722	1.63138	0.971584	1.04724	1.03342	1.2961	1.38822	1.92298	2.27777	2.82241
leucylisoleucine	Peptide	Dipeptide	36757	LC/MS Pos	2800	245.1	36077-41-5;				0.509572	0.304311	0.697504	0.304311	0.654975	0.635018	0.577503	1	0.753267	1.47172	0.90788	1.1477	1.34511	1.048	1.17425	1.84441	2.85136	3.02036
leucylleucine	Peptide	Dipeptide	36756	LC/MS Pos	3012	245.1	3303-31-9;	768076992072	C11332		0.53781	0.372813	0.887578	0.723256	0.863056	0.565293	0.848527	0.965089	0.766862	1.90078	1.03491	1.40956	1.58519	1.70916	1.91494	2.39137	2.83801	3.14538
leucylphenylalanine	Peptide	Dipeptide	40026	LC/MS Neg	4057	277.3	3063-05-6;	259325			0.477904	0.443026	0.671179	0.710719	0.67644	0.587943	0.857114	1.13922	0.674442	1.93133	0.860778	1.70223	2.30858	1.68927	2.09284	2.22578	4.17786	3.34318
leucylserine	Peptide	Dipeptide	40048	LC/MS Pos	1519.7	219.2	6209-12-7;	3621685			0.398832	0.438415	0.593608	0.76958	0.753123	0.600904	0.805667	1.08522	1.00369	1.36427	0.373831	0.996308	1.30561	1.17034	1.23407	1.88896	2.25527	2.47833
lignocerate (24:0)	Lipids	Free fatty acid	1364	GC/MS	2211	425.4	557-59-5;	11197	C08320	HMDB02003	0.361171	0.670462	0.361171	1.05047	0.361171	0.470155	0.81067	0.725688	0.780504	0.949528	1.46828	0.67504	1.26134	2.04072	1.77188	1.99237	1.81296	2.793
linolenate [alpha or gamma; (18:3n3 or 6)]	Lipids	Free fatty acid	34035	LC/MS Neg	5450	277.3			C06427	HMDB01388	0.544305	0.67569	0.763053	1.07062	0.55777	0.98572	0.912136	0.619921	0.764196	1.29586	2.33586	1.26187	0.918742	1.01428	1.30406	1.03008	1.14392	3.69091
liquiritigenin	Secondary metabolism	Flavonoids	39607	LC/MS Pos	4049.4	257.1	578-86-9;	1889	C09762		0.552377	0.727852	0.566068	0.628859	0.756093	0.741805	1.15682	0.430993	0.542729	0.857328	1.267	1.14267	1.82954	1.38193	1.38674	2.32557	2.13001	2.04996
lupeol	Secondary metabolism	Terpenoids	39938	GC/MS	2415	189.2	545-47-1;		C08628		0.352934	0.584925	0.331369	1.89646	0.219906	0.219906	1.28008	0.443565	1.57668	2.60413	2.31145	0.719916	2.04052	0.573516	0.692912	2.13703	0.219906	1.58966
lysine	Amino acid	Aspartate family (OAA derived)	1301	GC/MS	1836.7	317.2	56-87-1;	5962	C00047	HMDB00182	0.62078	0.456787	0.784057	1.90135	0.508202	0.642011	0.996138	0.779951	1.00386	2.06685	0.964461	1.47601	0.786462	2.12147	1.91456	2.35174	3.13275	6.01383
malate	Carbohydrate	TCA cycle	1303	LC/MS Neg	603	133.1	6915-15-7;	525	C00149	HMDB00156	1.95942	1.48411	0.351828	0.897128	0.920045	1.74999	1.01563	0.738812	0.77564	0.484884	1.15692	0.851653	3.12332	1.19209	1.22981	1.03187	0.67316	0.984366
malonate (propanedioate)	Lipids	Free fatty acid	15872	LC/MS Neg	606	103.2	141-82-2;26522-22-85-0;	867	C00383	HMDB00691	0.992884	1.04878	0.394363	0.651538	0.73512	0.688662	0.833733	0.719449	1.03592	0.87658	1.37295	1.00712	4.23089	1.12985	1.14289	1.2603	0.748197	1.52515
maltol	Carbohydrate	Amino sugar and nucleotide sugar	38299	GC/MS	1326	183	118-71-8;	8369	C11918		0.496823	0.601459	0.537253	0.88711	0.575492	0.70215	0.954972	0.842675	0.671584	1.3724	1.90756	1.04503	3.5738	1.36362	1.30505	1.09474	1.7482	3.13381
maltose	Carbohydrate	Sucrose, glucose, fructose metabolism	15806	GC/MS	2142.1	204.1	6363-53-7;	439341	C00208	HMDB00163	0.678638	0.602918	0.477849	1.6909	0.477849	0.477849	0.477849	0.477849	0.477849	1.58313	1.57771	0.911025	8.33439	1	0.624131	0.477849	0.477849	2.0124
mannitol	Carbohydrate	Sucrose, glucose, fructose metabolism	15335	GC/MS	1839	319.1	69-65-8;	6251	C00392	HMDB00765	0.44156	0.431829	0.323475	2.07861	0.611721	0.250874	0.670616	0.555145	0.815128	1.80273	1.05869	0.941314	1.97747	1.60776	1.31959	1.17787	1.37137	5.97851
myo-inositol	Carbohydrate	Inositol metabolism	19934	GC/MS	1924.9	217	87-89-8;		C00137	HMDB00211	0.80117	0.367942	0.355956	1.64579	0.374351	0.507514	0.949246	0.596294	1.09182	1.36735	1.05075	0.891375	2.75	1.10816	1.1924	0.904096	1.06383	2.35168
N-acetylasparagine	Amino acid	Aspartate family (OAA derived)	33942	LC/MS Pos	974	175.1	4033-40-3;	99715		HMDB06028	1.11597	0.277924	0.277924	0.815908	0.644593	0.795499	0.752258	0.884029	0.673536	0.573894	1.35719	1.17169	0.277924	1.94591	1.78914	1.32462	2.66718	3.36068
N-acetylornithine	Amino acid	Glutamate family (alpha-ketoglutarate derived)	15630	LC/MS Pos	875	175.2	6205-08-9;	6992102439232	C00437	HMDB03357	0.878594	0.533303	0.533303	0.533303	0.533303	0.678081	1.11526	0.73864	0.884741	0.687021	0.533303	0.574753	4.58298	1.4932	1.69602	1.83831	3.44808	2.35268
N-methyl-4-aminobutyric acid	Amino acid	Glutamate family (alpha-ketoglutarate derived)	39577	LC/MS Pos	749.2	118.1	1119-48-8;	155004270703			1.14177	0.567451	0.481106	0.67691	0.84151	1.04556	0.954444	0.674629	0.816971	1.62471	1.39902	0.588932	3.19274	0.898398	1.10897	2.37956	2.558	2.5787
naringenin	Secondary metabolism	Flavonoids	21182	LC/MS Neg	3484	271.1	67604-48-2;	932	C00509	HMDB02670	0.596423	0.596423	0.687501	1.69652	0.596423	0.596423	0.814921	0.969952	0.814376	0.968086	0.959569	1.85375	5.58892	1	1.06305	1.24801	2.39205	1.66362
nicotinamide	Cofactors, Prosthetic Groups, Electron Carriers	Nicotinate and nicotinamide metabolism	594	LC/MS Pos	1267	123.1	98-92-0;	936	C00153	HMDB01406	0.863707	0.551429	0.918714	1.16835	0.809455	0.915238	0.821813	0.960583	0.534432	1.38698	0.71385	1.20376	3.10448	1.53982	1.03942	1.54696	2.43484	1.47612
nicotinamide ribonucleotide (NMN)	Cofactors, Prosthetic Groups, Electron Carriers	Nicotinate and nicotinamide metabolism	22152	LC/MS Pos	886	335.1	1094-61-7;	14180	C00455	HMDB00229	0.478081	0.297079	0.757226	0.659155	0.560271	1.63822	1.45231	1.35113	0.359146	0.297079	0.297079	0.301705	0.297079	1.26136	1.24277	1.71732	2.63718	0.297079
nicotinamide riboside*	Cofactors, Prosthetic Groups, Electron Carriers	Nicotinate and nicotinamide metabolism	33013	LC/MS Pos	955	255.1	1341-23-7;		C03150		0.91252	0.250563	0.250563	0.256397	0.53163	1.17653	1	1.15976	0.376651	0.309317	1.67155	0.302391	0.599976	1.61225	1.46015	1.40854	1.92873	1.59655
nicotinate	Cofactors, Prosthetic Groups, Electron Carriers	Nicotinate and nicotinamide metabolism	1504	LC/MS Neg	1221	122.1	59-67-6;	938	C00253	HMDB01488	0.395676	0.533729	0.395676	0.395676	0.994768	0.698935	0.648876	0.966258	0.746789	1.75664	0.981932	1.00523	1.34986	1.64411	2.09226	1.48113	1.18666	3.44598
nicotinate ribonucleoside*	Cofactors, Prosthetic Groups, Electron Carriers	Nicotinate and nicotinamide metabolism	33471	LC/MS Pos	1105	256	2625-49-2;	161233	C05841		0.681065	0.557838	0.739024	0.457579	1.01448	0.985525	0.820255	0.793838	0.910607	1.40328	2.50634	0.773488	2.04012	1.52531	1.62357	1.67529	1.81398	2.83599
p-hydroxybenzaldehyde	Secondary metabolism	Benzenoids	17665	GC/MS	1411.3	194	123-08-0;	126	C00633	HMDB11718	0.263002	0.372914	0.263002	1.90471	0.582394	0.263002	0.913082	0.982626	0.426447	1.93648	1.97002	1.01737	3.80446	2.48162	1.9243	0.717494	0.263002	0.263002
pantothenate	Cofactors, Prosthetic Groups, Electron Carriers	CoA metabolism	1508	LC/MS Pos	2218	220.1	137-08-6;	6613	C00864	HMDB00210	0.729923	0.8594	0.702646	0.761756	0.775455	1.011	0.907113	0.988999	0.745284	2.11862	1.74927	0.950665	2.54776	2.34251	2.03474	1.57474	3.14969	5.45159
phenylalanine	Amino acid	Aromatic amino acid metabolism (PEP derived)	64	LC/MS Pos	2056	166.1	63-91-2;	69256656140	C00079	HMDB00159	0.548553	0.329122	0.296283	0.639587	0.885488	0.555865	0.728725	0.697827	0.706324	1.2629	1.27195	1.11451	1.43681	1.31133	1.78092	2.1786	2.60185	3.47792
phosphoethanolamine	Lipids	Phospholipids	1600	GC/MS	1737.8	299.1	1071-23-4;	52323241015	C00346	HMDB00224	0.238202	0.238202	0.238202	0.238202	0.238202	0.246059	0.238202	0.238202	0.238202	0.550569	0.482259	0.238202	0.238202	1.13401	1.84501	2.06605	1	1.05688
pinitol	Carbohydrate	Inositol metabolism	37086	GC/MS	1773	318.1	10284-63-6;		C03844		0.543051	0.253133	0.245365	2.96505	0.584862	0.303875	1.09642	0.527791	1.67566	1.03373	1.31432	0.912587	4.04284	1.31593	1.27157	0.713312	0.966269	3.64298
pipecolate	Amino acid	Aspartate family (OAA derived)	1444	GC/MS	1396.1	156	4043-87-2;	849	C00408	HMDB00070	0.128788	0.148276	0.601082	2.57491	2.71888	0.314826	0.511012	1.71063	0.565956	0.444595	0.186007	1.08042	1.66376	1.20175	1.45696	0.972415	1.02758	3.46288
proline	Amino acid	Glutamate family (alpha-ketoglutarate derived)	1898	LC/MS Pos	796	116.1	147-85-3;	1457426971047	C00148	HMDB00162	0.568087	0.481483	0.527851	0.798862	0.469173	0.612651	0.787553	0.741036	0.973209	1.7396	1.04171	1.02679	2.202	2.19784	2.27991	2.68601	4.40797	5.14168
pseudouridine	Nucleotide	Pyrimidine metabolism	33442	LC/MS Neg	1104	243.1	1445-07-4;		C02067	HMDB00767	1.03858	0.721956	0.721956	0.721956	0.721956	0.762385	0.935874	1	0.972712	0.761216	0.906899	0.831087	1.21298	1.23149	1.58785	2.46858	2.93433	4.23451
pyridoxal	Cofactors, Prosthetic Groups, Electron Carriers	Vitamin B metabolism (B6 or B12)	1651	LC/MS Pos	1210	168.1	65-22-5;	1050	C00250	HMDB01545	0.745316	0.283801	0.283801	0.512995	0.865014	0.520238	0.907569	0.609336	0.82833	1.49778	1.01018	1.43369	1.25623	1	1.19926	1.78714	1.15589	1.27629
pyruvate	Carbohydrate	Glycolysis	599	GC/MS	1130.6	217	127-17-3;	107735	C00022	HMDB00243	0.926164	1.91918	0.684143	1.86185	0.892675	1.70842	1.45486	0.987311	1.92057	0.910988	0.885368	1.01269	2.53895	1.05802	1.01911	0.898135	0.619297	0.950605
raffinose	Carbohydrate	Sucrose, glucose, fructose metabolism	586	LC/MS Neg	997	503.2	17629-30-0;	439242	C00492	HMDB03213	0.479341	0.437628	0.193802	0.307772	0.56727	0.199218	0.992307	0.524267	1.00769	1.16471	2.06908	0.544413	4.91684	1.9045	1.85318	1.48423	4.71842	8.11831
ribitol	Carbohydrate	Amino sugar and nucleotide sugar	15772	GC/MS	1692.4	217	488-81-3;		C00474	HMDB00508	0.282188	0.282188	0.282188	1	0.328312	0.282188	0.282188	0.282188	0.282188	0.282188	0.525814	0.559164	1.35013	0.613609	1.07177	1.0367	1.29837	2.69789
riboflavin (Vitamin B2)	Cofactors, Prosthetic Groups, Electron Carriers	Riboflavin and FAD metabolism	1827	LC/MS Pos	3111	377.2	83-88-5;	493570	C00255	HMDB00244	0.737311	0.287012	0.511849	0.433848	0.62252	0.830057	0.866133	1.10631	0.893695	1.56503	0.82386	1.20561	1.94995	1.19444	1.42006	2.51066	3.54065	3.99778
ribonate	Carbohydrate	Amino sugar and nucleotide sugar	27731	GC/MS	1663.1	217	5336-08-3;	5460677	C02994	HMDB00867,HMDB01900	0.334644	0.334644	0.334644	0.78121	0.433794	0.334644	0.370317	0.417874	0.661206	1.13959	1.1351	0.673853	1.35667	1	1.0482	1.02753	1.17381	2.33678
ribose	Carbohydrate	Amino sugar and nucleotide sugar	12080	GC/MS	1639.2	204	50-69-1;	5311110	C00121	HMDB00283	0.573943	0.269189	0.356595	1.01605	0.520099	0.428092	0.865321	0.725303	1.16882	1.28217	0.799937	0.983945	1.13132	1.34594	1.17754	1.04458	1.39557	2.86759
sebacate (decanedioate)	Lipids	Free fatty acid	32398	LC/MS Neg	1778	201.2	111-20-6;	5192	C08277	HMDB00792	0.946295	0.915298	0.99619	0.712327	0.712327	0.712327	1.15384	0.72683	1.08967	1.11557	1.00381	0.856924	1.60762	0.712327	1.06339	0.712327	0.979291	1.69481
serine	Amino acid	Serine family (phosphoglycerate derived)	1648	GC/MS	1389.1	204	56-45-1;	59516857581	C00065	HMDB03406	0.395566	0.187897	0.349881	1.70123	0.594471	0.815362	0.894885	0.642907	0.98638	1.10227	1.01362	0.959838	1.20409	1.75717	1.61685	1.17537	2.07014	4.3845
serylisoleucine*	Peptide	Dipeptide	40193	LC/MS Pos	2021	219.2	510-791-9560;				0.596938	0.467445	0.467445	0.467445	0.859824	0.467445	0.567662	0.792257	1.31449	1.34213	0.831777	1	0.977538	1.45037	1.2065	1.45564	1.8373	2.71141
serylleucine	Peptide	Dipeptide	40066	LC/MS Pos	2106	219.2	6665-16-3;				0.65909	0.381281	0.648279	0.518318	0.828176	0.724463	0.802113	1.17182	0.740505	1.50523	0.57333	1.32942	1.52213	1.52127	1.45321	2.08543	2.43172	3.10017
serylphenyalanine	Peptide	Dipeptide	40054	LC/MS Pos	2348	253.2					0.532873	0.394782	0.425699	0.737801	0.987763	0.718397	0.908354	0.922608	1.01224	1.47481	0.939293	1.25881	1.02139	1.23116	1.20001	1.56241	2.18832	2.22652
shikimate	Amino acid	Aromatic amino acid metabolism (PEP derived)	15144	GC/MS	1758.1	204	138-59-0;	8742	C00493	HMDB03070	0.930083	0.693533	0.800173	1.94984	0.693533	0.842054	1.13637	1	1.27974	1.37454	0.920281	1.51622	1.98838	0.819344	0.75713	0.693533	0.693533	2.42894
sitostanol	Lipids	Sterols	37524	GC/MS	2388	215.2	19466-47-8;		C19644		0.501136	0.363564	0.260169	0.918758	0.607713	0.734684	0.71034	0.959822	0.855886	2.47355	1.71859	1.04018	2.79909	1.58168	1.32567	1.16621	3.18829	4.06811
stigmasterol	Secondary metabolism	Terpenoids	21183	GC/MS	2359	255.3	83-48-7;	5280794	C05442	HMDB00937	0.609999	0.453491	0.407364	0.738523	0.561175	0.564176	0.76263	0.823446	0.700752	2.1149	2.54439	1.17655	2.1463	1.99221	1.96535	1.50512	3.13657	5.07122
succinate	Carbohydrate	TCA cycle	1437	GC/MS	1348	247	110-15-6;	1110	C00042	HMDB00254	0.744385	0.737671	0.440459	1.38884	0.753743	0.986253	1.03496	0.914159	1.01375	0.807643	0.974859	0.834077	2.58513	1.45119	1.45475	1.54832	1.3047	2.04821
sucrose	Carbohydrate	Sucrose, glucose, fructose metabolism	1519	LC/MS Neg	875	341.2	57-50-1;	5988	C00089	HMDB00258	0.701735	0.779301	0.358856	1.21691	0.408754	0.578015	0.740038	0.706107	0.580519	1.72974	1.89764	1.20682	2.56579	1.8992	1.70507	0.793179	1.99827	2.41695
syringic acid	Secondary metabolism	Flavonoids	37091	GC/MS	1824	327.2	530-57-4;	10742	C10833	HMDB02085	0.203231	0.519191	0.351484	0.895944	0.615179	0.337348	0.655411	0.948082	1.06335	2.11381	1.41183	1.13339	4.34856	1.84432	1.63073	0.700789	1.05192	1.75628
threonate	Cofactors, Prosthetic Groups, Electron Carriers	Ascorbate metabolism	27738	GC/MS	1560.7	292.1	70753-61-6;	151152	C01620	HMDB00943	0.468005	0.450367	0.461337	0.775014	0.635191	0.459444	0.978877	0.399934	1.02112	1.44894	3.75499	0.710856	3.59421	1.36398	1.63899	1.55254	1.58357	7.00361
threonine	Amino acid	Aspartate family (OAA derived)	1284	GC/MS	1412.3	218.1	72-19-5;	69710196288	C00188	HMDB00167	0.422141	0.207905	0.325134	1.31785	0.461323	0.673	0.838405	0.619183	0.784387	1.32852	1.16573	0.955962	1.04404	1.61085	1.40243	1.21863	2.15303	4.48809
threonylleucine	Peptide	Dipeptide	40051	LC/MS Neg	1952	231.2	50299-12-2;	4420322			0.660613	0.535449	0.713088	0.570472	0.831014	0.690743	0.842399	1.03408	0.965918	1.41382	0.798957	1.06114	1.62651	1.21668	1.40519	1.80158	2.16647	2.67309
threonylphenylalanine	Peptide	Dipeptide	31530	LC/MS Pos	2500	267.2		40997994099798			0.306415	0.306415	0.306415	0.306415	0.704191	0.721697	0.676681	1	0.531399	1.07431	0.460378	1.09781	0.989322	1.02357	1.08735	1.51912	1.97246	2.23343
threonylvaline	Peptide	Dipeptide	42011	LC/MS Pos	1574.5	219.2	99032-17-4;	4167214278432			0.593027	0.432881	0.535215	0.407022	0.745521	0.60259	0.77947	0.77352	1.22053	1.47762	0.604409	1.43761	1.43837	1.68943	1.5201	1.94532	2.38994	2.60622
thymidine	Nucleotide	Pyrimidine metabolism	39539	LC/MS Neg	1935	284.8	50-89-5;	5789	C00214	HMDB00273	0.654682	0.952037	0.571041	0.570892	0.544982	0.36591	0.818092	0.688535	1.73974	1.62349	1.65505	1.04796	2.32577	1.58218	1.64743	0.646501	1.38671	3.47841
trehalose	Carbohydrate	Sucrose, glucose, fructose metabolism	15573	GC/MS	2174.9	361.2	6138-23-4;	7427	C01083	HMDB00975	0.249707	0.249707	0.290427	0.76493	0.266941	0.249707	0.252442	0.517817	0.674362	2.19201	1.66931	0.809684	1.19586	2.08971	2.39192	1.45873	1.19032	2.50814
trigonelline (N'-methylnicotinate)	Cofactors, Prosthetic Groups, Electron Carriers	Nicotinate and nicotinamide metabolism	32401	LC/MS Pos	757	138.1	6138-41-6 ;	5570	C01004	HMDB00875	0.824138	0.278532	0.4722	0.983317	1.01668	1.48171	0.72745	1.21431	0.555071	0.755271	0.731606	0.775043	1.22131	2.00018	1.72856	2.63685	2.49341	3.56026
tryptophan	Amino acid	Aromatic amino acid metabolism (PEP derived)	54	LC/MS Pos	2445	205.1	73-22-3;	69235166305	C00078	HMDB00929	0.401486	0.32676	0.344509	0.821375	1.44489	0.678047	0.783653	1.0254	0.773256	0.974598	1.53623	0.868929	11.519	2.40493	2.74664	4.70013	5.20548	5.49382
tyrosine	Amino acid	Aromatic amino acid metabolism (PEP derived)	1299	LC/MS Pos	1516	182.1	60-18-4;	60576942100	C00082	HMDB00158	0.463518	0.444717	0.48056	0.724471	0.773906	0.578639	0.755779	0.890237	0.809991	1.70463	1.10976	1.1365	3.75513	2.57986	2.78787	3.24938	6.02707	5.65126
uracil	Nucleotide	Pyrimidine metabolism	605	GC/MS	1370.4	241	66-22-8;	1174	C00106	HMDB00300	0.484915	0.385662	0.396659	0.554028	0.988162	0.766706	0.992099	0.59769	1.8329	1.0079	1.84634	0.8938	1.05492	1.33255	1.4043	1.83147	1.94966	5.09714
uridine	Nucleotide	Pyrimidine metabolism	606	LC/MS Neg	1430	243.1	58-96-8;	6029	C00299	HMDB00296	0.657974	0.437725	0.50601	0.629458	0.793243	0.713505	1.01523	0.97438	0.984771	1.39444	0.916726	1.0334	1.45695	1.58527	1.79575	1.57459	2.00994	3.31502
uridine-2',3'-cyclic monophosphate	Nucleotide	Pyrimidine metabolism	37137	LC/MS Neg	1082	304.9		4634036	C02355	HMDB11640	0.528945	0.44691	0.461268	0.44691	0.660908	1.0873	1	1.52118	0.510136	2.13885	0.6953	1.07397	0.598463	2.5374	2.17715	3.66321	2.34874	0.748345
valine	Amino acid	Branched Chain Amino Acids (pyruvate derived)	1649	LC/MS Pos	1040	118.1	72-18-4;	69710186287	C00183	HMDB00883	0.421456	0.257712	0.296226	0.540548	0.695296	0.710668	0.890752	0.898004	0.787718	1.64781	1.25833	1.102	2.33913	2.63737	2.69065	3.36649	4.6273	5.63523
valylalanine	Peptide	Dipeptide	41518	LC/MS Neg	1675.9	187.1	27493-61-4;	334517			0.400778	0.400778	0.400778	0.505604	0.418281	0.400778	0.599041	0.551705	0.829567	1.50286	0.594244	1.37647	1.06022	1	1.35184	1.8126	2.00793	2.91081
valylglutamate	Peptide	Dipeptide	32454	LC/MS Pos	1346	247.1	3062-07-5;	7009623			0.694738	0.487669	0.928675	0.641824	0.641619	0.61875	0.887201	1.01358	0.982243	1.24664	0.986423	1.11106	1.63035	1.29926	1.46699	2.33799	1.69982	3.09488
valylisoleucine	Peptide	Dipeptide	40050	LC/MS Pos	2365	231.2	20556-14-3;	52460125246013			0.61213	0.37607	0.586371	0.731323	0.898545	0.596759	1.02676	0.708898	0.973239	1.85314	0.775665	1.32177	1.519	1.58151	1.57533	2.63456	3.14173	3.80264
valylleucine	Peptide	Dipeptide	39994	LC/MS Pos	2503.3	231.2		352039			0.638462	0.305829	0.570205	0.553655	0.813147	0.562453	0.870968	0.996147	1.00385	1.64917	0.73901	1.46581	1.30219	1.50738	1.90732	2.34552	2.73825	3.27736
valylphenylalanine	Peptide	Dipeptide	40688	LC/MS Pos	2790	265.2	3918-92-1;	69931196993120			0.467522	0.459321	0.586949	0.602774	0.674028	0.567124	0.891909	1.05717	0.7048	2.02955	0.942832	1.56687	1.95244	1.34945	1.43131	1.7277	3.0431	3.26611
valylserine	Peptide	Dipeptide	40716	LC/MS Neg	1332	203.2	15388-94-8;	139506			0.725876	0.440269	0.440269	0.570832	0.78236	0.668898	0.80865	1	0.928852	1.90715	0.703623	1.26714	2.05355	1.57976	2.17637	2.55938	2.92432	3.67679
valylvaline	Peptide	Dipeptide	40728	LC/MS Neg	2684	215.2	3918-94-3;	4096824280382			0.583599	0.411475	0.411475	0.550094	0.564309	0.456811	0.421972	1.07189	0.782646	1.38366	0.530758	1	1.3032	1.03456	1.10723	2.07613	1.95903	2.30346
vanillate	Secondary metabolism	Benzenoids	35639	LC/MS Neg	1159	167.1	121-34-6;	8468	C06672	HMDB00484	0.40886	0.408036	0.335173	0.335173	0.811385	0.64265	0.611342	0.568414	1.02077	1.63912	1	1.11141	2.19857	1.66899	2.13116	0.814445	2.59706	4.1579
xanthine	Nucleotide	Purine metabolism	3147	LC/MS Pos	1430	153.1	69-89-6;	1188	C00385	HMDB00292	0.532415	0.538741	0.252397	0.769689	1.15498	0.71368	0.607867	0.662424	0.868631	1.50526	1.27396	0.979362	1.02064	1.95426	1.784	1.32	2.02295	4.18444
xylonate	Carbohydrate	Amino sugar and nucleotide sugar	35638	GC/MS	1722	292	73686-31-7;	6602431	C05411		0.476412	0.387043	0.436563	1.28154	0.42233	0.459458	0.695872	0.620857	1.03479	1.35514	1.15392	0.834838	1.67623	1.2531	1.29028	0.965209	1.16129	2.81252
xylose	Carbohydrate	Amino sugar and nucleotide sugar	15835	GC/MS	1723.9	204	609-06-3;	95259	C00181	HMDB00098	0.736465	0.594058	0.403562	1.74872	0.593518	0.704676	0.99658	0.807454	1.34382	1.23466	0.918592	1.00342	2.16896	1.33831	1.22078	0.953751	1.23881	3.28581

## Sheet: Pathway Heat Map (ROOT) 
	South Dakota State University SDSU-02-12VW - Water Stress on Soybean (ROOT)
	Heat map of statistically significant biochemicals profiled in this study. Red and green shaded cells indicate p≤0.05 (red indicates that the mean values are significantly higher for that comparison; green values significantly lower). Light red and light green shaded cells indicate 0.05<p<0.10 (light red indicates that the mean values trend higher for that comparison; light green values trend low…
											Fold of Change						Statistical Values											Mean Values							% Filled Values
											T30	T60	T120	T180	T300		T30		T60		T120		T180		T300			T000	T030	T060	T120	T180	T300		T000	T030	T060	T120	T180	T300		Super Pathway	Sub Pathway	Chemical ID	CAS	RI	Mass	EC Number
																	T0		T0		T0		T0		T0
	Pathway Sort Order	Super Pathway	Sub Pathway	Biochemical Name	Platform	Comp ID	KEGG	HMDB	PUBCHEM	X	T0	T0	T0	T0	T0	X	p-value	q-value	p-value	q-value	p-value	q-value	p-value	q-value	p-value	q-value	X							X							X
	9	Amino acid	Serine family (phosphoglycerate derived)	beta-hydroxypyruvate	GC/MS	15686	C00168	HMDB01352	964		0.86	1.09	1.56	2.63	3.51		0.4226	0.4	0.8093	0.3146	0.3305	0.0449	0.0053	0.0026	0.0043	0.0013		0.4196	0.3608	0.4556	0.6553	1.1036	1.4711		33	33	33	67	100	100		Amino acid	Serine family (phosphoglycerate derived)	100000055	1113-60-6;3369-79-7;	1425.1	221
	17			glycine	GC/MS	58	C00037	HMDB00123	5257127;750		2.01	2.27	3.74	10.38	19.63		0.3353	0.4	0.073	0.085	0.026	0.0122	0.2399	0.0307	0.0015	0.0009		0.3315	0.6675	0.7532	1.2403	3.4421	6.5085		100	100	100	100	100	100		Amino acid	Serine family (phosphoglycerate derived)	340	56-40-6;	1341	174.1
	28			serine	GC/MS	1648	C00065	HMDB03406	5951;6857581		3.33	2.7	3.3	4.91	8.18		0.0455	0.3369	0.0276	0.0656	0.0297	0.0122	0.0086	0.0032	0.0168	0.0024		0.3111	1.037	0.8414	1.0252	1.526	2.5433		100	100	100	100	100	100		Amino acid	Serine family (phosphoglycerate derived)	503	56-45-1;	1389.1	204
	41		Aromatic amino acid metabolism (PEP derived)	4-hydroxycinnamate	LC/MS neg	36770	C00811	HMDB02035	637542		1	1.05	3.36	5.19	2.01				0.4226	0.1957	0.0922	0.0184	0.015	0.0045	0.185	0.0119		0.3156	0.3156	0.3306	1.0612	1.6371	0.6358		0	0	67	100	100	67		Amino acid	Aromatic amino acid metabolism (PEP derived)	100001675	501-98-4;	1474	163
	76			phenylalanine	LC/MS pos	64	C00079	HMDB00159	6925665;6140		1.77	1.82	3.11	3.86	7.04		0.0717	0.3369	0.0786	0.085	0.0211	0.0112	0.0083	0.0032	0.0017	0.0009		0.3913	0.6936	0.711	1.2165	1.5097	2.7528		100	100	100	100	100	100		Amino acid	Aromatic amino acid metabolism (PEP derived)	460	63-91-2;	2056	166.1
	83			shikimate	GC/MS	15144	C00493	HMDB03070	8742		1.44	1.41	1.57	1.47	1.57		0.4969	0.4	0.037	0.0736	0.084	0.0174	0.4502	0.054	0.584	0.0335		0.8079	1.1618	1.1387	1.2703	1.1883	1.272		67	100	100	100	100	33		Amino acid	Aromatic amino acid metabolism (PEP derived)	100000293	138-59-0;	1758.1	204
	85			tryptophan	LC/MS pos	54	C00078	HMDB00929	6923516;6305		2.74	2.41	3.15	15.54	14.35		0.0436	0.3369	0.0024	0.0447	0.015	0.0109	0.0369	0.0077	8.9758e-06	0.0001		0.3576	0.9814	0.8608	1.1266	5.5568	5.1331		100	100	100	100	100	100		Amino acid	Aromatic amino acid metabolism (PEP derived)	565	73-22-3;	2445	205.1
	87			tyrosine	LC/MS pos	1299	C00082	HMDB00158	6057;6942100		1.5	1.77	2.85	6.57	10.75		0.0391	0.3369	0.0021	0.0447	0.016	0.011	0.0028	0.0021	0.0064	0.0015		0.4629	0.6923	0.8187	1.317	3.041	4.9759		100	100	100	100	100	100		Amino acid	Aromatic amino acid metabolism (PEP derived)	815	60-18-4;	1516	182.1
	97		Aspartate family (OAA derived)	2-aminoadipate	GC/MS	6146	C00956	HMDB00510	469		9.61	1.8	3.31	5.44	20.75		0.261	0.4	0.2853	0.1523	0.0092	0.0108	0.1351	0.0195	0.0096	0.0017		0.3452	3.3159	0.6224	1.1439	1.8781	7.1626		67	100	67	100	100	100		Amino acid	Aspartate family (OAA derived)	381	542-32-5;1118-90-7;	1686.5	260.1
	101			alanine	GC/MS	1126	C00041	HMDB00161	5950;7311724		5.06	3.18	4.39	6.72	10.53		0.0073	0.3349	0.0058	0.0628	0.003	0.0108	0.0088	0.0032	0.01	0.0017		0.2208	1.1167	0.7016	0.9688	1.4846	2.324		100	100	100	100	100	100		Amino acid	Aspartate family (OAA derived)	811	56-41-7;	1147.6	115.9
	103			asparagine	LC/MS pos	512	C00152	HMDB00168	6267;6992089		2.94	3.29	2.06	1.68	1.07		0.0463	0.3369	0.0311	0.0695	0.0996	0.0196	0.4032	0.0491	0.9411	0.0514		0.4673	1.3718	1.5355	0.9627	0.7842	0.5001		67	100	100	100	100	100		Amino acid	Aspartate family (OAA derived)	917	70-47-3;	669	133.1
	104			aspartate	GC/MS	15996	C00049	HMDB00191	5960		1.83	1.71	2.09	1.13	2.25		0.3065	0.4	0.199	0.1236	0.1112	0.0209	0.6992	0.0805	0.8412	0.0463		0.6363	1.1615	1.0863	1.333	0.7163	1.43		100	100	100	100	100	100		Amino acid	Aspartate family (OAA derived)	234	56-84-8;	1529.7	232
	105			beta-alanine	GC/MS	55	C00099	HMDB00056	239;4755801		2.93	2.12	4.6	7.94	22.57		0.3245	0.4	0.0154	0.0635	0.0122	0.0108	0.0842	0.0136	0.0004	0.0007		0.3438	1.0064	0.728	1.5807	2.7283	7.7612		100	100	100	100	100	100		Amino acid	Aspartate family (OAA derived)	244	56-41-7;107-95-9;	1451.8	174
	109			glutarate (pentanedioate)	GC/MS	396	C00489	HMDB00661	4418048		1.89	1.86	3.18	4.09	7.31		0.3067	0.4	0.0024	0.0447	0.0325	0.0122	0.0159	0.0046	0.002	0.001		0.4141	0.7816	0.7706	1.3159	1.6923	3.0275		100	100	100	100	100	100		Amino acid	Aspartate family (OAA derived)	339	110-94-1;	1433.6	261
	115			lysine	GC/MS	1301	C00047	HMDB00182	5962		1.64	1.49	2.42	2.59	6.18		0.498	0.4	0.098	0.0925	0.0386	0.0125	0.0878	0.014	0.0102	0.0017		0.6205	1.0172	0.9267	1.5024	1.6075	3.8328		100	100	100	100	100	100		Amino acid	Aspartate family (OAA derived)	407	56-87-1;	1836.7	317.2
	122			N-acetylasparagine	LC/MS pos	33942		HMDB06028	99715		1.35	1.38	1.86	2.4	4.4		0.3736	0.4	0.3573	0.179	0.2321	0.0343	0.3682	0.0453	0.0499	0.0044		0.5573	0.752	0.7699	1.0343	1.3377	2.4508		67	100	100	100	67	100		Amino acid	Aspartate family (OAA derived)	100001257	4033-40-3;	974	175.1
	134			pipecolate	GC/MS	1444	C00408	HMDB00070	849		6.39	3.17	1.95	4.92	6.22		0.1209	0.3684	0.1193	0.0993	0.3881	0.0504	0.0595	0.0105	0.0431	0.004		0.2927	1.8695	0.9292	0.5703	1.4408	1.821		100	100	100	100	100	100		Amino acid	Aspartate family (OAA derived)	1025	4043-87-2;	1396.1	156
	141			threonine	GC/MS	1284	C00188	HMDB00167	6971019;6288		2.57	2.35	3.61	4.25	8.23		0.0836	0.3369	0.0344	0.0723	0.0122	0.0108	0.0066	0.0027	0.0173	0.0024		0.3184	0.8174	0.7473	1.1501	1.3524	2.6199		100	100	100	100	100	100		Amino acid	Aspartate family (OAA derived)	564	72-19-5;	1412.3	218.1
	154		Glutamate family (alpha-ketoglutarate derived)	4-hydroxybutyrate (GHB)	GC/MS	34585	C00989	HMDB00710	10413		0.95	1.03	1.42	3.06	4.72		0.7516	0.4702	0.9589	0.3524	0.6457	0.0794	0.0632	0.0109	0.0811	0.0062		0.489	0.4628	0.5058	0.6926	1.4987	2.3061		67	33	67	33	100	100		Amino acid	Glutamate family (alpha-ketoglutarate derived)	100001507	502-85-2;	1277	233.1
	156			5-aminovalerate	LC/MS pos	18319	C00431	HMDB03355	6992101;138		1.77	1.2	2.25	2.82	7.18		0.0815	0.3369	0.3961	0.1919	0.0344	0.0122	0.0916	0.0143	0.0058	0.0015		0.61	1.082	0.7336	1.3717	1.7225	4.3795		100	100	100	100	100	100		Amino acid	Glutamate family (alpha-ketoglutarate derived)	100000454	660-88-8;	860	118.1
	157			arginine	LC/MS pos	1638	C00062	HMDB00517	5246487;232		1.13	1.03	1.04	1.75	1.94		0.5627	0.4161	0.7613	0.303	0.8412	0.0973	0.1887	0.0257	0.1092	0.0076		0.9061	1.0196	0.9365	0.9389	1.5854	1.7538		100	100	100	100	100	100		Amino acid	Glutamate family (alpha-ketoglutarate derived)	231	1119-34-2;	650	175.2
	161			carboxyethyl-GABA	LC/MS pos	40007		HMDB02201	2572		1.05	1.24	1.92	2.13	3.4		0.6223	0.429	0.2466	0.1408	0.1124	0.021	0.0078	0.0031	0.0328	0.0034		0.6407	0.6735	0.7926	1.2297	1.3673	2.1777		100	33	100	100	100	100		Amino acid	Glutamate family (alpha-ketoglutarate derived)	100003260	4386-03-2;	810	176.2
	166			gamma-aminobutyrate (GABA)	GC/MS	1416	C00334	HMDB00112	6992099;119		2.68	2.91	4.34	5.1	13.13		0.3827	0.4	0.053	0.0751	0.0618	0.0159	0.0509	0.0093	0.0037	0.0012		0.322	0.8643	0.9372	1.398	1.641	4.2263		100	100	100	100	100	100		Amino acid	Glutamate family (alpha-ketoglutarate derived)	141	56-12-2;	1539.7	304.1
	167			glutamate	LC/MS pos	57	C00025	HMDB03339	611		0.96	0.62	0.83	1.41	0.94		0.7825	0.4784	0.0742	0.085	0.2683	0.0387	0.1789	0.0251	0.6332	0.0358		1.0925	1.0533	0.6784	0.9056	1.541	1.0269		100	100	100	100	100	100		Amino acid	Glutamate family (alpha-ketoglutarate derived)	561	56-86-0;	700	148.1
	169			glutamine	LC/MS pos	53	C00064	HMDB00641	5961		2.6	3.75	2.47	3.52	2.09		0.1739	0.3937	0.1092	0.0949	0.1857	0.0293	0.1205	0.0182	0.2467	0.0153		0.3855	1.0039	1.4456	0.9518	1.3569	0.8067		100	100	100	100	100	100		Amino acid	Glutamate family (alpha-ketoglutarate derived)	563	56-85-9;	684	147.2
	171			histidine	LC/MS neg	59	C00135	HMDB00177	773;3651426		2.84	3.28	4.71	7.34	15.65		0.0171	0.3349	0.0156	0.0635	0.0003	0.0059	0.001	0.0014	0.0027	0.0011		0.2256	0.6408	0.7394	1.062	1.6553	3.5308		67	100	100	100	100	100		Amino acid	Glutamate family (alpha-ketoglutarate derived)	355	5934-29-2;	757	154.1
	179			N-acetylornithine	LC/MS pos	15630	C00437	HMDB03357	6992102;439232		0.9	1.41	0.92	4	3.93		0.6732	0.4394	0.1637	0.1126	0.7767	0.0912	0.0507	0.0093	0.0054	0.0015		0.6484	0.5816	0.9129	0.5984	2.5907	2.5464		33	67	100	67	100	100		Amino acid	Glutamate family (alpha-ketoglutarate derived)	100000285	6205-08-9;	875	175.2
	184			proline	LC/MS pos	1898	C00148	HMDB00162	145742;6971047		1.19	1.59	2.41	4.23	7.76		0.4235	0.4	0.0149	0.0635	0.0315	0.0122	0.0006	0.0014	0.0067	0.0015		0.5258	0.6269	0.8339	1.2694	2.2266	4.0786		100	100	100	100	100	100		Amino acid	Glutamate family (alpha-ketoglutarate derived)	480	147-85-3;	796	116.1
	194			N-methyl-4-aminobutyric acid	LC/MS pos	39577			1550042;70703		1.17	1.12	1.65	2.37	3.43		0.5174	0.4	0.5883	0.2504	0.3061	0.0418	0.1871	0.0257	0.0377	0.0038		0.7301	0.8547	0.8153	1.2042	1.7334	2.5054		100	100	100	100	100	100		Amino acid	Glutamate family (alpha-ketoglutarate derived)	100003152	1119-48-8;	749.2	118.1
	195			4-hydroxy-2-oxoglutaric acid	GC/MS	40062	C01127	HMDB02070	599		1.56	0.94	1.55	2.05	1.78		0.5894	0.424	0.7814	0.3077	0.2957	0.041	0.5227	0.062	0.3589	0.0216		0.7084	1.1037	0.6688	1.0993	1.449	1.26		100	67	33	100	67	100		Amino acid	Glutamate family (alpha-ketoglutarate derived)	100002537	1187-99-1;	1658	333.1
	202		Branched Chain Amino Acids (OAA derived)	isoleucine	LC/MS pos	1125	C00407	HMDB00172	791		1.73	2.02	2.96	7.53	11.7		0.1369	0.377	0.0978	0.0925	0.0337	0.0122	0.0055	0.0026	0.0048	0.0014		0.4471	0.7739	0.9048	1.3219	3.3671	5.2318		100	100	100	100	100	100		Amino acid	Branched Chain Amino Acids (OAA derived)	376	73-32-5;	1614	132.1
	206		Branched Chain Amino Acids (pyruvate derived)	2,3-dihydroxyisovalerate	GC/MS	38276	C04039		677		1.04	1.54	1.15	1.06	2.21		0.6806	0.4394	0.0514	0.0743	0.6176	0.0767	0.7482	0.0857	0.0866	0.0063		0.7282	0.7568	1.12	0.8369	0.7721	1.6065		33	67	100	67	33	100		Amino acid	Branched Chain Amino Acids (pyruvate derived)	100002417	1756-18-9;	1422	131
	214			3-methyl-2-oxovalerate	LC/MS neg	15676	C00671	HMDB03736	47		1.22	1.32	1.71	4.15	3.66		0.5053	0.4	0.428	0.197	0.3859	0.0504	0.0431	0.0083	0.0769	0.0059		0.5855	0.7159	0.7755	1.0039	2.4315	2.1441		33	100	100	67	100	100		Amino acid	Branched Chain Amino Acids (pyruvate derived)	100000036	51829-07-3;	2106	129.2
	216			4-methyl-2-oxopentanoate	LC/MS neg	22116	C00233	HMDB00695	70		1.06	1.48	1.49	3.17	2.38		0.7505	0.4702	0.3554	0.179	0.5074	0.0641	0.0354	0.0075	0.2347	0.0146		0.71	0.7559	1.0498	1.0583	2.2477	1.6907		100	100	100	100	100	100		Amino acid	Branched Chain Amino Acids (pyruvate derived)	100000551	816-66-0;	2200	129.2
	221			leucine	LC/MS pos	60	C00123	HMDB00687	7045798;6106		1.36	1.96	2.88	5.49	10.09		0.1973	0.3937	0.0587	0.0776	0.0124	0.0108	0.003	0.0021	0.0007	0.0008		0.4393	0.5979	0.8606	1.266	2.4099	4.4315		100	100	100	100	100	100		Amino acid	Branched Chain Amino Acids (pyruvate derived)	397	61-90-5;	1674	132.2
	230			valine	LC/MS pos	1649	C00183	HMDB00883	6971018;6287		2	2.64	4.11	7.86	13.97		0.0217	0.3349	0.0152	0.0635	0.002	0.0108	0.0027	0.0021	0.0002	0.0007		0.3251	0.6488	0.8588	1.336	2.5557	4.543		100	100	100	100	100	100		Amino acid	Branched Chain Amino Acids (pyruvate derived)	566	72-18-4;	1040	118.1
	231			2-isopropylmalate	LC/MS neg	15667	C02504	HMDB00402	77		1.56	2.21	1.9	3.95	5.4		0.0192	0.3349	0.025	0.0635	0.0324	0.0122	0.0092	0.0032	0.0514	0.0045		0.467	0.7271	1.0304	0.8861	1.8457	2.5212		100	100	100	100	100	100		Amino acid	Branched Chain Amino Acids (pyruvate derived)	100000409	3237-44-3;	732	175.2
	233		Amines and polyamines	5-methylthioadenosine (MTA)	LC/MS pos	1419	C00170	HMDB01173	439176		1.12	1.47	2.02	2.87	3.09		0.5361	0.4029	0.0995	0.0927	0.0092	0.0108	0.0144	0.0044	0.0089	0.0016		0.531	0.5964	0.7785	1.0741	1.5248	1.6389		67	67	100	100	100	100		Amino acid	Amines and polyamines	212	2457-80-9;	2427	298.1
	240		Glutathione metabolism	5-oxoproline	LC/MS pos	1494	C01879	HMDB00267	7405		1.09	0.94	0.94	1.18	1.56		0.9818	0.5288	0.6423	0.2681	0.6753	0.0813	0.574	0.0671	0.0846	0.0062		0.9302	1.0118	0.8772	0.8765	1.0989	1.4532		100	100	100	100	100	100		Amino acid	Glutathione metabolism	1021	98-79-3;	1446	130.1
	252	Carbohydrate	Glycolysis	1,3-dihydroxyacetone	GC/MS	35963	C00184	HMDB01882	670		0.77	1.12	2.16	3.15	4.73		0.306	0.4	0.7812	0.3077	0.2471	0.0363	0.5299	0.0625	0.1026	0.0072		0.8149	0.6285	0.9162	1.7582	2.57	3.8519		100	67	100	100	67	100		Carbohydrate	Glycolysis	100000143	96-26-4;62147-49-3;	1263	103
	262			glucose	GC/MS	20488	C00031	HMDB00122	79025		1.75	2.14	2.72	3.48	4.75		0.2721	0.4	0.1109	0.0949	0.0613	0.0159	0.0339	0.0074	0.019	0.0025		0.3653	0.6401	0.7815	0.9945	1.2724	1.7339		100	100	100	100	100	100		Carbohydrate	Glycolysis	572	50-99-7;	1866.8	217.1
	264			glucose-6-phosphate (G6P)	GC/MS	31260	C00668	HMDB01401			4.24	2.72	4.57	3.48	2.45		0.3824	0.4	0.0953	0.0924	0.0598	0.0159	0.0633	0.0109	0.1414	0.0095		0.376	1.5957	1.0221	1.7194	1.3075	0.9198		67	100	100	100	100	100		Carbohydrate	Glycolysis	291	103192-55-8;	2042.7	387.2
	266			glycerate	GC/MS	1572	C00258	HMDB00139	752		2.84	2.58	2.69	2.95	4.91		0.084	0.3369	0.009	0.0628	0.0005	0.0059	0.0007	0.0014	0.0545	0.0047		0.3896	1.1065	1.0059	1.0473	1.1484	1.9137		100	100	100	100	100	100		Carbohydrate	Glycolysis	1052	600-19-1;	1360.7	189
	272			pyruvate	GC/MS	599	C00022	HMDB00243	107735		1.26	1.24	0.8	1.31	0.7		0.5054	0.4	0.4997	0.2252	0.7081	0.0835	0.5612	0.0659	0.4723	0.0274		1.1765	1.4876	1.4542	0.9363	1.5387	0.8227		100	100	100	100	100	100		Carbohydrate	Glycolysis	823	127-17-3;	1130.6	217
	276		TCA cycle	alpha-ketoglutarate	GC/MS	528	C00026	HMDB00208	51		1.71	1.25	1.79	3.7	2.35		0.1925	0.3937	0.5469	0.2369	0.1902	0.0296	0.0414	0.0083	0.1057	0.0074		0.6613	1.132	0.8252	1.1845	2.4457	1.5545		100	100	100	100	100	100		Carbohydrate	TCA cycle	93	305-72-6;328-50-7;22202-68-2;	1601.5	347.1
	278			citrate	GC/MS	1564	C00158	HMDB00094	311		1.18	0.83	1.05	2.46	1.92		0.6072	0.424	0.9159	0.3406	0.9887	0.1121	0.2178	0.0285	0.3404	0.0207		0.8093	0.9534	0.6719	0.8524	1.9933	1.5554		100	100	100	100	100	100		Carbohydrate	TCA cycle	1124	77-92-9;	1763.4	273.1
	279			fumarate	GC/MS	1643	C00122	HMDB00134			1.39	1.1	1.55	2.9	2.02		0.6821	0.4394	0.5646	0.2432	0.3632	0.0485	0.2468	0.0314	0.0219	0.0026		0.8124	1.1312	0.8962	1.2618	2.3576	1.6429		100	100	100	100	100	100		Carbohydrate	TCA cycle	330	100-17-8;	1382.1	245
	281			malate	LC/MS neg	1303	C00149	HMDB00156	525		0.94	0.67	0.66	1.46	0.71		0.8559	0.5007	0.7595	0.303	0.6973	0.0831	0.4744	0.0566	0.8272	0.046		1.2651	1.1891	0.8434	0.8312	1.8484	0.8965		100	100	100	100	100	100		Carbohydrate	TCA cycle	409	6915-15-7;	603	133.1
	285			succinate	GC/MS	1437	C00042	HMDB00254	1110		1.63	1.54	1.36	2.86	2.55		0.1225	0.3684	0.1117	0.0949	0.1868	0.0293	0.0163	0.0046	0.0142	0.0021		0.6408	1.0429	0.9876	0.8722	1.8304	1.6337		100	100	100	100	100	100		Carbohydrate	TCA cycle	252	110-15-6;	1348	247
	317		Amino sugar and nucleotide sugar	arabitol	GC/MS	38075	C00474	HMDB01851	94154		1.67	1.18	1.74	1.57	3.29		0.4226	0.4	0.2784	0.1519	0.1848	0.0293	0.1556	0.0221	0.1154	0.008		0.5796	0.9678	0.6861	1.0061	0.9096	1.9051		0	33	67	100	100	100		Carbohydrate	Amino sugar and nucleotide sugar	100000012	7643-75-6;	1687.5	307.1
	318			arabonate	GC/MS	37516		HMDB00539	122045		2.04	3.21	3.65	5.1	6.81		0.1489	0.377	0.0249	0.0635	0.0057	0.0108	0.0003	0.0012	0.0309	0.0033		0.2676	0.5471	0.8594	0.9767	1.3654	1.823		33	100	100	100	100	100		Carbohydrate	Amino sugar and nucleotide sugar	100001937	7643-75-7;	1736	292.1
	320			erythritol	GC/MS	20699	C00503	HMDB02994			1.35	1.16	1.09	1.93	3.12		0.687	0.44	0.5436	0.2369	0.8824	0.1015	0.091	0.0143	0.021	0.0026		0.6391	0.8625	0.741	0.697	1.231	1.995		67	33	67	67	100	100		Carbohydrate	Amino sugar and nucleotide sugar	100000846	149-32-6;	1517.5	217
	321			erythronate*	GC/MS	33477		HMDB00613	2781043		1.78	1.85	2.52	2.85	4.27		0.3533	0.4	0.1326	0.105	0.0484	0.0143	0.0362	0.0076	0.0378	0.0038		0.4326	0.7693	0.8002	1.0901	1.2312	1.8456		100	100	100	100	100	100		Carbohydrate	Amino sugar and nucleotide sugar	100001320	88759-55-1;	1546.9	292.1
	322			fucose	GC/MS	15821	C02095	HMDB00174	3034656		1.56	1.65	2.43	3.68	3.99		0.3069	0.4	0.1405	0.1078	0.0464	0.014	0.0249	0.0061	0.0292	0.0032		0.4621	0.7211	0.7602	1.1229	1.6991	1.8424		100	100	100	100	100	100		Carbohydrate	Amino sugar and nucleotide sugar	918	2438-80-4;	1682.2	204
	323			gluconate	GC/MS	587	C00257	HMDB00625	10690		2.08	4.19	3.39	3.99	6.57		0.1205	0.3684	0.1088	0.0949	0.0109	0.0108	0.0105	0.0034	0.0741	0.0058		0.3868	0.8054	1.6207	1.3118	1.5422	2.5413		100	100	100	100	100	100		Carbohydrate	Amino sugar and nucleotide sugar	338	527-07-1;	1879.4	333
	324			maltol	GC/MS	38299	C11918		8369		1.32	1.51	2.64	3.82	3.65		0.1533	0.377	0.0393	0.074	0.0237	0.0118	0.0612	0.0107	0.0539	0.0047		0.5452	0.7216	0.8231	1.4417	2.0808	1.9922		100	100	100	100	100	100		Carbohydrate	Amino sugar and nucleotide sugar	100002362	118-71-8;	1326	183
	341			ribitol	GC/MS	15772	C00474	HMDB00508			1.9	1	1.61	3.59	5.95		0.3581	0.4			0.1844	0.0293	0.0346	0.0074	0.0278	0.003		0.2822	0.5368	0.2822	0.4557	1.0118	1.6777		33	67	0	67	100	100		Carbohydrate	Amino sugar and nucleotide sugar	100000406	488-81-3;	1692.4	217
	342			ribonate	GC/MS	27731	C02994	HMDB00867 HMDB01900	5460677		1.54	1.44	2.94	3.39	4.52		0.2789	0.4	0.1984	0.1236	0.0266	0.0122	0.0061	0.0026	0.0299	0.0032		0.3346	0.5165	0.4831	0.9828	1.135	1.5127		33	67	100	100	100	100		Carbohydrate	Amino sugar and nucleotide sugar	100001007	5336-08-3;	1663.1	217
	343			ribose	GC/MS	12080	C00121	HMDB00283	5311110		1.64	2.3	2.56	3.05	4.42		0.2432	0.4	0.0384	0.074	0.028	0.0122	0.0289	0.0066	0.0211	0.0026		0.3999	0.6547	0.9198	1.022	1.2183	1.7692		100	100	100	100	100	100		Carbohydrate	Amino sugar and nucleotide sugar	914	50-69-1;	1639.2	204
	353			xylonate	GC/MS	35638	C05411		6602431		1.66	1.81	2.57	3.25	3.8		0.4029	0.4	0.0515	0.0743	0.0125	0.0108	0.001	0.0014	0.0614	0.0052		0.4333	0.7211	0.7838	1.1146	1.4065	1.6463		100	100	100	100	100	100		Carbohydrate	Amino sugar and nucleotide sugar	100001627	73686-31-7;	1722	292
	354			xylose	GC/MS	15835	C00181	HMDB00098	95259		1.76	1.82	1.82	2.73	3.16		0.2989	0.4	0.06	0.0776	0.0525	0.0149	0.0163	0.0046	0.0943	0.0068		0.578	1.0156	1.0493	1.0522	1.576	1.8261		100	100	100	100	100	100		Carbohydrate	Amino sugar and nucleotide sugar	826	609-06-3;	1723.9	204
	361		Inositol metabolism	chiro-inositol	GC/MS	37112					2.55	2.74	3.22	5.11	4.05		0.1184	0.3684	0.0193	0.0635	0.013	0.0108	0.0086	0.0032	0.0425	0.004		0.3962	1.0116	1.086	1.2771	2.0237	1.6063		100	100	100	100	100	100		Carbohydrate	Inositol metabolism	100001859	643-12-9;	1857	318.1
	362			inositol 1-phosphate (I1P)	GC/MS	1481	C04006	HMDB00213			2.19	1.7	2.44	4.06	4.53		0.389	0.4	0.0234	0.0635	0.0067	0.0108	0.0023	0.0019	0.0072	0.0015		0.4736	1.0365	0.807	1.1569	1.9205	2.1468		100	100	100	100	100	100		Carbohydrate	Inositol metabolism	370	106032-59-1;	2057.8	318.1
	365			myo-inositol	GC/MS	19934	C00137	HMDB00211			1.66	1.73	2.17	3.31	2.83		0.5336	0.4029	0.1493	0.1105	0.0695	0.0169	0.0404	0.0082	0.0621	0.0052		0.5084	0.8426	0.8791	1.1032	1.6835	1.4399		100	100	100	100	100	100		Carbohydrate	Inositol metabolism	363	87-89-8;	1924.9	217
	370			pinitol	GC/MS	37086	C03844				3.7	3.17	3.13	6.37	5.11		0.3087	0.4	0.0621	0.0776	0.0298	0.0122	0.0232	0.0058	0.084	0.0062		0.3472	1.2846	1.1	1.0869	2.2101	1.7742		100	100	100	100	100	100		Carbohydrate	Inositol metabolism	100001860	10284-63-6;	1773	318.1
	379		Sucrose, glucose, fructose metabolism	3-deoxyoctulosonate	GC/MS	15942			4636210		1.56	1.6	2.08	2.79	2.1		0.89	0.507	0.1873	0.1232	0.0358	0.0123	0.0385	0.0079	0.1815	0.0118		0.5936	0.9255	0.9474	1.233	1.6541	1.248		100	100	100	100	100	100		Carbohydrate	Sucrose, glucose, fructose metabolism	100000095	103404-70-2;	1942	373.2
	391			fructose	GC/MS	577	C00095	HMDB00660	5984		1.72	1.85	2.46	2.71	4.42		0.3289	0.4	0.2058	0.1253	0.1177	0.0214	0.0966	0.015	0.0438	0.004		0.4413	0.7575	0.8154	1.0856	1.1969	1.9502		100	100	100	100	100	100		Carbohydrate	Sucrose, glucose, fructose metabolism	878	57-48-7;	1758	217
	392			galactinol	GC/MS	21034	C01235	HMDB05826			1.34	1.2	1.42	2.63	3.86		0.4226	0.4	0.4226	0.1957	0.2965	0.041	0.2349	0.0303	0.2166	0.0136		0.4884	0.6529	0.5857	0.692	1.2849	1.887		0	67	33	67	67	67		Carbohydrate	Sucrose, glucose, fructose metabolism	100000908	16908-86-4;	2226.1	433.3
	395			galactose	GC/MS	12055	C01582	HMDB00143	3037556		1.57	1.58	2.02	2.24	2.98		0.5212	0.4	0.0763	0.085	0.0387	0.0125	0.018	0.005	0.0462	0.0041		0.5588	0.8754	0.8806	1.1311	1.2538	1.6639		100	100	100	100	100	100		Carbohydrate	Sucrose, glucose, fructose metabolism	287	59-23-4;	1793.8	203.9
	402			glucono-1,5-lactone	GC/MS	32355	C00198	HMDB00150	7027		1.59	1.36	2.18	3.11	3.48		0.4101	0.4	0.0359	0.0735	0.0226	0.0117	0.0004	0.0014	0.0414	0.004		0.5299	0.8435	0.7216	1.1546	1.6498	1.8417		100	100	100	100	100	100		Carbohydrate	Sucrose, glucose, fructose metabolism	100000945	90-80-2;	1838	275.1
	413			maltose	GC/MS	15806	C00208	HMDB00163	439341		1.5	0.81	2.31	5.66	1.69		0.6482	0.4384	0.1998	0.1236	0.0277	0.0122	0.3029	0.0377	0.6156	0.0349		0.5865	0.8822	0.4778	1.3573	3.3195	0.9894		67	33	33	100	100	33		Carbohydrate	Sucrose, glucose, fructose metabolism	913	6363-53-7;	2142.1	204.1
	418			mannitol	GC/MS	15335	C00392	HMDB00765	6251		2.46	1.71	3.18	4.1	7.12		0.4667	0.4	0.0241	0.0635	0.0159	0.011	0.0009	0.0014	0.078	0.006		0.399	0.9804	0.6803	1.2676	1.6349	2.8426		100	100	100	100	100	100		Carbohydrate	Sucrose, glucose, fructose metabolism	100000277	69-65-8;	1839	319.1
	431			raffinose	LC/MS neg	586	C00492	HMDB03213	439242		0.97	2.27	3.4	7.81	12.89		0.9071	0.507	0.0819	0.085	0.0795	0.0174	0.0097	0.0032	0.0221	0.0026		0.3703	0.3581	0.8414	1.2594	2.8915	4.7737		100	100	100	100	100	100		Carbohydrate	Sucrose, glucose, fructose metabolism	879	17629-30-0;	997	503.2
	438			sucrose	LC/MS neg	1519	C00089	HMDB00258	5988		1.2	1.1	2.63	3.35	2.83		0.7691	0.4769	0.6172	0.2606	0.034	0.0122	0.0201	0.0053	0.0857	0.0063		0.6133	0.7346	0.6756	1.6114	2.0567	1.7361		100	100	100	100	100	100		Carbohydrate	Sucrose, glucose, fructose metabolism	935	57-50-1;	875	341.2
	441			trehalose	GC/MS	15573	C01083	HMDB00975	7427		1.62	1.83	5.91	7.19	6.53		0.4422	0.4	0.2115	0.1277	0.0265	0.0122	0.0089	0.0032	0.0114	0.0018		0.2633	0.4272	0.4815	1.557	1.8925	1.7191		67	67	100	100	100	100		Carbohydrate	Sucrose, glucose, fructose metabolism	915	6138-23-4;	2174.9	361.2
	449			Isobar: 1-kestose, levan	LC/MS neg	40806					1	1.06	3.45	5.9	7.88				0.4226	0.1957	0.0205	0.0112	0.0113	0.0036	0.0376	0.0038		0.2467	0.2467	0.2618	0.8521	1.4566	1.9439		33	0	33	100	100	100		Carbohydrate	Sucrose, glucose, fructose metabolism	100003887		1062	503.2
	468	Lipids	Free fatty acid	2-hydroxyglutarate	GC/MS	37253	C02630	HMDB00606	43		1.76	2.38	1.22	3.34	5.55		0.2971	0.4	0.0199	0.0635	0.6527	0.0798	0.1432	0.0206	0.0693	0.0056		0.4355	0.7685	1.036	0.5302	1.4537	2.4151		67	67	100	67	100	100		Lipids	Free fatty acid	100002070	40951-21-1;	1576	247
	470			2-hydroxypalmitate	LC/MS neg	35675			92836		0.84	0.97	3.11	3	4.15		0.4828	0.4	0.8313	0.3205	0.0379	0.0125	0.0008	0.0014	0.0032	0.0012		0.6214	0.5189	0.6058	1.9339	1.8628	2.5771		100	100	100	100	100	100		Lipids	Free fatty acid	100001579	764-67-0;	5508	271.3
	471			2-hydroxystearate	LC/MS neg	17945	C03045		69417		0.83	0.9	1.89	2.67	2.27		0.4059	0.4	0.6489	0.2684	0.0735	0.0174	0.0066	0.0027	0.2064	0.0131		0.8167	0.6762	0.7391	1.543	2.1778	1.852		100	100	100	100	100	100		Lipids	Free fatty acid	1239	629-22-1;	5705	299.4
	486			4-octenedioate	LC/MS neg	31941		HMDB04982	11805205		1.01	1.38	1.11	1.1	2.02		0.9129	0.507	0.3397	0.1737	0.5581	0.0697	0.9561	0.1074	0.0633	0.0052		0.8754	0.8813	1.2091	0.9745	0.9611	1.7677		100	100	100	100	100	100		Lipids	Free fatty acid	100001152	38561-68-1;	752	171.1
	492			8-hydroxyoctanoate	LC/MS neg	21239		HMDB00711	69820		0.97	0.99	1.75	2.19	2.41		0.8974	0.507	0.9619	0.3524	0.0848	0.0174	0.018	0.005	0.1632	0.0108		0.8422	0.8144	0.8312	1.4758	1.8408	2.0301		100	100	100	100	100	100		Lipids	Free fatty acid	100000956	764-89-6;	2323	159.1
	493			adipate	LC/MS pos	21134	C06104	HMDB00448	196		0.92	0.97	1.47	1.07	1.97		0.8632	0.5022	0.9766	0.355	0.2242	0.0339	0.8592	0.0974	0.0826	0.0062		0.8181	0.7549	0.7962	1.2058	0.8715	1.6096		67	67	100	100	67	100		Lipids	Free fatty acid	100000863	124-04-9;	2460	147
	503			azelate (nonanedioate)	LC/MS neg	18362	C08261	HMDB00784	2266		1.24	1.9	3.07	3.76	3.89		0.4419	0.4	0.0631	0.0776	0.0142	0.0108	0.0203	0.0053	0.0131	0.002		0.4264	0.5296	0.809	1.3098	1.6019	1.6584		100	100	100	100	100	100		Lipids	Free fatty acid	2029	123-99-9;	1322	187.2
	504			behenate (22:0)	GC/MS	12125	C08281	HMDB00944	8215		1.22	1.45	3.18	3.52	6.19		0.5896	0.424	0.1524	0.1105	0.1361	0.023	0.0065	0.0027	0.0012	0.0009		0.5632	0.686	0.818	1.7932	1.9814	3.4842		100	100	100	100	100	100		Lipids	Free fatty acid	314	112-85-6;	2143	397.4
	507			caproate (6:0)	LC/MS neg	32489	C01585	HMDB00535	8892		1	1	1.91	3.08	4.71						0.2756	0.0392	0.0811	0.0132	0.176	0.0115		0.4079	0.4079	0.4079	0.7775	1.2553	1.9228		33	0	0	67	100	100		Lipids	Free fatty acid	926	142-62-1;	2766	115.2
	527			ethylmalonate	GC/MS	15765		HMDB00622	11756		1.14	1.33	1.63	2.39	1.35		0.9061	0.507	0.5357	0.2348	0.3972	0.0513	0.3936	0.0482	0.3652	0.0217		0.6879	0.7864	0.913	1.1186	1.6437	0.9281		100	67	100	67	67	100		Lipids	Free fatty acid	2054	601-75-2;	1317.6	217.1
	537			lignocerate (24:0)	GC/MS	1364	C08320	HMDB02003	11197		1.35	1.66	2.22	3.64	4.74		0.5727	0.4188	0.1122	0.0949	0.0608	0.0159	0.0086	0.0032	0.0051	0.0014		0.4643	0.6273	0.7723	1.0309	1.6913	2.1994		67	67	100	100	100	100		Lipids	Free fatty acid	516	557-59-5;	2211	425.4
	540			linolenate [alpha or gamma; (18:3n3 or 6)]	LC/MS neg	34035	C06427	HMDB01388			1.32	1.16	2.47	1.63	2.96		0.3602	0.4	0.3898	0.1901	0.0318	0.0122	0.0274	0.0064	0.1487	0.0099		0.661	0.8714	0.7654	1.6312	1.079	1.955		100	100	100	100	100	100		Lipids	Free fatty acid	100001337		5450	277.3
	541			malonate (propanedioate)	LC/MS neg	15872	C00383	HMDB00691	867		0.85	1.06	1.34	2.67	1.45		0.8398	0.4944	0.7133	0.2886	0.3795	0.0498	0.1929	0.0259	0.3437	0.0208		0.812	0.6918	0.863	1.0856	2.1679	1.1779		100	100	100	100	100	100		Lipids	Free fatty acid	818	141-82-2;26522-22-85-0;	606	103.2
	566			sebacate (decanedioate)	LC/MS neg	32398	C08277	HMDB00792	5192		0.75	1.04	1.04	1.18	1.18		0.0071	0.3349	0.9081	0.3406	0.6963	0.0831	0.6741	0.078	0.7192	0.0402		0.9526	0.7123	0.9901	0.9921	1.1278	1.1288		100	33	100	100	67	67		Lipids	Free fatty acid	100001211	111-20-6;	1778	201.2
	577			13-methylmyristic acid	GC/MS	38293			151014		0.75	1.23	2.26	1.98	2.58		0.336	0.4	0.4648	0.2126	0.0798	0.0174	0.0469	0.0089	0.1484	0.0099		0.666	0.4981	0.8183	1.5027	1.3158	1.72		100	100	100	100	100	100		Lipids	Free fatty acid	100002344	2485-71-4;	1833	299.2
	596		Oxylipins	13-HODE + 9-HODE	LC/MS neg	37752					1.27	1.58	3.61	4.17	7.89		0.2465	0.4	0.0815	0.085	0.0712	0.017	0.0058	0.0026	0.0277	0.003		0.6022	0.7642	0.9488	2.1739	2.5095	4.7519		100	100	100	100	100	100		Lipids	Oxylipins	100002196		5247	295.2
	600			9,10-hydroxyoctadec-12(Z)-enoic acid	LC/MS neg	38399	C14828	HMDB04704	9966640		1.1	1.71	1.7	2.54	3.03		0.834	0.4944	0.1282	0.1026	0.1213	0.0217	0.2838	0.0357	0.0364	0.0037		0.6825	0.7517	1.1669	1.1633	1.736	2.0665		100	100	100	100	100	100		Lipids	Oxylipins	179	263399-34-4;	5177	313.3
	601			13S-hydroperoxy-9Z,11E,15Z-octadecatrienoate	LC/MS pos	39621			5497123		0.94	0.84	1.85	2.18	3.5		0.9353	0.512	0.8117	0.3146	0.1573	0.0259	0.1028	0.0159	0.0306	0.0033		0.6982	0.6579	0.583	1.2882	1.5186	2.4466		100	100	100	100	100	100		Lipids	Oxylipins	100002984	67597-26-6;	5239.4	328.2
	603			12,13-epoxy-9-keto-10(trans)-octadecenoate	LC/MS neg	39620					0.96	0.91	1.68	1.66	2.65		0.9828	0.5288	0.8737	0.3316	0.1278	0.0221	0.1304	0.019	0.0638	0.0052		0.7353	0.7031	0.6708	1.2382	1.2221	1.946		100	100	100	100	100	100		Lipids	Oxylipins	100002986	478931-82-7;	5123.6	309.2
	630		Glycerolipids	1-palmitoylglycerol (1-monopalmitin)	GC/MS	21127			14900		1.25	1.34	1.71	2.74	2.76		0.5143	0.4	0.3804	0.1868	0.2717	0.0389	0.1299	0.019	0.1336	0.009		0.535	0.6669	0.718	0.9161	1.4684	1.4776		100	100	100	100	100	100		Lipids	Glycerolipids	100000827	542-44-9;	2119.5	371.3
	648			glycerol	GC/MS	15122	C00116	HMDB00131	753		1.08	1.29	1.92	2.07	2.52		0.7949	0.4805	0.1974	0.1236	0.0172	0.0112	0.0123	0.0039	0.027	0.003		0.6506	0.7007	0.8394	1.2475	1.3445	1.6403		100	100	100	100	100	100		Lipids	Glycerolipids	1254	56-81-5;	1311	205
	667		Phospholipids	1-stearoylglycerophosphocholine	LC/MS pos	33961			497299		0.76	0.55	1.37	3.57	4.77		0.5105	0.4	0.194	0.1236	0.6286	0.0777	0.0853	0.0137	0.3141	0.0193		0.6142	0.4687	0.3379	0.843	2.1904	2.9275		67	33	33	67	100	67		Lipids	Phospholipids	100001271	19420-57-6;	5844	524.4
	678			glycerol 2-phosphate	GC/MS	27728	C02979	HMDB02520	2526		1.03	1.73	1.35	1.12	2.24		0.8406	0.4944	0.3526	0.179	0.7032	0.0834	0.8369	0.0954	0.0397	0.0039		0.5526	0.5679	0.9543	0.7466	0.621	1.2352		67	67	67	33	33	100		Lipids	Phospholipids	100001029	819-83-0;	1691.8	243
	679			glycerol 3-phosphate (G3P)	GC/MS	15365	C00093	HMDB00126	754		1.42	1.46	2.39	2.55	3.23		0.3967	0.4	0.2753	0.1513	0.0787	0.0174	0.0676	0.0114	0.0503	0.0044		0.564	0.8008	0.8209	1.3504	1.4386	1.8202		100	100	100	100	100	100		Lipids	Phospholipids	100000258	29849-82-9;	1719.7	357.1
	688			phosphoethanolamine	GC/MS	1600	C00346	HMDB00224	5232324;1015		1.01	1	1.78	4.5	5.77		0.4226	0.4			0.1865	0.0293	0.1908	0.0258	0.0184	0.0025		0.2382	0.2408	0.2382	0.4237	1.0724	1.3743		33	33	0	67	67	100		Lipids	Phospholipids	1026	1071-23-4;	1737.8	299.1
	696		Choline metabolism	choline	LC/MS pos	15506	C00114		170746		1.34	1.48	1.38	1.7	1.23		0.1012	0.3649	0.0511	0.0743	0.1157	0.0213	0.089	0.0141	0.8404	0.0463		0.7758	1.0387	1.1478	1.072	1.3196	0.9558		100	100	100	100	100	100		Lipids	Choline metabolism	1256	67-48-1;	674	104.2
	697			choline phosphate	LC/MS pos	34396	C00588		135437		1.52	1.75	2.05	3.2	1.75		0.0599	0.3369	0.0271	0.0656	0.0773	0.0174	0.0048	0.0026	0.7129	0.0401		0.6248	0.9479	1.0931	1.2839	1.9985	1.0964		100	100	100	100	100	100		Lipids	Choline metabolism	267	72556-74-2;	695	184.1
	698			ethanolamine	GC/MS	1497	C00189	HMDB00149			1.84	1.92	3.65	3.97	8.12		0.4504	0.4	0.0902	0.0898	0.0186	0.0112	0.2354	0.0303	0.0026	0.0011		0.4174	0.7695	0.7996	1.523	1.6551	3.3896		100	100	100	100	100	100		Lipids	Choline metabolism	420	141-43-5;	1304	174.1
	714		Sterols	3-hydroxy-3-methylglutarate	GC/MS	531	C03761	HMDB00355	5459993		1.23	1.42	1.39	3.52	2.18		0.668	0.4394	0.5016	0.2252	0.3368	0.0455	0.0505	0.0093	0.3629	0.0217		0.5688	0.6972	0.8074	0.79	2.0031	1.2403		67	100	67	100	100	67		Lipids	Sterols	112	503-49-1;	1598.2	247
	717			beta-sitosterol	GC/MS	27414	C01753	HMDB00852	222284		1.67	1.86	3.56	3.88	6.67		0.2038	0.3937	0.1601	0.1112	0.0423	0.0133	0.0486	0.0091	0.0135	0.0021		0.483	0.8063	0.9002	1.7172	1.8753	3.2207		100	100	100	100	100	100		Lipids	Sterols	100001033	83-46-5;	2380.8	357.4
	720			campesterol	GC/MS	39511	C01789	HMDB02869	173183		1.94	1.92	3.63	4.64	6.8		0.0753	0.3369	0.0777	0.085	0.0195	0.0112	0.0201	0.0053	0.006	0.0015		0.4185	0.8132	0.8044	1.5208	1.9439	2.8465		100	100	100	100	100	100		Lipids	Sterols	100001269	474-62-4;	2353	343.4
	734			sitostanol	GC/MS	37524	C19644				2.01	2.25	4.65	5.07	7.49		0.0413	0.3369	0.0311	0.0695	0.0103	0.0108	0.006	0.0026	0.0216	0.0026		0.375	0.7537	0.842	1.7441	1.9021	2.8075		100	100	100	100	100	100		Lipids	Sterols	100001983	19466-47-8;	2388	215.2
	741		Cutin and cuticular	acetoacetate	GC/MS	33963	C00164	HMDB00060	96		0.91	1.06	1.87	3.11	1.83		0.7387	0.4698	0.7342	0.2954	0.0783	0.0174	0.1286	0.019	0.0841	0.0062		0.7168	0.65	0.7594	1.3421	2.2323	1.3131		100	100	100	100	100	100		Lipids	Cutin and cuticular	1218	3483-11-2;	1285	231.1
	762	Cofactors, Prosthetic Groups, Electron Carriers	CoA metabolism	pantothenate	LC/MS pos	1508	C00864	HMDB00210	6613		1.11	1.15	2.1	3.02	4.44		0.4178	0.4	0.2584	0.1453	0.095	0.0188	0.0003	0.0012	0.0584	0.005		0.764	0.8494	0.8805	1.6062	2.3083	3.392		100	100	100	100	100	100		Cofactors, Prosthetic Groups, Electron Carriers	CoA metabolism	1024	137-08-6;	2218	220.1
	772		Nicotinate and nicotinamide metabolism	nicotinamide	LC/MS pos	594	C00153	HMDB01406	936		1.24	0.99	1.42	2.44	2.34		0.3141	0.4	0.9617	0.3524	0.2687	0.0387	0.1103	0.0168	0.0201	0.0026		0.7779	0.9643	0.7723	1.1015	1.8946	1.8193		100	100	100	100	100	100		Cofactors, Prosthetic Groups, Electron Carriers	Nicotinate and nicotinamide metabolism	432	98-92-0;	1267	123.1
	777			nicotinamide ribonucleotide (NMN)	LC/MS pos	22152	C00455	HMDB00229	14180		1.86	2.06	0.58	1.83	3.04		0.254	0.4	0.3149	0.1633	0.227	0.0339	0.4372	0.0527	0.3372	0.0206		0.5108	0.9525	1.0542	0.2986	0.9337	1.5505		100	100	100	33	67	67		Cofactors, Prosthetic Groups, Electron Carriers	Nicotinate and nicotinamide metabolism	1312	1094-61-7;	886	335.1
	778			nicotinamide riboside*	LC/MS pos	33013	C03150				1.39	1.79	1.62	2.6	3.49		0.6071	0.424	0.2932	0.1542	0.6642	0.0808	0.1222	0.0184	0.073	0.0058		0.4712	0.6549	0.8455	0.7611	1.2241	1.6446		67	100	100	100	100	100		Cofactors, Prosthetic Groups, Electron Carriers	Nicotinate and nicotinamide metabolism	100001310	1341-23-7;	955	255.1
	779			nicotinate	LC/MS neg	1504	C00253	HMDB01488	938		1.58	1.78	2.83	3.84	4.61		0.2747	0.4	0.0209	0.0635	0.0178	0.0112	0.0014	0.0017	0.0384	0.0038		0.4417	0.6965	0.7873	1.2479	1.6954	2.0379		67	67	100	100	100	100		Cofactors, Prosthetic Groups, Electron Carriers	Nicotinate and nicotinamide metabolism	567	59-67-6;	1221	122.1
	782			nicotinate ribonucleoside*	LC/MS pos	33471	C05841		161233		1.24	1.28	2.37	2.62	3.2		0.6034	0.424	0.0776	0.085	0.1488	0.0248	0.0014	0.0017	0.0086	0.0016		0.6593	0.8192	0.8416	1.561	1.7297	2.1084		100	100	100	100	100	100		Cofactors, Prosthetic Groups, Electron Carriers	Nicotinate and nicotinamide metabolism	100001316	2625-49-2;	1105	256
	786			trigonelline (N'-methylnicotinate)	LC/MS pos	32401	C01004	HMDB00875	5570		2.21	1.59	1.44	3.14	5.52		0.0926	0.3578	0.2706	0.1498	0.281	0.0395	0.0423	0.0083	0.0198	0.0026		0.525	1.1606	0.8323	0.754	1.65	2.8968		100	100	100	100	100	100		Cofactors, Prosthetic Groups, Electron Carriers	Nicotinate and nicotinamide metabolism	100001092	6138-41-6 ;	757	138.1
	816		Riboflavin and FAD metabolism	flavin adenine dinucleotide (FAD)	LC/MS neg	2134	C00016	HMDB01248	643975		1.1	1.48	1.79	2.48	2.4		0.4256	0.4	0.1827	0.1212	0.081	0.0174	0.0031	0.0021	0.0417	0.004		0.6108	0.6733	0.9013	1.0949	1.5163	1.4672		67	100	100	100	100	100		Cofactors, Prosthetic Groups, Electron Carriers	Riboflavin and FAD metabolism	327	146-14-5;84366-81-4;	2413	784.1
	817			riboflavin (Vitamin B2)	LC/MS pos	1827	C00255	HMDB00244	493570		1.23	1.87	2.34	2.97	6.54		0.5114	0.4	0.12	0.0993	0.0636	0.0161	0.0345	0.0074	0.0085	0.0016		0.5121	0.6288	0.9554	1.1982	1.5215	3.3497		100	100	100	100	100	100		Cofactors, Prosthetic Groups, Electron Carriers	Riboflavin and FAD metabolism	500	83-88-5;	3111	377.2
	818			flavin mononucleotide (FMN)	LC/MS neg	15797	C00061	HMDB01520	710		1.61	2.11	3.01	3.93	4.37		0.0673	0.3369	0.0067	0.0628	0.0013	0.0099	0.0038	0.0021	0.0004	0.0007		0.3772	0.6072	0.7977	1.135	1.4826	1.6492		100	100	100	100	100	100		Cofactors, Prosthetic Groups, Electron Carriers	Riboflavin and FAD metabolism	100000251	130-40-5;	2395	455.1
	825		Ascorbate metabolism	dehydroascorbate	GC/MS	1659	C05422	HMDB01264	835		1.87	2.73	3.18	3.13	1.86		0.3695	0.4	0.1271	0.1026	0.4631	0.0591	0.1056	0.0162	0.4077	0.024		0.3888	0.7261	1.0614	1.2364	1.2159	0.7219		67	100	100	100	100	100		Cofactors, Prosthetic Groups, Electron Carriers	Ascorbate metabolism	301	490-83-5;	1800	245.1
	828			glucarate (saccharate)	GC/MS	1476	C00818	HMDB00663	33037		1.37	0.94	1.24	1.74	2.3		0.4955	0.4	0.5739	0.2457	0.1217	0.0217	0.0212	0.0055	0.1146	0.0079		0.816	1.1144	0.7646	1.0118	1.4198	1.8735		100	100	100	100	100	100		Cofactors, Prosthetic Groups, Electron Carriers	Ascorbate metabolism	1020	5793-88-4;	1885.8	333.1
	832			threonate	GC/MS	27738	C01620	HMDB00943	151152		1.36	1.74	4.29	4.78	7.35		0.2055	0.3937	0.263	0.1467	0.1257	0.0221	0.0383	0.0079	0.0743	0.0058		0.4599	0.6232	0.8	1.9716	2.1991	3.3799		100	100	100	100	100	100		Cofactors, Prosthetic Groups, Electron Carriers	Ascorbate metabolism	100001022	70753-61-6;	1560.7	292.1
	835		Thiamine metabolism	4-hydroxybenzyl alcohol	GC/MS	15127	C17467	HMDB11724	125		0.73	0.84	1.59	2.1	1.35		0.6291	0.4309	0.8803	0.3324	0.5581	0.0697	0.1261	0.0188	0.5291	0.0305		1.0923	0.8017	0.9198	1.7366	2.297	1.4734		100	100	100	67	100	100		Cofactors, Prosthetic Groups, Electron Carriers	Thiamine metabolism	100000097	623-05-2;	1520.6	178.9
	848		Vitamin B metabolism (B6 or B12)	pyridoxal	LC/MS pos	1651	C00250	HMDB01545	1050		1.45	1.79	3	2.63	3.21		0.3048	0.4	0.1593	0.1112	0.0508	0.0148	0.0732	0.0121	0.0441	0.004		0.4376	0.6327	0.7817	1.3139	1.1518	1.4064		67	100	100	100	100	100		Cofactors, Prosthetic Groups, Electron Carriers	Vitamin B metabolism (B6 or B12)	491	65-22-5;	1210	168.1
	873	Nucleotide	Purine metabolism	2'-deoxyadenosine	LC/MS pos	1553	C00559	HMDB00101	13730		0.72	1.05	1.38	2.3	2.03		0.0516	0.3369	0.704	0.2864	0.3763	0.0497	0.0003	0.0013	0.0695	0.0056		0.8956	0.6425	0.9424	1.2329	2.0612	1.821		100	100	100	100	100	100		Nucleotide	Purine metabolism	211	16373-93-6;	1632	252.1
	875			2'-deoxyguanosine	LC/MS neg	1411	C00330	HMDB00085	187790		0.6	1.77	2.4	2.73	2.64		0.1346	0.377	0.2215	0.1326	0.0752	0.0174	0.0327	0.0074	0.2011	0.0128		0.6836	0.4083	1.2096	1.6402	1.8671	1.8064		100	100	100	100	100	100		Nucleotide	Purine metabolism	348	961-07-9;	1759	266.2
	877			2'-deoxyinosine	LC/MS neg	15076	C05512	HMDB00071	65058		0.96	1.51	3.46	2.97	2.9		0.4226	0.4	0.4765	0.2166	0.0846	0.0174	0.0014	0.0017	0.4494	0.0263		0.3436	0.3282	0.5199	1.189	1.0197	0.9963		33	0	67	100	100	33		Nucleotide	Purine metabolism	100000135	890-38-0;	1700	251.1
	883			adenine	LC/MS pos	554	C00147	HMDB00034	190		1.39	2	2.49	3.41	6.01		0.0991	0.3649	0.0136	0.0635	0.0233	0.0118	0.0051	0.0026	0.0168	0.0024		0.4585	0.6385	0.9169	1.1408	1.5648	2.7564		100	100	100	100	100	100		Nucleotide	Purine metabolism	880	73-24-5;	1003	136.1
	884			adenosine	LC/MS pos	555	C00212	HMDB00050	60961		1.41	0.2	0.19	0.35	4.49		0.6782	0.4394	0.2371	0.1364	0.2234	0.0339	0.4125	0.05	0.189	0.0121		4.0179	5.6791	0.7843	0.7445	1.3864	18.0496		100	100	100	100	100	100		Nucleotide	Purine metabolism	798	58-61-7;	1650	268.1
	885			adenosine 2'-monophosphate (2'-AMP)	LC/MS pos	36815	C00946	HMDB11617			2.13	3.14	3.4	5.12	7.9		0.0406	0.3369	0.0093	0.0628	0.0065	0.0108	0.0458	0.0088	0.0036	0.0012		0.3326	0.7078	1.0443	1.1294	1.7039	2.6271		100	100	100	100	100	100		Nucleotide	Purine metabolism	100001694	130-49-4;	1625	348.1
	888			adenosine 3'-monophosphate (3'-AMP)	LC/MS neg	35142	C01367	HMDB03540	15938966		1.46	0.87	1.02	0.85	2.42		0.6481	0.4384	0.9786	0.355	0.6752	0.0813	0.9619	0.1075	0.1747	0.0115		0.9049	1.3197	0.7886	0.9249	0.7725	2.1894		100	100	100	100	100	100		Nucleotide	Purine metabolism	100001449	84-21-9;	1268	346.1
	892			adenosine-2',3'-cyclic monophosphate	LC/MS neg	37467	C02353		2024		1.53	1.78	2.77	3.07	3.09		0.2485	0.4	0.2844	0.1523	0.055	0.0153	0.0713	0.0119	0.0691	0.0056		0.5657	0.8629	1.0056	1.5677	1.7379	1.7463		67	100	100	100	100	100		Nucleotide	Purine metabolism	72	37063-35-7;	1781	328.2
	895			allantoic acid	LC/MS neg	33434	C00499	HMDB01209	203		2.99	1.62	1.23	1.76	2.29		0.0165	0.3349	0.1049	0.0949	0.3446	0.0463	0.2356	0.0303	0.0427	0.004		0.6049	1.806	0.9795	0.7455	1.0632	1.3841		100	100	100	100	100	100		Nucleotide	Purine metabolism	218	99-16-1;	652	175.1
	896			allantoin	LC/MS pos	1107	C02350	HMDB00462	204		2.05	1.19	1.49	1.77	4.27		0.0498	0.3369	0.4226	0.1957	0.2047	0.0317	0.1858	0.0257	0.0244	0.0028		0.4949	1.0133	0.5875	0.7353	0.8747	2.1125		0	100	33	67	100	100		Nucleotide	Purine metabolism	1002	97-59-6;	740	159.1
	899			guanine	LC/MS pos	32352	C00242	HMDB00132	764		1.31	1.48	1.73	2.67	6.49		0.4743	0.4	0.2272	0.135	0.1416	0.0238	0.0745	0.0122	0.0078	0.0015		0.6127	0.8026	0.9048	1.0616	1.6367	3.9768		100	100	100	100	100	100		Nucleotide	Purine metabolism	172	73-40-5;	1022	152.1
	900			guanosine	LC/MS neg	1573	C00387	HMDB00133	6802		1.37	1.08	1.54	2.84	4.83		0.6045	0.424	0.6193	0.2606	0.3666	0.0486	0.1827	0.0255	0.0443	0.004		0.7517	1.0293	0.8104	1.1576	2.1322	3.6314		100	100	100	100	100	100		Nucleotide	Purine metabolism	1099	118-00-3;	1675	282.1
	905			guanosine-2',3'-cyclic monophosphate	LC/MS neg	37139	C06194	HMDB11629	417655		1.42	1.42	2.48	1.82	2.64		0.3772	0.4	0.692	0.2831	0.1059	0.0203	0.2932	0.0367	0.0841	0.0062		0.5452	0.7716	0.7753	1.352	0.9902	1.4389		100	100	67	100	100	100		Nucleotide	Purine metabolism	74		1454	343.9
	907			hypoxanthine	LC/MS neg	3127	C00262	HMDB00157	790		0.97	1.53	2.84	3.19	4.37		0.7992	0.4805	0.3067	0.1602	0.0826	0.0174	0.0035	0.0021	0.1246	0.0085		0.5749	0.5598	0.8775	1.6303	1.8347	2.5096		100	100	100	100	100	100		Nucleotide	Purine metabolism	171	68-94-0;	1313	135.1
	908			inosine	LC/MS neg	1123	C00294				1.94	0.46	1.18	1.98	2.58		0.9415	0.512	0.1507	0.1105	0.9173	0.1045	0.6251	0.0727	0.0627	0.0052		0.4992	0.969	0.2321	0.588	0.9861	1.2894		100	33	67	67	67	100		Nucleotide	Purine metabolism	361	58-63-9;	1600	267.2
	918			xanthine	LC/MS pos	3147	C00385	HMDB00292	1188		1.99	1.62	2.84	3.6	5.69		0.0826	0.3369	0.1597	0.1112	0.0317	0.0122	0.0172	0.0049	0.0188	0.0025		0.4412	0.8795	0.713	1.2529	1.5863	2.5091		100	100	100	100	100	100		Nucleotide	Purine metabolism	1004	69-89-6;	1430	153.1
	923			guanosine 3'-monophosphate (3'-GMP)	LC/MS pos	39786			3522		1.22	0.88	0.9	0.84	2.11		0.6528	0.4388	0.9124	0.3406	0.8126	0.0949	0.9053	0.1021	0.4546	0.0265		1.067	1.3007	0.9414	0.9592	0.8962	2.2493		100	100	100	100	100	100		Nucleotide	Purine metabolism	100002704		1516.8	364
	946		Pyrimidine metabolism	cytidine	LC/MS pos	514	C00475	HMDB00089	6175		1.27	1.63	1.6	2.68	4.08		0.4784	0.4	0.1245	0.1019	0.1356	0.023	0.0239	0.0059	0.0102	0.0017		0.6072	0.7717	0.9883	0.9739	1.6277	2.4801		100	100	100	100	100	100		Nucleotide	Pyrimidine metabolism	827	65-46-3;	1065	244
	950			cytidine-3'-monophosphate (3'-CMP)	LC/MS neg	2959	C05822		256622		1.46	1.7	1.72	2.26	3.71		0.3597	0.4	0.1359	0.1063	0.1321	0.0227	0.0568	0.0102	0.0213	0.0026		0.5638	0.8231	0.9612	0.9703	1.2766	2.0895		100	100	100	100	100	100		Nucleotide	Pyrimidine metabolism	105	84-52-6;	728	322.1
	952			cytosine-2',3'-cyclic monophosphate	LC/MS neg	37465	C02354	HMDB11691	417654		1.63	1.86	1.95	2.91	5.58		0.4643	0.4	0.337	0.1735	0.2261	0.0339	0.3487	0.0431	0.1013	0.0072		0.5566	0.9045	1.0343	1.0849	1.6196	3.1048		67	100	100	100	100	100		Nucleotide	Pyrimidine metabolism	73	15718-51-1;	957	304.1
	959			pseudouridine	LC/MS neg	33442	C02067	HMDB00767			0.89	1.17	1.01	1.62	3.88		0.4857	0.4	0.2879	0.1525	0.8931	0.1023	0.0346	0.0074	0.0032	0.0012		0.8275	0.7354	0.9695	0.8331	1.3441	3.2125		33	67	100	100	100	100		Nucleotide	Pyrimidine metabolism	821	1445-07-4;	1104	243.1
	960			thymidine	LC/MS neg	39539	C00214	HMDB00273	5789		0.68	1.49	1.99	2.55	2.53		0.1422	0.377	0.3713	0.1835	0.0321	0.0122	0.0095	0.0032	0.2723	0.0168		0.7259	0.4939	1.0821	1.4422	1.8518	1.8372		100	100	100	100	100	100		Nucleotide	Pyrimidine metabolism	872	50-89-5;	1935	284.8
	966			uracil	GC/MS	605	C00106	HMDB00300	1174		1.82	2.7	2.96	2.99	7.01		0.0579	0.3369	0.1035	0.0949	0.0339	0.0122	0.0008	0.0014	0.0266	0.003		0.4224	0.7696	1.1409	1.2493	1.2639	2.9594		100	100	100	100	100	100		Nucleotide	Pyrimidine metabolism	825	66-22-8;	1370.4	241
	967			uridine	LC/MS neg	606	C00299	HMDB00296	6029		1.33	1.86	2.09	3.02	4.31		0.1133	0.3684	0.0325	0.0705	0.0131	0.0108	0.0037	0.0021	0.0098	0.0017		0.5339	0.7121	0.9915	1.1149	1.6127	2.2999		100	100	100	100	100	100		Nucleotide	Pyrimidine metabolism	535	58-96-8;	1430	243.1
	971			uridine-2',3'-cyclic monophosphate	LC/MS neg	37137	C02355	HMDB11640	4634036		1.53	2.11	2.72	3.7	4.7		0.2951	0.4	0.1732	0.117	0.1083	0.0206	0.1294	0.019	0.1011	0.0072		0.479	0.7317	1.0104	1.3027	1.771	2.2534		67	100	100	100	100	100		Nucleotide	Pyrimidine metabolism	75		1082	304.9
	981	Peptide	gamma-glutamyl	gamma-glutamylisoleucine*	LC/MS pos	34456		HMDB11170			1	1.06	3.2	3.79	6.7				0.4226	0.1957	0.0094	0.0108	0.0059	0.0026	0.013	0.002		0.29	0.29	0.3085	0.9276	1.0983	1.9432		0	0	67	100	100	100		Peptide	gamma-glutamyl	100001485		2644	261.2
	982			gamma-glutamylleucine	LC/MS pos	18369		HMDB11171	151023		1.44	1.12	4.82	5.65	14.96		0.1888	0.3937	0.4226	0.1957	0.0358	0.0123	0.0016	0.0017	0.0221	0.0026		0.2015	0.2892	0.2249	0.972	1.1378	3.0149		33	67	33	100	100	100		Peptide	gamma-glutamyl	1268	2566-39-4;	2744	261.2
	985			gamma-glutamylphenylalanine	LC/MS pos	33422		HMDB00594	111299		1.01	1.12	1.42	1.87	3.1		0.9182	0.507	0.5233	0.2321	0.2514	0.0367	0.0734	0.0121	0.086	0.0063		0.7017	0.7075	0.7876	0.9943	1.3143	2.1762		33	33	67	100	100	100		Peptide	gamma-glutamyl	100000491	7432-24-8;	2846	295.1
	1006		Dipeptide	arginylphenylalanine	LC/MS pos	41485			4441256		1.22	1.65	2.07	1.5	5.32		0.079	0.3369	0.1794	0.1201	0.187	0.0293	0.2168	0.0285	0.0068	0.0015		0.5554	0.6775	0.9162	1.1486	0.8309	2.9535		0	100	100	100	67	100		Peptide	Dipeptide	100003580	2047-13-4;	1795	322.2
	1009			alanylisoleucine	LC/MS pos	37118			417358;5246008		1.02	1.56	1.88	1.75	3.22		0.9143	0.507	0.0857	0.0876	0.0391	0.0125	0.0673	0.0114	0.0069	0.0015		0.6086	0.6196	0.9498	1.1421	1.0662	1.9575		100	100	100	100	100	100		Peptide	Dipeptide	100001891		2011	203.1
	1010			alanylleucine	LC/MS pos	37093			259583		1.23	1.91	2.72	3.5	6.58		0.1333	0.377	0.0061	0.0628	0.0457	0.014	0.0006	0.0014	0.0032	0.0012		0.4965	0.6086	0.9504	1.3511	1.7385	3.2694		100	100	100	100	100	100		Peptide	Dipeptide	100001890		2150	203
	1012			alanylphenylalanine	LC/MS pos	38679			2080		0.84	1.34	1.56	2.36	2.91		0.3346	0.4	0.6445	0.2681	0.2822	0.0395	0.0002	0.0012	0.0014	0.0009		0.6185	0.5169	0.8283	0.966	1.4581	1.8		100	100	67	100	100	100		Peptide	Dipeptide	100002700	3061-90-3;	2422	237.2
	1013			alanylvaline	LC/MS pos	37084			137276		1.79	2.1	3.7	4.5	7.58		0.057	0.3369	0.0465	0.0743	0.0562	0.0155	0.0036	0.0021	0.0044	0.0013		0.4658	0.8326	0.9761	1.722	2.096	3.5329		100	100	100	100	100	100		Peptide	Dipeptide	100001884		1513	189
	1037			glycylisoleucine	LC/MS pos	36659					1.18	1.35	1.4	1.69	3.16		0.4828	0.4	0.367	0.1826	0.4119	0.0529	0.1883	0.0257	0.0457	0.0041		0.6456	0.7636	0.8729	0.9031	1.0937	2.0421		67	100	100	100	100	100		Peptide	Dipeptide	100001790	19461-38-2;	2080	189.1
	1038			glycylleucine	LC/MS pos	34398	C02155	HMDB00759	92843;1548899		1.16	1.48	1.99	2.43	4.55		0.5173	0.4	0.1929	0.1236	0.0855	0.0174	0.049	0.0091	0.01	0.0017		0.6517	0.7557	0.9649	1.2959	1.583	2.9647		100	100	100	100	100	100		Peptide	Dipeptide	100001258	869-19-2;	2236	189.1
	1043			valylserine	LC/MS neg	40716			139506		1.26	1.7	2.41	3.62	5.7		0.2755	0.4	0.0644	0.0778	0.0835	0.0174	0.0052	0.0026	0.0018	0.001		0.5355	0.674	0.9125	1.2926	1.9366	3.0535		67	100	100	100	100	100		Peptide	Dipeptide	100003647	15388-94-8;	1332	203.2
	1047			glycylvaline	LC/MS pos	18357			2724807;6994979		1.22	1.74	2.34	2.45	3.8		0.479	0.4	0.0804	0.085	0.0046	0.0108	0.0033	0.0021	0.0008	0.0008		0.4511	0.5496	0.7854	1.0556	1.1038	1.7128		100	67	100	100	100	100		Peptide	Dipeptide	100000487	1963-21-9;	1572	175.1
	1049			isoleucylisoleucine	LC/MS pos	36761					1.26	1.68	2.76	3.02	4.47		0.1863	0.3937	0.4226	0.1957	0.02	0.0112	0.0268	0.0063	0.016	0.0023		0.3283	0.4125	0.5522	0.9057	0.992	1.4678		0	67	67	100	100	100		Peptide	Dipeptide	100001707	42537-99-5;	2678	245.1
	1051			isoleucylleucine	LC/MS pos	36760			11644431		1.11	1.34	2.14	2.58	4.74		0.6571	0.439	0.2362	0.1364	0.0581	0.0158	0.0257	0.0062	0.0044	0.0013		0.6838	0.761	0.9188	1.4661	1.764	3.2414		100	100	100	100	100	100		Peptide	Dipeptide	100001708	26462-22-6;	2856	245.1
	1052			leucylisoleucine	LC/MS pos	36757					1.05	1.54	2.33	2.36	5.11		0.8877	0.507	0.195	0.1236	0.0463	0.014	0.054	0.0098	0.0071	0.0015		0.5038	0.5314	0.7769	1.1758	1.1891	2.572		100	67	100	100	100	100		Peptide	Dipeptide	100001709	36077-41-5;	2800	245.1
	1055			valylphenylalanine	LC/MS pos	40688			6993119;6993120		1.22	1.75	3	3.13	5.31		0.1105	0.3684	0.0223	0.0635	0.0314	0.0122	0.002	0.0018	0.0077	0.0015		0.5046	0.6146	0.8846	1.5131	1.5777	2.679		100	100	100	100	100	100		Peptide	Dipeptide	100003645	3918-92-1;	2790	265.2
	1056			valylvaline	LC/MS neg	40728			409682;4280382		1.12	1.62	2.07	2.45	4.51		0.4322	0.4	0.2577	0.1453	0.1268	0.0221	0.0053	0.0026	0.0022	0.001		0.4688	0.5237	0.7588	0.9715	1.1483	2.1129		67	100	100	100	100	100		Peptide	Dipeptide	100003650	3918-94-3;	2684	215.2
	1059			leucylleucine	LC/MS pos	36756	C11332		76807;6992072		1.2	1.44	2.42	2.9	4.66		0.4763	0.4	0.2322	0.1364	0.0467	0.014	0.0411	0.0083	0.0167	0.0024		0.5994	0.7172	0.8602	1.4484	1.7364	2.7916		100	100	100	100	100	100		Peptide	Dipeptide	100001710	3303-31-9;	3012	245.1
	1071			leucylglycine	LC/MS pos	40045			79070		0.9	1.28	1.73	1.76	3.32		0.6026	0.424	0.2354	0.1364	0.0668	0.0167	0.0334	0.0074	0.003	0.0012		0.705	0.6326	0.9007	1.2167	1.2392	2.3411		100	100	100	100	100	100		Peptide	Dipeptide	100003185	686-50-0;	1800	189.2
	1073			valylalanine	LC/MS neg	41518			334517		1.1	1.65	2.89	2.84	5.6		0.3277	0.4	0.0605	0.0776	0.0798	0.0174	0.0079	0.0031	0.0071	0.0015		0.4008	0.4416	0.6601	1.1579	1.1374	2.2438		33	67	100	100	100	100		Peptide	Dipeptide	100003636	27493-61-4;	1675.9	187.1
	1084			arginylleucine	LC/MS neg	39995			333445		1.08	1.29	1.92	2.07	4.97		0.4523	0.4	0.1371	0.1063	0.2278	0.0339	0.2151	0.0284	4.8592e-05	0.0003		0.5613	0.6077	0.7258	1.0786	1.1616	2.787		67	67	100	67	67	100		Peptide	Dipeptide	100003154	1188-24-5;	2157	286.3
	1090			isoleucylserine	LC/MS neg	40012					1.08	1.73	2.12	2.68	4.92		0.7808	0.4784	0.0503	0.0743	0.2778	0.0393	0.0159	0.0046	0.0016	0.0009		0.5332	0.5771	0.9212	1.1278	1.4299	2.6258		67	100	100	100	100	100		Peptide	Dipeptide	100003174	6403-14-1;	1798	217.2
	1093			threonylphenylalanine	LC/MS pos	31530			4099799;4099798		1.88	2.4	2.86	3.37	6.23		0.1836	0.3937	0.0447	0.0743	0.0758	0.0174	0.0005	0.0014	0.0039	0.0013		0.3064	0.5774	0.736	0.8775	1.0334	1.9083		33	67	100	100	100	100		Peptide	Dipeptide	100001125		2500	267.2
	1094			aspartylleucine	LC/MS pos	40068			332962		1.28	1.95	2.5	3.05	4.42		0.1879	0.3937	0.0233	0.0635	0.1058	0.0203	0.0036	0.0021	0.0047	0.0014		0.4896	0.6282	0.954	1.2251	1.4914	2.1618		100	100	100	100	100	100		Peptide	Dipeptide	100003158	3062-14-4;	2310	247.2
	1095			histidylleucine	LC/MS pos	40061			189008;6992010		1.56	1.96	2.52	2.69	5.82		0.1639	0.3937	0.0017	0.0447	0.2214	0.0339	0.0002	0.0012	0.0003	0.0007		0.4514	0.7044	0.8825	1.1392	1.2132	2.6263		67	100	100	100	100	100		Peptide	Dipeptide	100003162	7763-65-7;	1482	269.2
	1096			isoleucylalanine	LC/MS pos	40046			5246009;5246010		1.04	1.24	2.04	2.26	3.93		0.7922	0.4805	0.1557	0.1112	0.1228	0.0217	0.0083	0.0032	0.0069	0.0015		0.7567	0.7857	0.9367	1.5401	1.7135	2.9729		100	100	100	100	100	100		Peptide	Dipeptide	100003163	24787-73-3;	1686	203.2
	1097			isoleucylvaline	LC/MS pos	40049			5246011;435949		1.35	1.97	2.38	2.54	4.45		0.3179	0.4	0.0402	0.074	0.0325	0.0122	0.0029	0.0021	0.014	0.0021		0.4423	0.5984	0.8723	1.0522	1.1214	1.9678		33	100	100	100	100	100		Peptide	Dipeptide	100003178	41017-96-3;	2202	231.2
	1098			leucylalanine	LC/MS pos	40010			259321		1.15	1.44	2.31	2.73	4.58		0.5573	0.4159	0.2818	0.1523	0.0828	0.0174	0.064	0.011	0.0237	0.0028		0.5969	0.6847	0.8587	1.3764	1.631	2.7329		100	100	100	100	100	100		Peptide	Dipeptide	100003179	7298-84-2;	1760	203.2
	1099			leucylasparagine	LC/MS pos	40052			4128305		0.88	1.32	1.8	2.1	3.38		0.5187	0.4	0.153	0.1105	0.0704	0.0169	0.0139	0.0043	0.0027	0.0011		0.7089	0.6239	0.9366	1.2732	1.4896	2.3996		100	100	100	100	100	100		Peptide	Dipeptide	100003181	14608-81-2;	1418	246.2
	1100			leucylglutamate	LC/MS pos	40021			5259589;5259590		1.11	1.73	2.1	2.62	4.87		0.8126	0.4859	0.0094	0.0628	0.0676	0.0167	0.0032	0.0021	0.007	0.0015		0.5641	0.6285	0.9769	1.1833	1.4786	2.748		100	100	100	100	100	100		Peptide	Dipeptide	100003184		1716	261.2
	1101			leucylphenylalanine	LC/MS neg	40026			259325		1.24	1.68	2.82	3.83	6.12		0.2073	0.3937	0.0631	0.0776	0.0389	0.0125	0.0015	0.0017	0.0021	0.001		0.5307	0.6584	0.8903	1.4981	2.0302	3.2489		100	100	100	100	100	100		Peptide	Dipeptide	100003189	3063-05-6;	4057	277.3
	1102			leucylserine	LC/MS pos	40048			3621685		1.48	2.02	1.91	2.59	4.63		0.0571	0.3369	0.0108	0.0635	0.306	0.0418	0.011	0.0035	0.0009	0.0008		0.477	0.7079	0.9649	0.9115	1.2367	2.2075		100	100	100	100	100	100		Peptide	Dipeptide	100003190	6209-12-7;	1519.7	219.2
	1103			valylglutamate	LC/MS pos	32454			7009623		0.9	1.37	1.58	2.08	3.38		0.7423	0.4698	0.2018	0.1239	0.1063	0.0203	0.0424	0.0083	0.0087	0.0016		0.7037	0.6341	0.961	1.1147	1.4655	2.3776		100	100	100	100	100	100		Peptide	Dipeptide	100001161	3062-07-5;	1346	247.1
	1105			serylisoleucine*	LC/MS pos	40193					1.17	1.75	2.07	2.37	3.92		0.6222	0.429	0.1659	0.1131	0.0183	0.0112	0.005	0.0026	0.0085	0.0016		0.5106	0.5982	0.8915	1.058	1.2115	2.0014		33	67	100	100	100	100		Peptide	Dipeptide	100003201	510-791-9560;	2021	219.2
	1106			serylleucine	LC/MS pos	40066					1.23	1.61	2.02	2.66	4.51		0.4001	0.4	0.1056	0.0949	0.1549	0.0257	0.0295	0.0067	0.0037	0.0012		0.5629	0.6903	0.9048	1.136	1.4989	2.5391		100	100	100	100	100	100		Peptide	Dipeptide	100003202	6665-16-3;	2106	219.2
	1107			serylphenyalanine	LC/MS pos	40054					1.81	2.1	2.71	2.55	4.42		0.0128	0.3349	0.0076	0.0628	0.0052	0.0108	0.0018	0.0018	0.0007	0.0008		0.4511	0.8147	0.9477	1.2243	1.1509	1.9924		100	100	100	100	100	100		Peptide	Dipeptide	100003253		2348	253.2
	1108			threonylleucine	LC/MS neg	40051			4420322		1.1	1.49	1.71	2.23	3.48		0.5652	0.4161	0.0226	0.0635	0.0678	0.0167	0.0026	0.0021	0.0013	0.0009		0.6364	0.6974	0.9475	1.0913	1.4161	2.2137		100	100	100	100	100	100		Peptide	Dipeptide	100003204	50299-12-2;	1952	231.2
	1110			valylisoleucine	LC/MS pos	40050			5246012;5246013		1.41	1.72	2.51	2.97	6.08		0.1483	0.377	0.051	0.0743	0.0523	0.0149	0.0185	0.005	0.0012	0.0009		0.5249	0.7422	0.903	1.3169	1.5586	3.193		100	100	100	100	100	100		Peptide	Dipeptide	100003209	20556-14-3;	2365	231.2
	1111			valylleucine	LC/MS pos	39994			352039		1.27	1.9	2.54	3.11	5.52		0.3688	0.4	0.0903	0.0898	0.053	0.0149	0.0208	0.0054	0.0083	0.0016		0.5048	0.6431	0.957	1.2847	1.5723	2.787		100	100	100	100	100	100		Peptide	Dipeptide	100003210		2503.3	231.2
	1121.23			threonylvaline	LC/MS pos	42011			416721;4278432		1.12	1.78	2.25	2.98	4.45		0.6662	0.4394	0.0442	0.0743	0.1158	0.0213	0.0019	0.0018	0.0003	0.0007		0.5204	0.585	0.9245	1.1732	1.5493	2.3138		100	100	100	100	100	100		Peptide	Dipeptide	100003534	99032-17-4;	1574.5	219.2
	1125	Hormone metabolism	Abscisic acid metabolism	abscisate	LC/MS neg	21156	C06082		5280896		1	1	1	1.97	5.5								0.2814	0.0356	0.1277	0.0087		0.39	0.39	0.39	0.39	0.769	2.1457		0	0	0	0	100	100		Hormone metabolism	Abscisic acid metabolism	100000879	14375-45-2;	3195	263.1
	1177	Secondary metabolism	Benzenoids	2,4-dihydroxybenzoic acid	GC/MS	35890			1491		1.07	1.23	1.48	2.01	2.52		0.7712	0.4769	0.5316	0.2344	0.184	0.0293	0.0427	0.0083	0.0171	0.0024		0.6807	0.7315	0.835	1.0053	1.3693	1.7182		67	100	100	100	100	100		Secondary metabolism	Benzenoids	100001717	89-86-1;	1762	355.2
	1189			benzoate	GC/MS	15778	C00180	HMDB01870	243		1.03	1.19	2.05	2.55	2.36		0.8992	0.507	0.1492	0.1105	0.0054	0.0108	0.0014	0.0017	0.0208	0.0026		0.6804	0.7023	0.8086	1.3975	1.7327	1.6047		100	100	100	100	100	100		Secondary metabolism	Benzenoids	100000008	65-85-0;	1291.5	179
	1203			p-hydroxybenzaldehyde	GC/MS	17665	C00633	HMDB11718	126		3.06	2.58	5.48	9.13	1.38		0.2935	0.4	0.0608	0.0776	0.0062	0.0108	0.0018	0.0018	0.5899	0.0337		0.2996	0.9167	0.7741	1.6413	2.7368	0.4145		33	67	100	100	100	67		Secondary metabolism	Benzenoids	1276	123-08-0;	1411.3	194
	1205			vanillate	LC/MS neg	35639	C06672	HMDB00484	8468		1.55	1.91	3.26	5.21	6.57		0.2853	0.4	0.0655	0.0778	0.0077	0.0108	0.0002	0.0012	0.071	0.0056		0.384	0.5964	0.7335	1.2502	1.9996	2.5231		67	100	100	100	100	100		Secondary metabolism	Benzenoids	100001634	121-34-6;	1159	167.1
	1206		Fatty acid and sugar derivatives	galactarate (mucic acid)	GC/MS	20881	C00879	HMDB00639	3037582		1.53	0.95	1.16	2.03	1.97		0.531	0.4029	0.8428	0.3233	0.4736	0.0601	0.0282	0.0065	0.2153	0.0136		0.7819	1.1957	0.7418	0.9107	1.5886	1.5437		100	100	100	100	100	100		Secondary metabolism	Fatty acid and sugar derivatives	100000881	526-99-8;	1899.3	333.1
	1223		Flavonoids	daidzein	LC/MS neg	32453	C10208	HMDB03312	5281708		1.18	1.02	1.56	2.12	1.99		0.4322	0.4	0.8051	0.3146	0.1182	0.0214	0.0576	0.0103	0.0556	0.0048		0.697	0.8227	0.7105	1.0848	1.4807	1.3871		100	100	100	100	100	100		Secondary metabolism	Flavonoids	100001219	486-66-8 ;	3541	253.1
	1224			daidzin	LC/MS pos	32435	C10216		11992452		0.73	0.59	1.7	2.19	0.67		0.9374	0.512	0.6545	0.2693	0.8174	0.095	0.1982	0.0265	0.8441	0.0463		1.3337	0.9799	0.7907	2.2639	2.9165	0.8971		100	100	100	100	100	100		Secondary metabolism	Flavonoids	100001218	552-66-9 ;	3184	417
	1237			formononetin	LC/MS neg	35657	C00858	HMDB05808	5280378		2.62	1.81	2.81	6.23	8.58		0.3153	0.4	0.0632	0.0776	0.0098	0.0108	0.0269	0.0063	0.0397	0.0039		0.376	0.9839	0.6802	1.0558	2.3408	3.2274		67	100	100	100	100	100		Secondary metabolism	Flavonoids	100001632	485-72-3;	4441	267.1
	1239			genistein	LC/MS neg	32448	C06563	HMDB03217	5280961		1.4	1.49	2.65	4.61	2.54		0.323	0.4	0.0948	0.0924	0.0067	0.0108	0.1537	0.0219	0.0076	0.0015		0.5308	0.7451	0.7915	1.4058	2.4496	1.3505		100	100	100	100	100	100		Secondary metabolism	Flavonoids	100001221	446-72-0 ;	3745	269.1
	1240			genistin	LC/MS neg	32436	C09126		5281377		1.59	2.44	3.6	6.16	4.58		0.1531	0.377	0.0498	0.0743	0.0181	0.0112	0.0221	0.0056	0.0115	0.0018		0.3533	0.5628	0.8616	1.2736	2.1746	1.6196		100	100	100	100	100	100		Secondary metabolism	Flavonoids	100001220	529-59-9 ;	3038	431.1
	1256			naringenin	LC/MS neg	21182	C00509	HMDB02670	932		1.54	1.38	2.01	4.07	2.82		0.4793	0.4	0.0138	0.0635	0.0902	0.0182	0.1991	0.0265	0.0274	0.003		0.6268	0.9631	0.8664	1.2605	2.5507	1.7679		33	67	100	100	100	100		Secondary metabolism	Flavonoids	100000920	67604-48-2;	3484	271.1
	1267			syringic acid	GC/MS	37091	C10833	HMDB02085	10742		1.72	2.48	4.34	7.28	3.27		0.244	0.4	0.0514	0.0743	0.0138	0.0108	0.0093	0.0032	0.0358	0.0037		0.358	0.6162	0.8889	1.553	2.6079	1.1697		100	100	100	100	100	100		Secondary metabolism	Flavonoids	100001919	530-57-4;	1824	327.2
	1270			coumestrol	LC/MS neg	38134	C10205	HMDB02326	5281707		6.23	46.06	117.37	161.23	103.23		0.2057	0.3937	0.0222	0.0635	0.0058	0.0108	0.0096	0.0032	0.0063	0.0015		0.0185	0.1152	0.8522	2.1714	2.9827	1.9098		67	100	100	100	100	100		Secondary metabolism	Flavonoids	100002264	479-13-0;	4289	267.2
	1276			liquiritigenin	LC/MS pos	39607	C09762		1889		1.15	1.15	1.77	2.49	3.52		0.2496	0.4	0.8676	0.3311	0.0207	0.0112	0.0021	0.0018	0.0016	0.0009		0.6154	0.7089	0.7102	1.089	1.5327	2.1685		100	100	100	100	100	100		Secondary metabolism	Flavonoids	100002326	578-86-9;	4049.4	257.1
	1326		Phenylpropanoids	isoliquiritigenin	LC/MS neg	38124	C08650		638278		1.03	1.07	1.89	2.16	3.01		0.987	0.5288	0.5106	0.2279	0.0078	0.0108	0.0221	0.0056	0.0007	0.0008		0.6762	0.6953	0.7208	1.278	1.4574	2.0353		100	100	100	100	100	100		Secondary metabolism	Phenylpropanoids	100002226	961-29-5;	3316	255.2
	1356		Terpenoids	stigmasterol	GC/MS	21183	C05442	HMDB00937	5280794		1.27	1.55	3.97	4.15	6.6		0.1879	0.3937	0.0495	0.0743	0.0143	0.0108	0.0051	0.0026	0.0268	0.003		0.4903	0.6213	0.7623	1.9453	2.0346	3.2376		100	100	100	100	100	100		Secondary metabolism	Terpenoids	100000923	83-48-7;	2359	255.3
	1361			lupeol	GC/MS	39938	C08628				1.84	2.6	4.44	2.61	3.11		0.9059	0.507	0.1478	0.1105	0.0606	0.0159	0.1607	0.0227	0.3811	0.0225		0.4231	0.7788	1.1001	1.8785	1.1023	1.3155		100	67	100	100	100	67		Secondary metabolism	Terpenoids	100003129	545-47-1;	2415	189.2
