# Supplementary material for: A toolbox of genes, proteins, metabolites and promoters for improving drought tolerance in soybean includes the metabolite coumestrol and stomatal development genes
Source: BMC Genomics. 2016 Feb 9;17:102. doi: 10.1186/s12864-016-2420-0 (PMC4746818; doi:10.1186/s12864-016-2420-0)
Supplement: Additional file 4: Table S2. — Complete list of differentially expressed genes at the mRNA level at the different time points in leaves and roots (XLSX 1382 kb) [file 12864_2016_2420_MOESM4_ESM.xlsx]

## Sheet: Leaf 30min
SEQ_ID	Gene ID	KOG	ID	30 min leaf	1 h leaf	2 h leaf	3 h leaf	5 h leaf	30 min root	1 h root	2 h root	3 h root	5 h root
GLYMA12g12190_2			Gene of unknown function conatins DUF789	9.27	5.86	8.74	19.73	28.75	1.11	0.87	0.9	0.68	0.77
GLYMA12g22950_1	EPF1 (EPIDERMAL PATTERNING FACTOR 1)			0.12	0.12	0.07	0.12	0.09	1.01	1.1	1.04	1.01	1.05
GLYMA02g37610_1	chloroplast nucleoid DNA-binding protein-related	KOG1339		0.12	0.18	1.04	0.91	0.39	1.38	1.61	1.61	0.99	1.17
GLYMA10g01420_1	GPAT2 (GLYCEROL-3-PHOSPHATE ACYLTRANSFERASE 2); acyltransferase			0.12	0.13	0.09	0.19	0.03	1.49	1.95	1.52	2.61	2.12
GLYMA13g30680_2				0.12	0.12	0.16	0.17	0.07	1.18	1.04	1.3	1.79	1.48
GLYMA06g35330_1	bHLH071 (beta HLH protein 71); DNA binding / transcription factor			0.12	0.1	0.03	0.03	0.03	1.06	0.54	0.27	0.2	0.4
GLYMA13g43970_1	unknown protein			0.12	0.2	0.58	1.08	0.16	0.64	0.62	0.69	0.17	0.42
GLYMA15g41120_1	unknown protein			0.11	0.07	0.05	0.12	0.08	0.61	0.78	0.68	1.88	0.75
GLYMA11g02440_1	fringe-related protein	KOG2246		0.11	0.16	0.13	0.07	0.01	0.78	1.15	0.92	2.24	1.59
GLYMA05g35940_1	OXS3 (OXIDATIVE STRESS 3)			0.11	0.31	0.61	0.26	0.48	2.72	2.37	1.42	2.37	2.95
GLYMA06g08920_1	transducin family protein / WD-40 repeat family protein	KOG0265		0.11	0.18	0.04	0.11	0.13	1.2	1.72	5.2	69.72	59.52
GLYMA15g07850_5				0.11	0.48	0.35	0.22	0.31	2.09	1.67	1.09	0.95	0.93
GLYMA15g01370_1	unknown protein			0.11	0.18	0.54	0.89	0.09	0.66	0.68	0.66	0.18	0.41
GLYMA09g32120_1				0.11	0.08	0.15	0.25	0.06	0.78	0.8	0.88	0.98	0.9
GLYMA13g07990_1	WBC11 (WHITE-BROWN COMPLEX HOMOLOG PROTEIN 11); ATPase, coupled to transmembrane movement / fatty acid transporter	KOG0061		0.1	0.07	0.03	0.02	0.02	1.12	1.13	1.35	1.36	1.23
GLYMA03g32470_1	SDD1 (STOMATAL DENSITY AND DISTRIBUTION); serine-type endopeptidase			0.1	0.05	0.06	0.16	0.2	0.56	0.47	0.48	1	0.83
GLYMA13g19220_1	GDSL-motif lipase/hydrolase family protein			0.1	0.16	0.57	0.31	0.13	0.75	0.94	0.88	0.58	0.68
GLYMA14g06990_1	subtilase family protein			0.09	0.11	0.17	0.07	0.01	2.96	1.06	1.07	1.15	1.2
GLYMA19g43950_1	GDSL-motif lipase/hydrolase family protein			0.09	0.09	0.21	0.5	0.03	1.06	1	0.81	0.66	1.36
GLYMA13g01250_1	pathogenesis-related protein, putative			0.09	0.06	0.26	0.08	0.03	0.79	0.51	0.44	0.38	0.42
GLYMA15g38150_1				0.09	0.1	0.17	0.38	0.12	0.76	0.84	0.76	0.83	0.92
GLYMA01g41820_1	pectinesterase family protein			0.09	0.08	0.06	0.03	0.03	1.17	1.71	1.19	0.8	0.83
GLYMA11g03560_1	pectinesterase family protein			0.09	0.1	0.06	0.03	0.04	1.19	1.77	1.27	0.88	0.84
GLYMA03g41340_1	GDSL-motif lipase/hydrolase family protein			0.08	0.08	0.22	0.29	0.04	1.26	1.06	1.1	0.9	1.25
GLYMA19g35530_1	glycine-rich protein			0.08	0.04	0.03	0.07	0.1	0.98	1.14	1.5	3.79	2.76
GLYMA19g40610_1	long-chain-fatty-acid--CoA ligase family protein / long-chain acyl-CoA synthetase family protein	KOG1256		0.08	0.07	0.07	0.1	0.01	1.85	1.3	1.25	1.08	1.69
GLYMA18g03470_1	ATCEL2; cellulase/ hydrolase, hydrolyzing O-glycosyl compounds			0.08	0.08	0.09	0.12	0.01	0.97	0.98	1.37	0.63	0.57
GLYMA07g09700_1				0.07	0.05	0.07	0.15	0.04	0.92	0.71	0.61	0.58	0.59
GLYMA08g42260_2				0.07	0.05	0.03	0.05	0.03	0.86	1.14	1	1.02	1.12
GLYMA05g04190_1	invertase/pectin methylesterase inhibitor family protein / DC 1.2 homolog (FL5-2I22)			0.06	0.03	0.02	0.02	0.01	1.59	1.57	1.96	2.03	3.07
GLYMA19g35200_1	SDD1 (STOMATAL DENSITY AND DISTRIBUTION); serine-type endopeptidase			0.06	0.06	0.07	0.11	0.12	0.52	0.5	0.51	1.15	1.27
GLYMA09g31640_1	hydrolase, alpha/beta fold family protein	KOG1455		0.05	0.03	0.02	0.03	0.01	0.9	1.39	2.12	3.23	3.63
GLYMA03g38000_1	long-chain-fatty-acid--CoA ligase family protein / long-chain acyl-CoA synthetase family protein	KOG1256		0.05	0.04	0.05	0.07	0	2.55	1.04	1.09	1.11	2.11
GLYMA03g24460_1	CER1 protein, putative		Fatty acid hydroxylase	0.04	0.02	0.02	0.08	0.01	1.03	0.94	1.1	0.88	1.06
GLYMA08g42260_1	PDF1 (PROTODERMAL FACTOR 1)			0.04	0.03	0.03	0.03	0.03	0.97	0.96	0.9	0.87	0.97
GLYMA14g06980_2				0.03	0.03	0.05	0.11	0.01	1.14	1.11	1.1	0.91	1.13
GLYMA14g06980_1	subtilase family protein			0.03	0.02	0.02	0.12	0.02	0.84	0.8	0.73	1.4	0.8
GLYMA18g12670_1	PDF1 (PROTODERMAL FACTOR 1)			0.02	0.02	0.02	0.02	0.01	1.26	1	0.84	0.99	1.04

## Sheet: Leaf 1hr
SEQ_ID	Gene ID	KOG1745	ID	30 min leaf	1 hleaf	2 h leaf	3 h leaf	5 h leaf	30 min root	1 h root	2 h root	3 h root	5 h root
GLYMA11g13820_1	BGLU12 (BETA GLUCOSIDASE 12); catalytic/ cation binding / hydrolase, hydrolyzing O-glycosyl compounds	KOG0626		1.36486	27.2908	11.0288	4.07013	11.8995	3.58304	4.49397	5.10132	5.69266	5.40686
GLYMA09g31740_1			Dehydrin	1.0193	22.0475	273.99	540.281	596.13	1.39666	2.35854	3.30967	15.4552	24.2516
GLYMA13g34210_1				1.9498	20.6095	16.0023	1.38832	1.69984	4.12893	3.58636	4.08989	3.64749	6.30591
GLYMA05g32040_1	ABR1 (ABA REPRESSOR1); DNA binding / transcription factor		ERF	2.97511	18.6783	135.857	117.196	42.0548	26.287	36.2695	19.8451	31.6113	26.4436
GLYMA12g15620_1	BGLU17 (BETA GLUCOSIDASE 17); catalytic/ cation binding / hydrolase, hydrolyzing O-glycosyl compounds	KOG0626		1.2022	18.5301	11.4611	3.67553	9.36317	2.77479	2.60006	3.0869	3.48371	3.39444
GLYMA04g05500_1	AThFA2; DNA binding / transcription factor	KOG0627		3.05568	18.0921	63.6872	61.4137	18.82	1.43644	3.42159	9.46368	19.3234	8.88103
GLYMA20g06680_1	ATNUDT2 (ARABIDOPSIS THALIANA NUDIX HYDROLASE HOMOLOG 2); ADP-ribose diphosphatase/ NAD or NADH binding / hydrolase	KOG0648		2.32965	17.5309	20.8766	11.3154	28.8855	3.98407	3.32139	4.4636	6.35438	5.91712
GLYMA02g03890_1	armadillo/beta-catenin repeat family protein / U-box domain-containing protein			1.12009	17.3765	42.3955	26.4133	12.3726	13.294	28.2118	65.8751	100.914	108.371
GLYMA14g08110_1			Transposon?	3.22914	16.706	48.5787	73.6988	69.4718	17.3494	42.7932	19.9986	27.2918	23.9284
GLYMA08g21540_2		KOG0065		2.29447	16.6285	11.1236	8.57144	6.40926	4.03594	3.55851	3.15152	2.50653	1.31818
GLYMA20g06680_2				2.48269	16.2484	18.8912	9.84415	24.2645	4.55643	3.83949	5.12922	8.59785	7.4219
GLYMA08g06720_1	leucine-rich repeat family protein / protein kinase family protein	KOG1187		2.53186	15.8556	21.2027	48.9113	71.3353	5.82885	6.98485	7.37687	9.36359	9.83074
GLYMA13g29870_1	unknown protein			1.5071	15.3435	40.9865	25.7535	14.417	4.20115	4.58534	3.41352	4.11861	3.42567
GLYMA13g02230_1				1.92326	15.2056	24.2439	12.374	8.86313	2.18946	3.62464	6.6527	12.0511	8.96702
GLYMA09g40740_2		KOG0027		1.56753	14.6441	18.4454	5.34675	4.0381	8.81047	10.3888	12.6878	9.57556	16.6246
GLYMA01g44660_1	unknown protein			1.95154	14.5575	22.3805	4.9026	3.89747	14.8741	10.5453	12.4604	13.1021	26.5159
GLYMA09g40740_1	calcium-binding protein, putative	KOG0027		1.4402	14.4547	17.6274	4.70931	3.90485	11.9957	14.707	17.5336	12.8012	23.3153
GLYMA12g01420_1	RPP13 (RECOGNITION OF PERONOSPORA PARASITICA 13); ATP binding	KOG4658		1.6405	14.1482	17.3207	7.08687	4.58813	2.94135	3.89098	4.07796	4.03021	4.40913
GLYMA06g45550_1	MYB14 (MYB DOMAIN PROTEIN 14); DNA binding / transcription factor			1.5232	13.8691	9.00903	5.72037	6.16521	14.2699	12.6584	11.5717	16.1192	12.585
GLYMA11g04360_1	BAP2 (BON ASSOCIATION PROTEIN 2)			1.31134	13.7205	6.46672	2.83813	1.83791	2.57241	2.70566	2.90965	2.87792	2.75053
GLYMA11g13810_1	BGLU17 (BETA GLUCOSIDASE 17); catalytic/ cation binding / hydrolase, hydrolyzing O-glycosyl compounds	KOG0626		0.979323	13.2806	10.0594	4.60734	7.27538	3.8383	4.61055	5.6173	5.43272	6.11947
GLYMA10g39910_1	protein kinase family protein	KOG1187		1.56796	13.0943	11.5687	7.49499	13.74	3.45538	5.66982	9.08706	9.32808	13.3368
GLYMA14g32430_2				2.32607	13.0493	34.7783	81.0599	61.3681	1.05321	1.33728	2.49029	5.97764	6.95127
GLYMA07g21110_1	XLG1 (EXTRA-LARGE G-PROTEIN 1); guanyl nucleotide binding / signal transducer	KOG0082		2.93167	13.0294	9.04726	4.42621	3.84745	3.64176	2.49879	1.74482	3.22379	2.44825
GLYMA10g30640_1	unknown protein			1.61325	12.8679	37.1311	8.23358	5.80299	2.1354	2.54208	3.51999	2.45101	4.49541
GLYMA13g09440_1	WAK5 (WALL ASSOCIATED KINASE 5); kinase/ protein serine/threonine kinase	KOG1187		4.5466	12.7952	41.644	15.459	23.6659	2.51528	1.90969	2.86735	2.83019	4.20645
GLYMA03g01790_1	BAP2 (BON ASSOCIATION PROTEIN 2)		C2 domain	1.20229	12.6977	4.30802	0.952103	0.740595	1.76098	1.77289	1.13301	0.861275	1.20306
GLYMA09g38850_1	WAKL2 (wall associated kinase-like 2); kinase	KOG1187		2.11292	12.636	35.3145	38.3207	26.7037	2.38209	2.6977	2.68774	4.77088	4.10103
GLYMA03g01840_1	BAP2 (BON ASSOCIATION PROTEIN 2)			1.28005	12.5933	16.1556	7.0217	6.96206	3.94111	2.9467	2.61488	6.22381	5.04336
GLYMA12g31150_1	anac090 (Arabidopsis NAC domain containing protein 90); transcription factor			2.5807	12.5703	8.77035	1.38938	1.20032	4.63524	1.86031	2.26956	4.48755	3.26361
GLYMA12g09670_1	anac090 (Arabidopsis NAC domain containing protein 90); transcription factor			2.88298	12.3514	14.4895	5.08827	9.25426	6.31823	7.75092	7.14809	11.062	13.3336
GLYMA06g13090_1	WRKY30; transcription factor		GmWRKY149	1.84301	12.2431	14.7162	3.23803	3.25455	6.66811	5.96694	6.62307	8.46546	8.04421
GLYMA04g41700_1	WRKY30; transcription factor		GmWRKY145	1.99122	12.1386	13.5911	3.25049	3.16272	6.95364	6.14653	7.80932	8.88634	8.96184
GLYMA11g18680_1	F-box family protein		F box protein	0.843582	12.0618	5.58247	2.47725	2.73123	3.26945	3.09624	3.23285	3.34529	2.91968
GLYMA14g25310_1	WAK5 (WALL ASSOCIATED KINASE 5); kinase/ protein serine/threonine kinase	KOG1187		2.25358	12.0455	12.0472	3.15358	4.01996	2.66472	2.93112	5.55688	4.63705	10.3593
GLYMA04g04260_1	transferase family protein			1.41679	12.0158	11.5221	6.45388	11.1705	2.33184	1.56208	1.83463	3.16865	2.63306
GLYMA06g10580_1	unknown protein			0.909591	11.9759	29.6504	39.2945	27.8857	2.18186	3.51531	4.79444	4.05474	3.43367
GLYMA15g09720_1				3.00379	11.8706	21.2161	13.692	8.95429	3.11999	2.27457	2.59148	3.97233	4.14684
GLYMA08g06110_1	hydrolase, alpha/beta fold family protein	KOG1455		3.22163	11.7709	149.527	152.072	73.0912	1.11965	2.36721	8.91256	24.0258	43.5316
GLYMA09g03230_1	protein kinase family protein	KOG1187		3.4807	11.7318	22.3265	24.9632	16.8432	3.64795	12.0051	11.2392	26.0731	22.4542
GLYMA16g06390_1	calcium-binding EF hand family protein	KOG0027		1.45869	11.6957	24.6551	19.2503	10.3949	4.0804	6.19143	13.5412	10.1796	18.3189
GLYMA06g11990_1	nucellin protein, putative	KOG1339		1.6479	11.6901	5.89817	3.35725	3.24561	4.00742	2.0678	1.93757	3.99115	3.06592
GLYMA10g31240_3				2.2353	11.6482	16.2431	10.2461	5.86397	12.3059	8.63187	5.39741	10.9442	8.57823
GLYMA07g05800_1	ATHB-12 (ARABIDOPSIS THALIANA HOMEOBOX 12); transcription activator/ transcription factor	KOG0483		2.12691	11.5111	100.42	148.417	140.965	2.5876	3.80117	12.2988	19.6248	20.914
GLYMA07g08310_1	BAP2 (BON ASSOCIATION PROTEIN 2)			1.22478	11.4833	23.4825	27.668	27.9591	7.93759	6.82821	5.60219	11.5286	10.3163
GLYMA13g29350_3				4.51982	11.4469	22.0599	24.621	16.7308	3.20006	1.86731	2.32652	3.38945	3.08644
GLYMA13g09430_1	WAK3 (wall associated kinase 3); kinase/ protein serine/threonine kinase	KOG1187		1.78214	11.4135	4.67575	0.914828	1.00379	3.19139	2.76527	4.27029	4.07844	6.27021
GLYMA03g37390_1	ATPMEPCRB; pectinesterase			1.30439	11.3648	34.7774	16.9858	10.5516	3.11823	3.57451	3.31418	3.38757	4.12654
GLYMA12g05320_1				0.976931	11.3063	16.8975	28.992	41.1065	3.11091	2.56345	3.04992	3.34924	3.86389
GLYMA01g37740_1				1.3143	11.2976	7.14315	4.99713	5.7733	4.28259	6.56628	14.1295	11.9609	9.91675
GLYMA14g39300_1	U-box domain-containing protein		UPLL!	0.993604	11.2266	13.4984	9.26261	6.8255	5.07761	5.37975	5.35078	6.90995	6.81756
GLYMA05g30960_1				1.6617	11.2223	7.41177	3.23716	3.33056	2.29687	1.46925	1.81147	1.51343	1.91551
GLYMA11g18770_1	anac090 (Arabidopsis NAC domain containing protein 90); transcription factor			2.40863	11.1299	13.1661	6.15091	7.30268	1.41073	1.6872	1.62248	4.53394	2.53747
GLYMA18g49540_1	calcium-binding EF hand family protein			1.79643	11.129	15.1736	9.51837	10.2469	1.32319	1.0761	1.65273	1.64541	0.969728
GLYMA01g41070_1	BAP2 (BON ASSOCIATION PROTEIN 2)			1.22034	10.8903	4.00035	2.19795	1.27113	2.0883	2.59043	1.73325	1.81782	1.35157
GLYMA07g08260_1	BAP2 (BON ASSOCIATION PROTEIN 2)		C2 domain	1.4154	10.8145	4.2887	0.936776	0.874297	1.51079	1.58011	1.10579	0.969996	1.36754
GLYMA08g14160_1	unknown protein			1.61146	10.8061	7.19637	3.44257	3.99799	2.33726	1.52916	2.15314	1.7867	2.39622
GLYMA06g40330_1	calcium-binding EF hand family protein			1.3361	10.7504	10.8946	10.1947	4.12364	2.53451	4.29609	7.19099	6.45007	7.18979
GLYMA02g01020_1	chitinase, putative	KOG4742		2.00849	10.7208	8.15887	2.40009	1.26734	3.29229	2.66214	3.78674	3.9287	4.24831
GLYMA15g18580_1	basic helix-loop-helix (bHLH) family protein			2.11128	10.6865	10.0166	7.35828	5.64736	4.04407	5.16292	6.75008	6.40827	6.39527
GLYMA20g29770_1	LTI65 (LOW-TEMPERATURE-INDUCED 65)			0.813512	10.6689	71.1905	175.117	190.651	0.627181	0.653324	1.74798	8.51082	16.0095
GLYMA07g30250_1	lectin protein kinase, putative	KOG1187		1.95616	10.6174	7.77819	2.41176	2.0143	4.45826	6.38667	6.97437	7.54307	7.9913
GLYMA11g13290_1				0.895919	10.5036	13.0854	16.4035	25.6113	3.32618	3.1502	3.6536	4.2461	4.29055
GLYMA03g39610_1	RBOHD (RESPIRATORY BURST OXIDASE HOMOLOGUE D); NAD(P)H oxidase	KOG0039		1.56908	10.4742	10.0725	17.502	23.3198	4.80454	4.67438	4.92388	5.93067	6.12994
GLYMA18g07800_1				1.30456	10.455	34.1529	28.0428	19.9071	13.1882	10.0689	8.24377	16.5911	13.2474
GLYMA14g34430_1	calcium-binding EF hand family protein			1.86298	10.4369	14.4497	9.20216	10.1847	1.40729	1.31048	1.98647	1.83806	1.46719
GLYMA10g31240_2				2.26767	10.433	14.1797	9.27073	5.56424	9.4848	6.94451	4.5372	9.11828	6.90002
GLYMA07g32490_1	ATGLR2.7; intracellular ligand-gated ion channel	KOG1052		2.76416	10.4317	34.2256	12.3799	9.55384	2.84736	1.52956	1.70359	2.21563	2.05484
GLYMA05g34760_1	calmodulin binding			1.72579	10.3895	10.8517	8.51429	8.17865	2.76269	2.68647	2.81895	4.08483	2.64464
GLYMA13g29350_1				3.37125	10.3123	21.644	18.7832	12.6007	3.02569	2.33835	2.921	5.51794	5.02646
GLYMA05g32850_1	ATAF1; transcription activator/ transcription factor			1.44905	10.292	12.5794	10.2019	4.9122	1.99545	3.64456	5.59043	6.52169	6.34885
GLYMA07g10460_1	protein kinase, putative	KOG1187		0.86031	10.2846	5.76415	6.68826	2.73897	3.7729	3.36924	3.88735	5.80599	3.75422
GLYMA12g00460_1	CCR4 (ARABIDOPSIS THALIANA CRINKLY4 RELATED 4); kinase	KOG1187	Serine threonine protein kinase	1.61647	10.2699	4.62445	1.19731	0.836547	3.8017	2.28571	1.68083	2.5518	2.33453
GLYMA13g29350_2				3.48755	10.2425	21.7819	21.2015	14.7182	3.22671	2.33382	2.64972	4.31488	3.90451
GLYMA10g01230_1	RCI3 (RARE COLD INDUCIBLE GENE 3); peroxidase			1.23001	10.2247	2.3489	2.21161	9.57467	5.04886	3.56118	6.46679	5.80036	9.47223
GLYMA04g04250_1	transferase family protein			0.884182	10.2026	12.9262	8.39673	9.5963	1.85398	1.75024	2.06246	3.3559	3.30377
GLYMA08g18230_1	unknown protein			0.689122	10.1494	27.0929	32.7245	24.1637	7.3227	8.5789	13.5157	31.3093	32.9003
GLYMA13g19560_1	zinc finger (C2H2 type) family protein (ZAT11)			0.545518	10.083	11.1565	7.01904	3.84292	12.0529	11.8795	17.9161	24.2698	16.823
GLYMA18g20470_1	protein kinase family protein	KOG1187		1.56538	10.0796	11.9979	5.41385	2.44921	7.32965	9.30002	10.5944	10.987	10.9687
GLYMA10g27870_1	chitinase, putative	KOG4742		2.4842	10.0356	6.15034	2.23822	1.34222	3.1328	2.60928	4.14354	3.29893	3.79228
GLYMA03g00380_1	acid phosphatase class B family protein			1.32851	9.91018	8.68693	6.34605	4.03973	2.98631	2.65508	2.60681	3.07337	3.1299
GLYMA07g34120_1	OFP8 (ARABIDOPSIS THALIANA OVATE FAMILY PROTEIN 8)			1.82475	9.88857	14.0443	4.36269	3.1395	1.73366	1.36381	1.30637	2.76133	1.71112
GLYMA08g18230_2				0.706573	9.88577	27.6609	24.8587	24.2727	7.805	8.81197	14.2431	30.1207	36.1914
GLYMA15g05820_1	electron carrier/ heme binding / peroxidase			1.66281	9.86382	31.6662	27.879	9.04499	2.77551	2.53794	2.41907	2.00234	2.62374
GLYMA04g07390_1	BOR4 (REQUIRES HIGH BORON 4); anion exchanger			4.37258	9.81397	5.45341	12.122	6.89202	4.99026	4.54584	2.92044	5.13023	2.22509
GLYMA08g28390_1	NCED3 (NINE-CIS-EPOXYCAROTENOID DIOXYGENASE 3); 9-cis-epoxycarotenoid dioxygenase			0.968547	9.8055	23.3982	29.1119	33.42	3.66846	15.6633	48.4738	56.4857	63.1385
GLYMA16g08310_1	unknown protein			1.89661	9.78508	16.1725	3.55573	4.23731	3.84792	4.12548	4.09206	5.25237	5.80719
GLYMA08g18190_2				0.666007	9.74755	25.9423	33.4431	23.9099	6.74164	8.14903	12.3861	28.6382	31.1934
GLYMA09g37150_1	calcium-binding EF hand family protein			1.90941	9.73867	11.2717	6.245	5.92063	1.10615	1.1639	1.34077	1.24468	0.888562
GLYMA04g08020_1	unknown protein			2.43763	9.7318	10.1671	7.70259	4.61424	4.19243	2.30045	1.74229	4.8037	3.46798
GLYMA19g38210_1	anac090 (Arabidopsis NAC domain containing protein 90); transcription factor			1.82355	9.70938	11.0228	4.86605	3.45333	1.72864	1.59565	1.40638	3.67868	2.16528
GLYMA08g01350_1	auxin-responsive family protein			0.984002	9.67336	20.9015	25.7679	34.3822	5.74445	8.97262	12.3935	11.6996	17.8598
GLYMA06g41410_1				1.21531	9.66096	8.26546	2.09821	1.57397	1.88799	2.73846	3.22304	5.07693	3.06614
GLYMA11g14470_1	unknown protein			3.26425	9.59504	14.6149	11.2886	7.19093	0.880063	0.8186	1.05051	2.7735	1.99876
GLYMA18g48970_1	kinase	KOG1187		2.64186	9.58276	20.0168	4.5737	2.40148	2.29016	2.68324	3.19337	3.51204	4.44211
GLYMA17g09850_1	armadillo/beta-catenin repeat family protein / U-box domain-containing protein			1.51167	9.46844	24.674	28.7929	23.858	7.23885	5.30295	10.9425	22.7916	25.1123
GLYMA06g02010_1	protein kinase, putative	KOG1187		1.8028	9.43551	8.15548	8.77892	5.93782	3.2686	2.35653	2.72537	3.90476	3.73061
GLYMA11g02880_1	MATE efflux protein-related	KOG1347		1.5582	9.37956	30.6329	25.3748	11.3121	16.5528	16.0457	13.1114	18.58	17.583
GLYMA18g44030_1	WRKY33; transcription factor		GmWRKY87	1.12489	9.35944	9.94883	3.72785	4.48367	1.95886	1.92593	2.15325	2.18058	2.13996
GLYMA19g42220_1	RBOHD (RESPIRATORY BURST OXIDASE HOMOLOGUE D); NAD(P)H oxidase	KOG0039		1.36694	9.3332	9.91568	23.3748	37.2526	3.84509	4.38442	5.1388	5.23761	6.12918
GLYMA04g10730_1	unknown protein			1.43375	9.32652	20.1537	43.3625	41.5018	1.13904	1.47764	2.17271	1.92352	1.9578
GLYMA19g25240_1	calcium-binding EF hand family protein	KOG0027		1.5531	9.23386	20.6165	8.69597	5.92265	2.81701	2.41579	5.65164	4.31748	7.36626
GLYMA14g07410_1	C2 domain-containing protein	KOG1030		1.65897	9.22512	7.67844	2.11373	5.91622	1.93633	2.75248	4.23801	2.44654	6.00882
GLYMA08g18190_1	unknown protein			0.66117	9.18187	26.342	31.5049	23.1054	7.51675	8.70722	13.5924	29.7151	34.8105
GLYMA08g18800_1	NCED3 (NINE-CIS-EPOXYCAROTENOID DIOXYGENASE 3); 9-cis-epoxycarotenoid dioxygenase			0.923297	9.15123	16.0978	21.1113	20.8266	4.7854	17.1323	38.8601	48.4625	43.1832
GLYMA20g22040_1	zinc finger (C3HC4-type RING finger) family protein			2.02026	9.14691	18.3	2.48967	1.52583	2.63971	2.45796	2.0446	1.79089	2.21127
GLYMA01g42560_1	MATE efflux protein-related	KOG1347		1.49023	9.13184	31.1246	26.2354	11.125	15.6775	14.6952	12.0503	17.2951	13.4229
GLYMA07g32010_1	NSL1 (necrotic spotted lesions 1)			2.10111	9.01579	12.5257	5.42347	5.01277	5.51577	3.64328	2.78819	4.51238	4.58336
GLYMA05g31190_1	SR1 (SIGNAL RESPONSIVE 1); calmodulin binding / transcription regulator	KOG0520		2.386	8.9951	9.1197	4.72788	2.45856	5.77532	4.28873	3.21092	4.79651	3.77749
GLYMA11g13800_1	BGLU12 (BETA GLUCOSIDASE 12); catalytic/ cation binding / hydrolase, hydrolyzing O-glycosyl compounds	KOG0626		1.03748	8.9925	8.18937	2.60325	6.53445	4.81603	5.6485	6.72709	7.11486	7.1676
GLYMA14g00570_1	VQ motif-containing protein			1.91071	8.97947	13.2123	6.6838	4.78714	1.63704	1.46318	1.68785	1.89131	1.66165
GLYMA08g42610_1	unknown protein			2.19787	8.97273	7.40364	4.0798	7.60476	3.47609	6.73588	12.7054	15.0218	20.7176
GLYMA02g41530_1	C2 domain-containing protein			1.68244	8.96725	8.52497	2.44425	2.99198	3.00205	3.73818	7.39511	5.47923	14.5418
GLYMA03g35930_1	YLS9 (YELLOW-LEAF-SPECIFIC GENE 9)			1.08136	8.90888	12.6263	17.4641	21.1256	4.63411	3.15186	3.59495	6.11789	5.73519
GLYMA05g28280_1	unknown protein			1.23601	8.86224	4.40496	1.81799	1.40549	3.11829	3.55058	2.93549	2.92396	2.5286
GLYMA15g11620_1	unknown protein		F box protein?	1.45037	8.86067	2.61184	1.10017	2.3164	1.74792	1.44379	2.227	1.05255	1.92765
GLYMA04g42760_1	nucellin protein, putative	KOG1339		2.09234	8.83649	7.27557	6.35106	9.55595	3.6817	1.85338	1.86074	4.27933	3.07274
GLYMA15g40760_1	unknown protein			0.597378	8.83444	22.9003	29.0417	21.2205	5.62546	6.1158	10.398	24.7703	28.2892
GLYMA01g31920_1	WRKY33; transcription factor		GmWRKY5	1.25922	8.80231	7.26734	1.63024	1.69169	4.39249	3.8392	4.45848	5.40736	5.2966
GLYMA13g37130_1	SPL4 (SQUAMOSA PROMOTER BINDING PROTEIN-LIKE 4); DNA binding / transcription factor			1.68922	8.79805	25.3881	19.0995	8.19025	2.65438	4.58007	3.60412	3.68034	4.85898
GLYMA02g35210_1	SYP121 (SYNTAXIN OF PLANTS 121); SNAP receptor/ protein anchor	KOG0810		1.82396	8.79131	11.9619	9.41292	13.5096	2.10041	1.70673	2.34016	3.79814	3.60822
GLYMA13g39160_1	anac090 (Arabidopsis NAC domain containing protein 90); transcription factor			2.95934	8.78039	6.85305	1.54924	1.05357	5.07171	2.54847	2.00233	4.27395	2.91942
GLYMA08g04920_1	calmodulin binding			1.62775	8.76713	6.99838	3.41038	4.00394	3.82987	2.9373	3.15846	4.06709	4.242
GLYMA05g33610_1	hydrolase, alpha/beta fold family protein	KOG1455		2.21376	8.7238	122.042	145.618	97.4585	1.50766	2.84192	7.07554	27.036	35.974
GLYMA15g17430_1	protein kinase family protein	KOG1187		1.01925	8.67558	8.51396	8.17336	5.98212	3.84286	2.92417	3.72696	8.33083	3.38125
GLYMA03g35980_1	YLS9 (YELLOW-LEAF-SPECIFIC GENE 9)			0.794341	8.66032	8.37569	10.0269	16.2586	4.75019	3.88219	4.21294	4.47485	5.78078
GmWRKY149				2.03077	8.63375	7.48808	1.85038	1.78727	5.6383	4.83195	5.25668	5.13512	5.70361
GLYMA20g01690_1	DNAJ heat shock N-terminal domain-containing protein			6.91269	8.5974	11.8181	7.01862	10.2389	1.06247	1.0556	1.38367	1.50028	2.16891
GLYMA03g07580_1	unknown protein			0.857791	8.56602	26.9415	33.6178	9.82316	8.62871	15.7953	14.764	13.7101	16.5596
GLYMA08g41310_1	unknown protein			0.973386	8.55766	23.0243	13.8868	7.95451	10.4342	10.3953	14.7148	13.069	17.8453
GLYMA16g33910_2		KOG1947		2.10797	8.52693	6.84301	4.80365	6.70208	3.65792	2.75834	3.0392	2.97332	2.88919
GLYMA05g25640_1	leucine-rich repeat transmembrane protein kinase, putative	KOG1187		1.82419	8.52243	5.32222	1.89909	0.885096	3.27936	8.13002	7.6485	12.6434	5.6565
GLYMA09g01750_1	RFO1 (RESISTANCE TO FUSARIUM OXYSPORUM 1); kinase	KOG1187		3.10177	8.51074	16.4749	15.0625	24.5885	1.77816	1.50064	2.0348	6.02585	2.71572
GLYMA20g26140_1	unknown protein			1.1184	8.48612	11.42	12.1549	8.72106	2.16671	1.99926	2.14853	4.3118	3.60189
GLYMA01g04380_1	matrixin family protein			1.12585	8.47274	5.31486	6.74776	8.99803	2.6423	2.56928	3.87583	3.56951	4.47338
GLYMA14g37920_1	ATEXO70B1 (exocyst subunit EXO70 family protein B1); protein binding	KOG2344		2.02917	8.47023	7.96845	2.37632	2.77046	1.91835	1.21414	0.715189	1.35959	0.829022
GLYMA04g03530_1	OFP7 (ARABIDOPSIS THALIANA OVATE FAMILY PROTEIN 7)			2.16524	8.45383	15.3048	5.12965	3.09543	1.76539	1.74882	1.34836	3.71176	2.14906
GLYMA20g01340_1	epsin N-terminal homology (ENTH) domain-containing protein / clathrin assembly protein-related			3.71458	8.44294	11.2259	9.53419	19.1	1.3552	1.76806	2.04231	2.98613	2.87238
GLYMA13g06520_1	FER (FERONIA); kinase/ protein kinase			0.61109	8.43712	4.13391	2.52124	1.28767	6.53506	7.86735	6.78337	9.30592	6.24334
GLYMA05g27530_1				2.83291	8.42133	13.4517	7.02837	4.56174	1.7744	1.16001	1.19661	2.00613	1.36106
GLYMA08g12560_2				2.09723	8.4067	20.7356	20.0975	12.1915	1.23113	1.06294	1.31831	1.20998	1.83029
GLYMA16g25110_1	disease resistance protein (TIR-NBS-LRR class), putative			1.38075	8.40034	7.01185	5.52684	3.92577	3.53596	4.14794	4.70345	4.84657	2.91614
GLYMA04g22810_1	unknown protein			0.767161	8.29026	6.97001	8.52741	11.719	4.70962	4.76139	5.82049	6.39548	7.4186
GLYMA15g40070_1	NCED3 (NINE-CIS-EPOXYCAROTENOID DIOXYGENASE 3); 9-cis-epoxycarotenoid dioxygenase			1.14067	8.28491	12.2226	13.2152	14.0356	4.58053	15.9553	35.3918	39.862	39.6345
GLYMA09g31450_1	calmodulin binding			2.469	8.27912	11.5634	4.72333	4.5821	3.78473	2.9397	2.70697	4.38283	5.02134
GLYMA13g06600_1	FER (FERONIA); kinase/ protein kinase	KOG1187		1.07233	8.25212	5.45115	3.47349	1.66867	4.17673	4.58008	3.06369	4.47674	3.64305
GLYMA18g48960_1	kinase	KOG1187		1.6661	8.22835	14.1603	2.79024	1.93509	5.48607	8.43601	11.335	10.546	17.8761
GLYMA17g02920_1	F-box family protein			1.99389	8.21462	25.2767	93.2693	123.043	3.81679	4.41497	4.32392	4.68828	7.27083
GLYMA17g01520_1	F-box family protein			0.747123	8.20132	2.12174	0.550424	0.934216	2.52355	2.29267	3.38671	1.89022	3.12334
GLYMA16g24920_1	disease resistance protein (TIR-NBS-LRR class), putative	KOG4658		1.14473	8.18384	6.4861	4.00006	3.54758	3.78302	3.36547	4.7604	4.4938	3.57877
GLYMA03g35990_1	YLS9 (YELLOW-LEAF-SPECIFIC GENE 9)			0.59849	8.177	6.20195	7.12331	8.11757	5.68483	4.17609	4.29932	5.507	6.03065
GLYMA06g19540_1	armadillo/beta-catenin repeat family protein / U-box domain-containing protein			1.28943	8.16627	79.0997	185.482	163.394	1.52247	2.46937	3.02461	5.7244	11.8774
GLYMA20g27550_1	protein kinase family protein	KOG1187		3.27346	8.14989	10.1575	5.57267	8.75788	2.4825	1.23646	1.36618	1.74114	1.66651
GLYMA20g29610_1	AT-hFB2A; DNA binding / transcription factor			1.82085	8.1335	8.10398	16.2648	13.0059	1.16031	1.25597	1.99079	1.79578	2.06958
GLYMA19g40650_1	MYB108 (myb domain protein 108); DNA binding / transcription factor	KOG0048		1.12963	8.12084	13.1032	4.43129	3.63925	6.26942	6.79806	6.17836	4.5734	8.1974
GLYMA16g32330_1	CBF4 (C- REPEAT-BINDING FACTOR 4); DNA binding / transcription activator/ transcription factor		ERF gene	1.49656	8.08527	13.0698	11.5265	5.12946	5.52782	1.52121	1.38555	5.08491	3.31941
GLYMA06g44660_1	basic helix-loop-helix (bHLH) family protein			1.2244	8.07303	6.50523	9.44845	5.60721	5.53333	5.81896	4.91525	15.0428	5.28093
GLYMA20g25470_1	protein kinase family protein	KOG1187		2.97768	8.06661	11.1242	2.68668	2.18645	1.07767	5.46157	3.23159	4.22377	4.41475
GLYMA15g14120_1	RFO1 (RESISTANCE TO FUSARIUM OXYSPORUM 1); kinase			0.854077	8.05217	6.47984	5.86211	3.42367	2.10184	3.84895	3.50809	5.10494	3.86928
GLYMA04g01890_1	protein kinase, putative	KOG1187		1.89032	8.04325	11.3248	20.3907	14.9877	3.2654	2.05894	2.52287	3.16792	3.37725
GLYMA08g00600_1	transferase family protein			0.684902	8.02577	10.7921	7.5835	8.58672	1.45732	1.32541	1.58731	2.46045	2.55837
GLYMA16g01050_1	protein kinase, putative	KOG1187		1.58136	8.02007	12.5944	3.30702	5.38073	5.64251	4.13672	4.93122	5.79145	7.4224
GLYMA12g07770_1	ATMPK3 (ARABIDOPSIS THALIANA MITOGEN-ACTIVATED PROTEIN KINASE 3); MAP kinase/ kinase/ protein binding / protein kinase	KOG0660		1.42621	8.01329	5.84408	5.8724	6.11018	6.01382	5.08442	5.61595	7.83114	6.40021
GLYMA11g35940_1	unknown protein			0.302202	0.124873	0.339883	2.24176	0.96595	0.719701	0.47384	0.247431	0.17482	0.234573
GLYMA15g15400_1	MYB12 (MYB DOMAIN PROTEIN 12); DNA binding / transcription activator/ transcription factor			0.194273	0.124436	0.0918993	0.125381	0.129539	1.18929	1.13767	0.985817	1.17313	0.941709
GLYMA03g29670_1	leucine-rich repeat family protein	KOG1187		0.127433	0.124094	0.163101	0.103224	0.0340603	0.918134	1.09232	1.09588	0.366517	0.319575
GLYMA12g22950_1	EPF1 (EPIDERMAL PATTERNING FACTOR 1)			0.124365	0.123567	0.0655539	0.116232	0.094151	1.01482	1.09675	1.03609	1.00858	1.05192
GLYMA12g15940_1	alcohol oxidase-related	KOG1238		0.206211	0.122517	0.0700635	0.0772725	0.0415062	0.579015	0.553594	0.581272	1.02029	0.520654
GLYMA17g05760_1	GER3 (GERMIN 3); oxalate oxidase			0.133304	0.12227	0.164477	0.0948043	0.0433858	0.877416	1.02843	1.56967	0.988237	0.799191
GLYMA19g43920_1	LTL1 (LI-TOLERANT LIPASE 1); carboxylesterase/ hydrolase, acting on ester bonds			0.180603	0.122106	0.0999113	0.4497	0.115191	1.23001	0.62351	0.295484	0.261635	0.332848
GLYMA13g30680_2				0.120651	0.121853	0.155778	0.168431	0.0687686	1.18223	1.03708	1.30185	1.79231	1.4815
GLYMA02g02000_1	pectinesterase family protein			0.183385	0.120975	0.0917334	0.129998	0.0814437	0.828717	1.13822	1.16361	0.491972	0.382454
GLYMA13g30680_1	GDSL-motif lipase/hydrolase family protein			0.173389	0.120719	0.197735	0.111972	0.0626493	1.19733	1.19181	1.52087	2.17979	2.05638
GLYMA18g07070_1	wound-responsive protein-related			0.242596	0.120145	0.0986118	0.0750662	0.0686274	0.512286	0.352717	0.188117	0.134372	0.25069
GLYMA04g33430_1	GDSL-motif lipase/hydrolase family protein			0.305001	0.119616	0.13051	0.0928771	0.1368	0.819728	0.676586	0.729308	0.773146	0.262747
GLYMA01g32760_1	LP1; calmodulin binding			0.13759	0.119428	0.0986542	0.127683	0.139518	0.960985	0.823358	0.77539	0.819691	0.957287
GLYMA15g02790_1	HTH (HOTHEAD); FAD binding / aldehyde-lyase/ mandelonitrile lyase	KOG1238		0.225288	0.119084	0.0693779	0.0659579	0.0403303	1.00205	1.01592	0.796927	0.479394	0.506414
GLYMA17g33250_1	transferase family protein			0.182882	0.119004	0.145921	0.35149	0.106048	0.827827	0.546843	0.413419	0.317021	0.506314
GLYMA07g10250_1	hydrolase, alpha/beta fold family protein	KOG1455		0.171437	0.117111	0.0840751	0.0849355	0.0414934	1.0005	1.17343	1.47609	2.91247	2.84152
GLYMA03g36800_1	integral membrane family protein			0.158181	0.116504	0.202343	2.80962	0.676997	2.46516	4.51588	7.98576	13.7227	27.131
GLYMA02g31370_1	MATE efflux family protein	KOG1347		0.279111	0.112092	0.0697842	0.0772977	0.0683587	0.607244	0.649205	0.397901	0.479894	0.322116
GLYMA11g37680_1	TEL1 (TERMINAL EAR1-LIKE 1); RNA binding / nucleic acid binding / nucleotide binding			0.191005	0.11171	0.0802364	0.0896151	0.0468565	0.790006	0.923076	0.576642	0.408841	0.428957
GLYMA13g27880_1	MUTE (MUTE); DNA binding / transcription factor			0.228682	0.110381	0.157673	0.301303	0.203539	1.00423	0.766005	0.611238	0.439234	0.632155
GLYMA18g06450_1	LAC3 (laccase 3); laccase	KOG1263		0.19875	0.109546	0.356923	0.190525	0.197777	1.15462	1.12422	1.41104	1.14484	0.734627
GLYMA04g09740_1	chloroplast nucleoid DNA-binding protein-related	KOG1339		0.128397	0.108693	0.0425993	0.0182815	0.0151678	0.82877	0.92885	0.695273	0.308192	0.286293
GLYMA14g06990_1	subtilase family protein			0.0944232	0.106427	0.172938	0.0740779	0.0147595	2.96221	1.06039	1.07273	1.14536	1.19943
GLYMA11g03560_1	pectinesterase family protein			0.0876144	0.104276	0.0552949	0.0294652	0.0408744	1.18869	1.7744	1.27111	0.882737	0.842462
GLYMA17g03480_1	AtMYB111 (myb domain protein 111); DNA binding / transcription factor	KOG0048		0.346736	0.103013	0.0883685	0.21861	0.0321599	1.13528	1.00286	0.971272	1.38846	1.2815
GLYMA06g35330_1	bHLH071 (beta HLH protein 71); DNA binding / transcription factor			0.117591	0.0991422	0.0314678	0.0297264	0.029031	1.0624	0.54081	0.274525	0.201501	0.400462
GLYMA14g11050_1	IQD6 (IQ-domain 6); calmodulin binding			0.342832	0.0986035	0.103604	0.0706611	0.0896525	0.862852	0.834447	0.74485	0.218695	0.252901
GLYMA08g07550_1	WBC11 (WHITE-BROWN COMPLEX HOMOLOG PROTEIN 11); ATPase, coupled to transmembrane movement of substances / fatty acid transporter	KOG0061		0.195654	0.0983579	0.0540592	0.0366355	0.0511774	0.841807	0.784325	0.92928	1.06696	0.867347
GLYMA08g05830_1	WOX1 (WUSCHEL related homeobox 1); transcription factor			0.133137	0.0981007	0.0384139	0.0238263	0.0384988	1.01302	1.2353	1.42536	7.81435	6.56523
GLYMA15g38150_1				0.0907173	0.0977466	0.171065	0.377717	0.120544	0.757003	0.839293	0.757107	0.82535	0.923641
GLYMA10g37420_1	ABC transporter family protein	KOG0061		0.161296	0.0963454	0.0816238	0.0556415	0.049058	0.775431	0.564745	0.502146	0.250369	0.210679
GLYMA17g14630_1	PME1 (PECTIN METHYLESTERASE INHIBITOR 1); enzyme inhibitor/ pectinesterase/ pectinesterase inhibitor			0.167642	0.0956211	0.0489232	0.0991901	0.0322919	0.905952	1.43104	2.48769	1.75364	3.3389
GLYMA20g30320_1	ABC transporter family protein	KOG0061		0.15352	0.0937314	0.116754	0.0517994	0.069519	0.838825	0.588715	0.530674	0.28529	0.239009
GLYMA12g35740_1	ABC transporter family protein	KOG0061		0.147612	0.0935401	0.159543	0.190104	0.363122	0.697948	0.622984	0.720503	1.17768	0.464125
GLYMA08g20120_1	MLO4 (MILDEW RESISTANCE LOCUS O 4); calmodulin binding			0.30189	0.0922348	0.0558551	0.0612026	0.0649867	0.679483	0.680719	0.587571	0.467149	0.499288
GLYMA09g04370_1	MYB12 (MYB DOMAIN PROTEIN 12); DNA binding / transcription activator/ transcription factor	KOG0048		0.17276	0.0911235	0.050183	0.103955	0.0744857	0.977572	0.701133	0.430553	0.431874	0.472189
GLYMA04g11090_1	unknown protein			0.212661	0.0902486	0.0829546	0.0458217	0.0268407	2.05522	1.03681	1.03711	2.20039	1.12261
GLYMA19g43950_1	GDSL-motif lipase/hydrolase family protein			0.093566	0.0881332	0.20652	0.502747	0.0275164	1.05813	1.00048	0.810242	0.658894	1.36399
GLYMA08g17890_1	unknown protein			0.180137	0.0877616	0.0892609	0.157639	0.153012	1.03975	1.14407	1.10616	0.873722	1.37753
GLYMA15g04760_1	KCS12 (3-KETOACYL-COA SYNTHASE 12); acyltransferase/ catalytic/ transferase, transferring acyl groups other than amino-acyl groups			0.12942	0.0864122	0.0519555	0.047404	0.0340679	0.893636	0.597646	0.192459	0.15488	0.225306
GLYMA18g03470_1	ATCEL2; cellulase/ hydrolase, hydrolyzing O-glycosyl compounds			0.0796025	0.0839906	0.0904159	0.115843	0.0109899	0.974639	0.975954	1.36641	0.633063	0.568644
GLYMA01g41820_1	pectinesterase family protein			0.0880038	0.0810875	0.0605112	0.0338863	0.0342516	1.16551	1.71252	1.18519	0.799226	0.827315
GLYMA19g39450_1	integral membrane family protein		Iron dehydrogenase	0.152026	0.0807762	0.183913	1.92485	0.508466	2.63969	4.43486	21.0677	15.3488	35.8513
GLYMA03g41340_1	GDSL-motif lipase/hydrolase family protein			0.0825571	0.0787434	0.218332	0.290273	0.0388998	1.26208	1.0551	1.09598	0.904138	1.24799
GLYMA09g32120_1				0.105232	0.0772396	0.145271	0.253603	0.0587285	0.782585	0.800298	0.880046	0.978464	0.902908
GLYMA07g37140_1	AtMYB111 (myb domain protein 111); DNA binding / transcription factor	KOG0048		0.239163	0.0762932	0.047161	0.124399	0.0118141	0.965129	1.00235	1.04512	1.18497	1.3147
GLYMA13g07990_1	WBC11 (WHITE-BROWN COMPLEX HOMOLOG PROTEIN 11); ATPase, coupled to transmembrane movement of substances / fatty acid transporter	KOG0061		0.0986341	0.0738544	0.0340175	0.020562	0.0234204	1.11799	1.12932	1.35122	1.36168	1.2273
GLYMA18g01600_1	TEL1 (TERMINAL EAR1-LIKE 1); RNA binding / nucleic acid binding / nucleotide binding	KOG4660		0.189492	0.0704874	0.0794715	0.121877	0.0665338	0.849325	1.00778	0.813334	0.644161	0.590238
GLYMA06g10880_1	unknown protein			0.177621	0.0689134	0.066941	0.0457808	0.0156278	1.24556	0.891139	0.893597	0.9979	0.936915
GLYMA15g41120_1	unknown protein			0.114289	0.0687735	0.0504443	0.122982	0.0838132	0.605223	0.783221	0.676322	1.87758	0.748552
GLYMA19g40610_1	long-chain-fatty-acid--CoA ligase family protein / long-chain acyl-CoA synthetase family protein	KOG1256		0.081123	0.0663204	0.0695304	0.0998055	0.0111305	1.84979	1.30443	1.25313	1.08052	1.68774
GLYMA13g01250_1	pathogenesis-related protein, putative			0.0919495	0.06272	0.256847	0.0827495	0.0250338	0.785857	0.506851	0.43672	0.378648	0.424115
GLYMA19g35200_1	SDD1 (STOMATAL DENSITY AND DISTRIBUTION); serine-type endopeptidase			0.0560317	0.058067	0.0667442	0.109186	0.117884	0.515006	0.502999	0.511856	1.14518	1.26837
GLYMA07g09700_1				0.0696153	0.0534888	0.0701074	0.147065	0.0377652	0.922234	0.705566	0.609986	0.575785	0.594782
GLYMA03g32470_1	SDD1 (STOMATAL DENSITY AND DISTRIBUTION); serine-type endopeptidase			0.0978481	0.052387	0.0645295	0.15996	0.195128	0.56126	0.473757	0.481302	0.997455	0.828241
GLYMA03g32830_1				0.13696	0.0466173	0.0460613	0.0712599	0.0997047	1.05226	1.04151	1.4783	2.99825	3.46615
GLYMA08g42260_2				0.0668603	0.0460002	0.0349077	0.0479308	0.0299997	0.860829	1.14335	0.999291	1.02094	1.12014
GLYMA19g35530_1	glycine-rich protein			0.0816656	0.0437668	0.0323213	0.0704604	0.0978759	0.975379	1.14132	1.50442	3.79438	2.76066
GLYMA03g38000_1	long-chain-fatty-acid--CoA ligase family protein / long-chain acyl-CoA synthetase family protein	KOG1256		0.0464182	0.041202	0.0498308	0.068544	0.0037019	2.55249	1.04247	1.08535	1.10566	2.11493
GLYMA08g42260_1	PDF1 (PROTODERMAL FACTOR 1)			0.036311	0.0315514	0.0257498	0.034557	0.0258895	0.966615	0.958279	0.903042	0.869014	0.970371
GLYMA09g31640_1	hydrolase, alpha/beta fold family protein	KOG1455		0.0468304	0.0312707	0.0169292	0.0253461	0.00931654	0.903491	1.38883	2.12437	3.23415	3.62747
GLYMA05g04190_1	invertase/pectin methylesterase inhibitor family protein / DC 1.2 homolog (FL5-2I22)			0.0641989	0.0295729	0.0173204	0.0228811	0.00841406	1.59319	1.57413	1.96372	2.0299	3.06555
GLYMA14g06980_2				0.0275704	0.0282814	0.0520785	0.110819	0.0134451	1.14424	1.10575	1.10435	0.910586	1.12725
GLYMA03g24460_1	CER1 protein, putative		Fatty acid hydroxylase	0.0368122	0.0213534	0.0241473	0.0794309	0.00756551	1.03216	0.937214	1.10264	0.875982	1.06407
GLYMA14g06980_1	subtilase family protein			0.0263888	0.0169795	0.0237747	0.115919	0.0157033	0.841855	0.804541	0.728897	1.40107	0.801181
GLYMA18g12670_1	PDF1 (PROTODERMAL FACTOR 1)			0.0182801	0.0152416	0.02242	0.023362	0.00987684	1.25793	1.00022	0.84326	0.991892	1.04132

## Sheet: Leaf 2hrs
SEQ_ID	Gene ID	KOG1745	Our ID	30 min leaf	1 h leaf	2 h leaf	3 h leaf	5 h leaf	30 min root	1 h root	2 h root	3 h root	5 h root
GLYMA10g07410_1	ATECP63 (EMBRYONIC CELL PROTEIN 63)	KOG4744		1.00337	7.44616	315.357	1018.47	728.813	0.959077	0.871298	2.06484	11.4875	27.421
GLYMA09g31740_1			Dehydrin	1.0193	22.0475	273.99	540.281	596.13	1.39666	2.35854	3.30967	15.4552	24.2516
GLYMA10g35010_2				1.87203	3.32545	190.813	394.778	466.962	1.47822	1.49722	1.78588	9.12114	12.4086
GLYMA08g06110_1	hydrolase, alpha/beta fold family protein	KOG1455		3.22163	11.7709	149.527	152.072	73.0912	1.11965	2.36721	8.91256	24.0258	43.5316
GLYMA08g16640_1	unknown protein			1.54557	4.43484	144.012	618.834	543.37	1.01028	2.02947	9.03909	65.1489	97.069
GLYMA05g32040_1	ABR1 (ABA REPRESSOR1); DNA binding / transcription factor		ERF	2.97511	18.6783	135.857	117.196	42.0548	26.287	36.2695	19.8451	31.6113	26.4436
GLYMA05g33610_1	hydrolase, alpha/beta fold family protein	KOG1455		2.21376	8.7238	122.042	145.618	97.4585	1.50766	2.84192	7.07554	27.036	35.974
GLYMA13g44020_1	late embryogenesis abundant protein, putative / LEA protein, putative			1.90143	6.57861	117.555	546.819	729.573	0.53824	1.15393	2.8739	10.8888	19.9565
GLYMA10g35010_1	AWPM-19-like membrane family protein			0.921495	2.37578	103.31	238.773	265.405	1.06887	0.880712	1.03235	5.49777	6.71432
GLYMA07g05800_1	ATHB-12 (ARABIDOPSIS THALIANA HOMEOBOX 12); transcription activator/ transcription factor	KOG0483		2.12691	11.5111	100.42	148.417	140.965	2.5876	3.80117	12.2988	19.6248	20.914
GLYMA16g02390_1	ATHB-12 (ARABIDOPSIS THALIANA HOMEOBOX 12); transcription activator/ transcription factor			1.98697	7.61038	96.1002	170.127	156.942	2.64414	3.88537	13.5481	23.01	23.2658
GLYMA03g26590_1	short-chain dehydrogenase/reductase (SDR) family protein	KOG0725		0.780984	2.44637	79.308	591.306	647.523	1.24551	5.74195	12.4982	29.7089	75.687
GLYMA06g19540_1	armadillo/beta-catenin repeat family protein / U-box domain-containing protein			1.28943	8.16627	79.0997	185.482	163.394	1.52247	2.46937	3.02461	5.7244	11.8774
GLYMA20g29770_1	LTI65 (LOW-TEMPERATURE-INDUCED 65)			0.813512	10.6689	71.1905	175.117	190.651	0.627181	0.653324	1.74798	8.51082	16.0095
GLYMA12g00370_1	unknown protein	KOG2886		1.06867	5.28991	66.7416	162.303	90.8951	1.26968	1.70145	3.56887	15.1323	39.2146
GLYMA19g41550_1	AtGolS2 (Arabidopsis thaliana galactinol synthase 2); transferase, transferring glycosyl groups	KOG1950		0.785704	3.28172	66.2802	114.223	111.973	2.85515	11.1942	14.9811	30.464	38.6526
GLYMA04g05500_1	ATHSFA2; DNA binding / transcription factor	KOG0627		3.05568	18.0921	63.6872	61.4137	18.82	1.43644	3.42159	9.46368	19.3234	8.88103
GLYMA15g01320_1	late embryogenesis abundant protein, putative / LEA protein, putative			0.92969	3.73654	58.1283	247.205	334.326	1.03506	1.65424	3.19065	12.9906	26.2883
GLYMA12g22880_1	ANAC055 (ARABIDOPSIS NAC DOMAIN CONTAINING PROTEIN 55); transcription factor			0.589484	3.49055	56.5801	148.8	128.926	4.11085	8.5741	20.8488	55.7536	70.3306
GLYMA11g15200_1	TIP1;3 (TONOPLAST INTRINSIC PROTEIN 1;3); urea transmembrane transporter/ water channel	KOG0223		1.74977	2.48497	55.7082	93.0335	53.479	0.545776	1.00886	1.73541	2.67129	2.98584
GLYMA01g43460_1	protein phosphatase 2C, putative / PP2C, putative	KOG0698		1.33568	4.77165	54.0899	72.321	56.0861	8.90293	7.95218	8.38576	24.0194	31.3868
GLYMA12g35000_1	ANAC055 (ARABIDOPSIS NAC DOMAIN CONTAINING PROTEIN 55); transcription factor			1.03678	5.32682	52.6711	121.929	107.666	7.81894	13.4722	24.2885	41.7888	47.2921
GLYMA10g38050_1	LTI65 (LOW-TEMPERATURE-INDUCED 65)			0.545718	4.60131	50.3874	210.544	210.728	0.997015	0.917087	1.65991	4.78267	7.99628
GLYMA14g08110_1			Transposon?	3.22914	16.706	48.5787	73.6988	69.4718	17.3494	42.7932	19.9986	27.2918	23.9284
GLYMA01g02580_1	ELI3-2 (ELICITOR-ACTIVATED GENE 3-2); aryl-alcohol dehydrogenase/ mannitol dehydrogenase	KOG0023		0.826501	2.48357	47.5161	608.447	618.619	0.869422	0.74564	1.37056	59.5728	157.905
GLYMA12g35000_2				0.938811	4.79146	46.0161	107.826	102.817	7.78221	12.1912	25.1916	41.1615	46.517
GLYMA20g32550_1	AWPM-19-like membrane family protein			0.833108	1.48644	44.8724	97.1208	132.782	1.08688	1.31603	1.21555	3.1981	3.64651
GLYMA03g30040_1	late embryogenesis abundant group 1 domain-containing protein / LEA group 1 domain-containing protein			1.06833	2.04117	43.431	255.692	212.283	2.20694	2.76035	2.95525	7.3905	13.3456
GLYMA02g38360_1	unknown protein			0.987185	6.96288	42.8796	111.598	68.9154	1.03499	2.18716	5.80852	12.9987	18.923
GLYMA02g03890_1	armadillo/beta-catenin repeat family protein / U-box domain-containing protein			1.12009	17.3765	42.3955	26.4133	12.3726	13.294	28.2118	65.8751	100.914	108.371
GLYMA13g09440_1	WAK5 (WALL ASSOCIATED KINASE 5); kinase/ protein serine/threonine kinase	KOG1187		4.5466	12.7952	41.644	15.459	23.6659	2.51528	1.90969	2.86735	2.83019	4.20645
GLYMA13g29870_1	unknown protein			1.5071	15.3435	40.9865	25.7535	14.417	4.20115	4.58534	3.41352	4.11861	3.42567
GLYMA12g07120_1	GAMMA-TIP (GAMMA TONOPLAST INTRINSIC PROTEIN); water channel	KOG0223		2.58746	1.89464	40.0797	75.2287	48.6584	0.427061	0.788617	1.90785	2.64265	3.13336
GLYMA07g10030_1				2.84502	5.99913	38.231	74.7212	95.8905	6.85157	8.11748	4.01072	12.8572	11.5694
GLYMA17g06160_1	ATHSFA2; DNA binding / transcription factor	KOG0627		0.693734	4.04175	37.2873	49.3352	39.7108	1.16087	2.18469	4.18461	11.0651	7.5025
GLYMA10g30640_1	unknown protein			1.61325	12.8679	37.1311	8.23358	5.80299	2.1354	2.54208	3.51999	2.45101	4.49541
GLYMA01g43180_1	unknown protein			1.015	3.32577	36.3827	82.4267	87.1306	1.00268	1.84892	3.83811	5.27996	7.87473
GLYMA08g15350_1	ABR1 (ABA REPRESSOR1); DNA binding / transcription factor		ERF gene	1.52115	5.00236	36.2636	34.0252	18.2165	15.9525	26.0697	14.6186	25.3199	21.2481
GLYMA14g36470_1	unknown protein			1.12727	4.58197	36.2595	226.142	209.997	1.51646	1.80081	4.47745	16.545	32.7108
GLYMA08g17100_1	unknown protein			1.24846	2.70368	35.4784	152.585	107.25	0.819449	0.859551	0.940154	2.07092	2.18446
GLYMA09g38850_1	WAKL2 (wall associated kinase-like 2); kinase	KOG1187		2.11292	12.636	35.3145	38.3207	26.7037	2.38209	2.6977	2.68774	4.77088	4.10103
GLYMA14g32430_2				2.32607	13.0493	34.7783	81.0599	61.3681	1.05321	1.33728	2.49029	5.97764	6.95127
GLYMA03g37390_1	ATPMEPCRB; pectinesterase			1.30439	11.3648	34.7774	16.9858	10.5516	3.11823	3.57451	3.31418	3.38757	4.12654
GLYMA01g43130_1	WRKY27; transcription factor		GmWRKY161	0.890721	2.51329	34.6729	71.8571	29.9954	1.22762	1.00229	0.814105	1.4409	1.52036
GLYMA07g32490_1	ATGLR2.7; intracellular ligand-gated ion channel	KOG1052		2.76416	10.4317	34.2256	12.3799	9.55384	2.84736	1.52956	1.70359	2.21563	2.05484
GLYMA15g16960_1	catalytic/ methyltransferase	KOG1271		1.56068	4.03307	34.1821	39.3476	32.6148	0.751922	0.983261	1.11529	1.21126	1.08228
GLYMA18g07800_1				1.30456	10.455	34.1529	28.0428	19.9071	13.1882	10.0689	8.24377	16.5911	13.2474
GLYMA12g33020_1	AP2 domain-containing transcription factor, putative		ERF gene	0.928631	7.56504	33.9433	35.7813	31.8545	6.41268	11.8116	14.2717	19.696	19.5543
GLYMA06g42190_1				1.85081	5.91521	32.435	36.741	22.8316	0.958114	1.14127	0.995393	1.3031	1.31817
GLYMA20g29410_1	DREB1A (DEHYDRATION RESPONSE ELEMENT B1A); DNA binding / transcription activator/ transcription factor		ERF gene	0.516657	7.01546	32.4117	9.40869	3.30585	12.4998	7.40955	4.49414	13.3642	12.7331
GLYMA14g37500_1	MAPKKK14; ATP binding / kinase/ protein kinase/ protein serine/threonine kinase	KOG0198		0.37279	6.47551	32.3552	32.3895	26.6037	4.40782	4.06372	3.03999	12.6181	7.09466
GLYMA02g26160_1	LOX2 (LIPOXYGENASE 2); lipoxygenase			1.95709	6.18132	32.2579	76.8459	73.6139	1.03041	1.92513	3.43301	7.24997	5.06275
GLYMA15g05820_1	electron carrier/ heme binding / peroxidase			1.66281	9.86382	31.6662	27.879	9.04499	2.77551	2.53794	2.41907	2.00234	2.62374
GLYMA01g42560_1	MATE efflux protein-related	KOG1347		1.49023	9.13184	31.1246	26.2354	11.125	15.6775	14.6952	12.0503	17.2951	13.4229
GLYMA03g37140_1	benzodiazepine receptor-related			1.06302	5.46309	30.9948	84.0287	69.5706	1.37563	2.51698	5.22229	11.5195	12.7186
GLYMA18g43620_1	AtRLP6 (Receptor Like Protein 6); protein binding	KOG0472		1.04273	7.3083	30.8104	9.03066	1.73235	2.18843	4.10941	5.28574	3.86355	5.29578
GLYMA11g02880_1	MATE efflux protein-related	KOG1347		1.5582	9.37956	30.6329	25.3748	11.3121	16.5528	16.0457	13.1114	18.58	17.583
GLYMA19g32920_1	late embryogenesis abundant group 1 domain-containing protein / LEA group 1 domain-containing protein			0.968657	2.4527	30.6148	240.661	198.73	1.15459	1.52657	2.43183	2.07285	3.85881
GLYMA11g04620_1	unknown protein			1.34359	3.63274	30.4081	33.1655	19.7383	6.34967	6.76503	3.29486	7.38153	4.67487
GLYMA01g44140_1	AP2 domain-containing transcription factor, putative		ERF gene	3.5518	7.29398	29.7003	38.0801	14.5854	4.27138	3.05456	4.48356	9.97072	8.4278
GLYMA06g10580_1	unknown protein			0.909591	11.9759	29.6504	39.2945	27.8857	2.18186	3.51531	4.79444	4.05474	3.43367
GLYMA17g07530_1	ATTPS11; transferase, transferring glycosyl groups	KOG1050		1.12643	3.19648	29.4386	37.6493	39.6129	4.31974	5.91177	3.93479	5.7174	6.75402
GLYMA13g01420_1	ATTPS11; transferase, transferring glycosyl groups	KOG1050		1.01083	1.60426	29.217	46.6908	58.3504	4.93508	6.06727	3.15375	4.95708	6.38194
GLYMA07g16760_1	unknown protein			2.33966	4.29027	28.3379	36.763	32.3396	2.26363	2.70905	1.12183	1.47561	1.8886
GLYMA12g36430_1	LEA (DEHYDRIN LEA)			1.39298	2.11266	27.9734	125.053	119.548	0.896846	0.966127	1.05657	4.86045	8.79248
GLYMA18g14900_1	unknown protein			0.956743	7.3846	27.7558	22.8634	12.0903	9.2283	8.88282	14.5749	13.8428	20.9025
GLYMA08g18230_2				0.706573	9.88577	27.6609	24.8587	24.2727	7.805	8.81197	14.2431	30.1207	36.1914
GLYMA13g35550_1	ANAC055 (ARABIDOPSIS NAC DOMAIN CONTAINING PROTEIN 55); transcription factor			0.732308	4.59931	27.3157	51.3969	49.6246	6.70972	8.84345	16.0035	26.2079	30.5655
GLYMA11g36030_1	unknown protein			0.759617	3.36863	27.1933	39.7528	26.2463	8.23924	10.2885	6.89342	13.9782	17.1758
GLYMA08g18230_1	unknown protein			0.689122	10.1494	27.0929	32.7245	24.1637	7.3227	8.5789	13.5157	31.3093	32.9003
GLYMA03g07580_1	unknown protein			0.857791	8.56602	26.9415	33.6178	9.82316	8.62871	15.7953	14.764	13.7101	16.5596
GLYMA13g16510_1	ATHSFA2; DNA binding / transcription factor	KOG0627		0.91064	4.09893	26.9409	49.7589	35.8303	0.90341	1.66445	2.26655	5.05589	3.95008
GLYMA17g07160_1	unknown protein			1.55113	1.90478	26.8594	224.474	259	2.85423	3.19765	9.18747	13.5973	32.367
GLYMA11g01640_1	AP2 domain-containing transcription factor, putative		ERF gene	1.72593	6.11073	26.7851	29.0213	9.06118	3.82826	3.92456	7.04744	14.5352	12.8121
GLYMA18g43630_1	AtRLP6 (Receptor Like Protein 6); protein binding	KOG0472		2.29488	3.30153	26.5836	7.07809	5.26731	1.60364	2.98617	3.47002	1.93943	2.76962
GLYMA08g18190_1	unknown protein			0.66117	9.18187	26.342	31.5049	23.1054	7.51675	8.70722	13.5924	29.7151	34.8105
GLYMA20g29420_1				1.12753	4.34542	26.0087	5.21676	1.6442	10.3938	5.89842	3.34689	11.0958	10.232
GLYMA08g18190_2				0.666007	9.74755	25.9423	33.4431	23.9099	6.74164	8.14903	12.3861	28.6382	31.1934
GLYMA13g37130_1	SPL4 (SQUAMOSA PROMOTER BINDING PROTEIN-LIKE 4); DNA binding / transcription factor			1.68922	8.79805	25.3881	19.0995	8.19025	2.65438	4.58007	3.60412	3.68034	4.85898
GLYMA17g02920_1	F-box family protein			1.99389	8.21462	25.2767	93.2693	123.043	3.81679	4.41497	4.32392	4.68828	7.27083
GLYMA19g01440_1	ATHSP22.0	KOG0710		1.92987	6.8072	25.1091	60.8299	45.0255	0.994042	1.24127	1.41858	0.810363	0.990204
GLYMA17g17860_1	unknown protein			1.5021	5.74774	24.9785	182.193	295.665	1.81962	1.33864	1.3633	3.64818	4.2132
GLYMA05g03080_1	unknown protein			0.6979	4.96131	24.9388	49.0325	29.1727	0.844746	1.5867	3.54519	6.76291	13.216
GLYMA17g07530_2		KOG1050		1.27458	2.78141	24.9348	33.7692	43.0888	4.02232	4.85088	3.00959	3.76886	4.52471
GLYMA07g30950_1	F-box family protein			1.22854	7.31295	24.8637	21.0755	12.6876	3.23357	3.56946	4.12707	5.29461	5.1099
GLYMA11g05530_1	CYP81D3; electron carrier/ heme binding / iron ion binding / monooxygenase/ oxygen binding	KOG0156		1.24178	3.70889	24.8574	339.223	464.123	1.01666	2.93139	13.2246	7.80808	22.3983
GLYMA17g09850_1	armadillo/beta-catenin repeat family protein / U-box domain-containing protein			1.51167	9.46844	24.674	28.7929	23.858	7.23885	5.30295	10.9425	22.7916	25.1123
GLYMA16g06390_1	calcium-binding EF hand family protein	KOG0027		1.45869	11.6957	24.6551	19.2503	10.3949	4.0804	6.19143	13.5412	10.1796	18.3189
GLYMA11g02320_1	unknown protein			1.39697	3.1045	24.254	44.7994	45.7305	1.01025	1.89407	2.61823	2.99744	3.96872
GLYMA13g02230_1				1.92326	15.2056	24.2439	12.374	8.86313	2.18946	3.62464	6.6527	12.0511	8.96702
GLYMA02g10230_1	integral membrane protein, putative			1.78913	5.48252	23.8406	31.7589	22.8876	0.980788	0.807626	0.799476	0.907151	1.04435
GLYMA09g05650_1	catalytic/ methyltransferase	KOG1271		1.40389	3.14628	23.6842	24.37	19.9431	0.8003	0.93603	0.88012	0.837792	1.06451
GLYMA07g08310_1	BAP2 (BON ASSOCIATION PROTEIN 2)			1.22478	11.4833	23.4825	27.668	27.9591	7.93759	6.82821	5.60219	11.5286	10.3163
GLYMA08g28390_1	NCED3 (NINE-CIS-EPOXYCAROTENOID DIOXYGENASE 3); 9-cis-epoxycarotenoid dioxygenase			0.968547	9.8055	23.3982	29.1119	33.42	3.66846	15.6633	48.4738	56.4857	63.1385
GLYMA05g35050_1	MYB62 (myb domain protein 62); DNA binding / transcription factor	KOG0048		2.10374	4.38779	23.3557	74.4327	60.73	1.55324	2.85353	6.0731	9.32431	10.7171
GLYMA06g38410_1	ANAC055 (ARABIDOPSIS NAC DOMAIN CONTAINING PROTEIN 55); transcription factor			0.837112	3.42044	23.2358	36.7632	31.8133	8.23469	14.0718	19.3949	34.781	40.5143
GLYMA05g34660_1				1.7771	3.16404	23.0983	48.3981	43.7964	5.97872	4.17262	6.28563	6.76387	8.88119
GLYMA09g13820_1	protein kinase family protein			1.39142	5.61622	23.0726	9.21408	14.4278	2.66146	4.52945	11.5593	9.90433	14.3743
GLYMA08g41310_1	unknown protein			0.973386	8.55766	23.0243	13.8868	7.95451	10.4342	10.3953	14.7148	13.069	17.8453
GLYMA15g40760_1	unknown protein			0.597378	8.83444	22.9003	29.0417	21.2205	5.62546	6.1158	10.398	24.7703	28.2892
GLYMA08g12560_1	disease resistance protein (CC-NBS-LRR class), putative			2.58898	7.5853	22.6362	22.1698	12.0421	1.35638	1.00634	1.50004	1.31392	1.78362
GLYMA13g27820_2				0.916706	3.36178	22.4318	91.2735	268.29	8.39351	12.9458	11.2671	11.3198	18.4434
GLYMA01g44660_1	unknown protein			1.95154	14.5575	22.3805	4.9026	3.89747	14.8741	10.5453	12.4604	13.1021	26.5159
GLYMA09g03230_1	protein kinase family protein	KOG1187		3.4807	11.7318	22.3265	24.9632	16.8432	3.64795	12.0051	11.2392	26.0731	22.4542
GLYMA10g28300_1	RCI2B (RARE-COLD-INDUCIBLE 2B)	KOG1773		1.32629	2.02447	22.2064	46.3039	46.3887	3.11387	4.66451	4.27424	7.02868	6.35954
GLYMA13g29350_3				4.51982	11.4469	22.0599	24.621	16.7308	3.20006	1.86731	2.32652	3.38945	3.08644
GLYMA03g38910_1	AtGolS2 (Arabidopsis thaliana galactinol synthase 2); transferase, transferring glycosyl groups / transferase, transferring hexosyl groups	KOG1950		0.913551	1.92825	22.0295	51.6213	37.3253	1.764	3.0379	4.01211	9.97397	10.874
GLYMA08g06340_1	F-box family protein			1.10721	4.50142	21.9085	18.0156	12.153	2.6719	4.27005	5.80424	6.52948	7.29195
GLYMA09g15090_1	ARK3 (A. THALIANA RECEPTOR KINASE 3); kinase/ transmembrane receptor protein serine/threonine kinase	KOG1187		2.20743	4.14246	21.8992	36.7706	52.0007	4.62823	4.03842	5.67421	6.04003	8.04706
GLYMA13g29350_2				3.48755	10.2425	21.7819	21.2015	14.7182	3.22671	2.33382	2.64972	4.31488	3.90451
GLYMA04g37040_1	calcium-binding EF hand family protein	KOG0027		0.859852	2.96117	21.6713	47.7446	41.0216	3.3474	2.15543	2.93527	7.17501	7.21034
GLYMA13g29350_1				3.37125	10.3123	21.644	18.7832	12.6007	3.02569	2.33835	2.921	5.51794	5.02646
GLYMA17g04710_1	WRKY47; transcription factor		GmWRKY112	1.52585	5.26546	21.5522	19.1826	6.39357	2.74028	1.58712	2.30043	3.80834	2.90035
GLYMA13g27820_1	extracellular dermal glycoprotein, putative / EDGP, putative	KOG1339		0.933466	6.98356	21.4189	91.4538	307.626	10.1287	14.5688	12.1446	12.6621	22.8673
GLYMA13g40820_1	TIP1;3 (TONOPLAST INTRINSIC PROTEIN 1;3); urea transmembrane transporter/ water channel	KOG0223		0.889591	1.10815	21.3528	43.6181	16.262	0.374925	0.912564	2.09437	4.38172	5.92369
GLYMA13g37450_1	AP2 domain-containing transcription factor, putative		ERF gene	0.868642	5.92774	21.2234	22.053	18.0861	6.33133	10.9334	15.9612	22.7665	21.1357
GLYMA15g09720_1				3.00379	11.8706	21.2161	13.692	8.95429	3.11999	2.27457	2.59148	3.97233	4.14684
GLYMA08g06720_1	leucine-rich repeat family protein / protein kinase family protein	KOG1187		2.53186	15.8556	21.2027	48.9113	71.3353	5.82885	6.98485	7.37687	9.36359	9.83074
GLYMA09g05650_2				1.18718	2.73336	20.9706	22.5659	17.815	0.756433	0.921861	1.00933	1.07422	0.952072
GLYMA10g28610_2				1.2924	4.11821	20.95	20.8652	12.7827	2.46371	2.36588	2.34736	3.76586	3.18179
GLYMA18g52700_1	integral membrane protein, putative			1.7018	5.16619	20.9253	27.8502	23.0028	0.758959	0.544569	0.477111	0.695691	0.667574
GLYMA08g01350_1	auxin-responsive family protein			0.984002	9.67336	20.9015	25.7679	34.3822	5.74445	8.97262	12.3935	11.6996	17.8598
GLYMA20g06680_1	ATNUDT2 (ARABIDOPSIS THALIANA NUDIX HYDROLASE HOMOLOG 2); ADP-ribose diphosphatase/ NAD or NADH binding / hydrolase	KOG0648		2.32965	17.5309	20.8766	11.3154	28.8855	3.98407	3.32139	4.4636	6.35438	5.91712
GLYMA08g12560_2				2.09723	8.4067	20.7356	20.0975	12.1915	1.23113	1.06294	1.31831	1.20998	1.83029
GLYMA10g28610_3				1.28046	3.82842	20.7041	20.6886	12.9119	2.63922	2.59633	2.54834	3.88525	3.59029
GLYMA14g35510_1	unknown protein			0.905964	4.24598	20.699	33.6452	27.3027	2.47595	1.45319	2.81055	5.05466	5.65305
GLYMA18g06080_1	WNK4 (WITH NO K (=LYSINE) 4); kinase/ protein kinase			2.3755	2.15592	20.6691	41.5017	66.0807	1.3124	2.03141	0.99709	1.35009	2.15305
GLYMA12g13290_1	protein phosphatase 2C, putative / PP2C, putative	KOG0698		1.2757	4.32254	20.6665	36.8187	38.8988	3.06187	3.54959	5.03028	5.90668	6.39267
GLYMA19g25240_1	calcium-binding EF hand family protein	KOG0027		1.5531	9.23386	20.6165	8.69597	5.92265	2.81701	2.41579	5.65164	4.31748	7.36626
GLYMA20g22700_1	AtGolS1 (Arabidopsis thaliana galactinol synthase 1); transferase, transferring glycosyl groups / transferase, transferring hexosyl groups	KOG1950		1.52423	4.67347	20.5904	14.526	7.10335	1.59449	1.57888	1.96771	3.25332	2.93339
GLYMA06g44450_1	protein phosphatase 2C, putative / PP2C, putative	KOG0698		1.28197	5.57	20.3105	36.1766	40.2006	2.67031	3.97056	4.79457	6.64515	6.97466
GLYMA11g09880_1	CYP81D5; electron carrier/ heme binding / iron ion binding / monooxygenase/ oxygen binding	KOG0156		1.87338	1.13236	20.2745	8.56487	48.1511	1.19322	2.14348	1.86321	1.23461	0.937213
GLYMA04g10730_1	unknown protein			1.43375	9.32652	20.1537	43.3625	41.5018	1.13904	1.47764	2.17271	1.92352	1.9578
GLYMA18g52680_1	integral membrane protein, putative			2.38036	5.2734	20.0902	27.3144	28.7491	0.863351	0.571999	0.555318	0.745056	0.768786
GLYMA18g48970_1	kinase	KOG1187		2.64186	9.58276	20.0168	4.5737	2.40148	2.29016	2.68324	3.19337	3.51204	4.44211
GLYMA15g27630_1	short-chain dehydrogenase/reductase (SDR) family protein	KOG0725		1.43297	0.986461	19.9697	200.763	256.712	1.58454	5.1215	6.51067	15.0618	50.1068
GLYMA08g12100_1	calmodulin-binding family protein			1.17575	6.0368	19.9405	6.73755	1.67837	1.31078	0.871757	0.758751	1.73865	1.0632
GLYMA09g30380_1	unknown protein			1.06783	2.71367	19.9123	34.4259	36.0019	5.67597	5.38558	5.61341	6.76378	9.08979
GLYMA03g39870_2		KOG0725		1.10913	1.25997	19.8767	741.983	1009.88	1.07887	2.36209	4.16705	13.2182	25.5325
GLYMA10g32010_1	O-methyltransferase family 2 protein	KOG3178		1.89295	5.05146	19.8511	17.9765	17.7842	1.06683	1.15052	1.56544	1.82404	2.28775
GLYMA01g29670_1	unknown protein			1.01312	5.49554	19.3258	20.1057	5.96293	6.54902	12.4933	10.2712	10.2682	13.8251
GLYMA1655s00200_1	electron carrier/ heme binding / peroxidase			1.53867	5.05916	19.3193	21.059	3.763	2.06969	2.94475	2.9007	2.52233	4.45278
GLYMA06g16040_1	emb2170 (embryo defective 2170)			1.85525	6.48566	19.2413	6.81367	6.12128	1.45943	2.4418	2.80754	3.34506	2.74285
GLYMA20g25400_1	protein kinase family protein	KOG1187		1.13695	6.64927	19.1842	12.4853	7.05788	21.2536	11.0906	8.40615	32.7446	20.9974
GLYMA10g33650_1	ATGSTU15 (GLUTATHIONE S-TRANSFERASE TAU 15); glutathione transferase	KOG0406		1.7644	2.82724	19.0979	40.7595	78.9769	1.23221	1.18669	2.17533	3.35656	4.47598
GLYMA07g11800_1	unknown protein			1.05687	2.38678	18.9497	36.3128	34.0814	4.7278	5.45481	6.61504	6.97444	9.5537
GLYMA13g32630_1	LRR XI-23; ATP binding / kinase/ protein kinase/ protein serine/threonine kinase	KOG1187		1.55045	4.80534	18.9131	32.2944	25.6047	2.42499	2.99001	3.58705	3.39334	3.82725
GLYMA20g06680_2				2.48269	16.2484	18.8912	9.84415	24.2645	4.55643	3.83949	5.12922	8.59785	7.4219
GLYMA06g41500_1	PAT1 (phytochrome a signal transduction 1); signal transducer/ transcription factor			2.00538	5.1413	18.8343	41.3022	21.9552	8.91348	8.86556	12.5908	16.5538	19.7801
GLYMA04g36920_1	unknown protein			1.1451	3.54815	18.6429	33.6617	21.1943	0.610145	0.878513	1.38151	1.28034	1.8847
GLYMA05g33340_1	unknown protein			1.22182	3.89564	18.5771	48.5597	33.1678	0.808773	0.905545	0.90715	1.1981	2.48039
GLYMA13g39070_1	unknown protein			1.35679	7.27557	18.5009	23.1852	15.4667	1.59493	1.48082	2.43619	2.78515	2.86352
GLYMA09g40740_2		KOG0027		1.56753	14.6441	18.4454	5.34675	4.0381	8.81047	10.3888	12.6878	9.57556	16.6246
GLYMA20g22040_1	zinc finger (C3HC4-type RING finger) family protein			2.02026	9.14691	18.3	2.48967	1.52583	2.63971	2.45796	2.0446	1.79089	2.21127
GLYMA12g32640_1	transferase/ transferase, transferring acyl groups other than amino-acyl groups			2.2166	6.40906	18.211	4.84972	8.27371	1.46833	1.31728	1.11046	2.36209	2.39979
GLYMA13g26290_2				1.01638	5.34553	18.2038	80.0022	113.62	1.64763	3.96122	11.4679	18.0027	26.91
GLYMA01g15910_1	calcium-binding EF hand family protein	KOG0027		0.976235	2.73163	18.2027	30.1984	27.0355	3.63577	2.26966	2.83039	6.65056	6.69903
GLYMA06g17950_1	calcium-binding EF hand family protein	KOG0027		0.988208	2.8507	18.0679	35.0908	27.8731	3.84216	2.52345	2.8572	7.2933	6.91498
GLYMA11g09120_1	unknown protein	KOG1983		1.10398	1.2771	18.0351	58.4444	50.0792	0.665736	0.517703	0.891013	2.67643	3.36009
GLYMA13g09790_1	serine/threonine protein kinase, putative			3.00735	7.30789	17.9903	16.7215	15.2842	2.56094	8.89155	4.17977	5.73893	4.40278
GLYMA20g35630_1	O-methyltransferase family 2 protein	KOG3178		1.68391	5.23034	17.8692	17.0824	14.3033	1.19485	1.33993	1.44733	1.5294	1.88802
GLYMA15g01990_1	unknown protein			1.4733	3.66644	17.7893	38.5946	40.0683	0.93573	0.496042	0.566113	0.715787	0.998859
GLYMA18g50700_1	protein kinase family protein	KOG1187		1.06732	6.53434	17.6562	9.48572	4.89959	6.18399	6.37458	11.8104	10.7269	14.127
GLYMA10g32030_1	O-methyltransferase family 2 protein	KOG3178		1.68887	5.14809	17.6247	15.2348	14.8088	1.03836	1.10453	1.52072	1.59862	2.13905
GLYMA19g41550_2		KOG1950		0.64097	2.84706	17.5588	31.8338	27.1535	2.31353	7.50313	11.4729	24.7592	28.2982
GLYMA12g01420_1	RPP13 (RECOGNITION OF PERONOSPORA PARASITICA 13); ATP binding	KOG4658		1.6405	14.1482	17.3207	7.08687	4.58813	2.94135	3.89098	4.07796	4.03021	4.40913
GLYMA15g08420_1	DNAJ heat shock family protein	KOG0714		1.01943	3.61897	17.0729	32.3781	8.77751	1.1187	1.26607	1.82989	2.55905	2.9379
GLYMA12g05320_1				0.976931	11.3063	16.8975	28.992	41.1065	3.11091	2.56345	3.04992	3.34924	3.86389
GLYMA04g42280_1	WAK2; ATP binding / calcium ion binding / protein kinase/ protein serine/threonine kinase			2.20189	6.81077	16.712	7.94767	7.76344	1.25578	1.57172	1.2068	3.73015	6.17762
GLYMA18g02400_1				0.621113	3.52045	16.666	23.1312	9.24377	12.962	13.9203	9.70747	15.818	14.6679
GLYMA07g16830_1	ATGSTU8 (GLUTATHIONE S-TRANSFERASE TAU 8); glutathione transferase	KOG0406		1.10763	1.77904	16.6532	52.2511	42.719	1.42526	2.20649	5.70161	7.75837	11.2611
GLYMA07g39860_1	C2 domain-containing protein	KOG1030		1.72001	4.5148	16.6186	13.8588	9.43312	8.12058	12.0805	21.7899	29.767	34.1415
GLYMA17g22580_1	calcium-binding EF hand family protein			1.09379	2.9175	16.609	27.5883	25.5163	3.32657	2.32356	2.98733	6.77701	7.13226
GLYMA04g38940_1	emb2170 (embryo defective 2170)			1.92677	6.57509	16.5749	6.48892	6.46408	1.27595	2.00012	2.7062	2.85773	3.04359
GLYMA10g00980_1	ERF1 (ETHYLENE RESPONSE FACTOR 1); DNA binding / transcription activator/ transcription factor		ERF gene	1.13781	3.43532	16.4859	86.8682	128.257	1.24093	1.84791	4.41709	4.34321	9.44227
GLYMA09g01750_1	RFO1 (RESISTANCE TO FUSARIUM OXYSPORUM 1); kinase	KOG1187		3.10177	8.51074	16.4749	15.0625	24.5885	1.77816	1.50064	2.0348	6.02585	2.71572
GLYMA10g38440_1	CBF4 (C- REPEAT-BINDING FACTOR 4); DNA binding / transcription activator/ transcription factor		ERF gene	0.660576	3.81577	16.4409	7.09507	2.04723	13.8031	7.95057	4.98451	14.5703	11.7559
GLYMA08g09250_1	VQ motif-containing protein			1.95914	5.84623	16.4264	12.7067	33.8453	1.90963	3.79364	3.86303	10.8152	5.73144
GLYMA11g06750_1	protein kinase family protein / peptidoglycan-binding LysM domain-containing protein	KOG1187		1.32141	7.77674	16.3651	4.84759	7.67144	1.63202	1.25669	0.964688	2.15981	1.37962
GLYMA18g48910_1	AATP1 (AAA-ATPase 1); ATP binding / ATPase/ nucleoside-triphosphatase/ nucleotide binding	KOG0743		1.38654	6.46966	16.3622	15.8016	9.80462	2.21669	2.43594	2.79685	3.66512	4.08018
GLYMA20g32290_1				0.760686	2.73904	16.3022	30.6106	23.1955	0.927042	1.01017	1.56098	1.02487	1.73835
GLYMA10g31240_3				2.2353	11.6482	16.2431	10.2461	5.86397	12.3059	8.63187	5.39741	10.9442	8.57823
GLYMA16g08310_1	unknown protein			1.89661	9.78508	16.1725	3.55573	4.23731	3.84792	4.12548	4.09206	5.25237	5.80719
GLYMA03g01840_1	BAP2 (BON ASSOCIATION PROTEIN 2)			1.28005	12.5933	16.1556	7.0217	6.96206	3.94111	2.9467	2.61488	6.22381	5.04336
GLYMA08g18800_1	NCED3 (NINE-CIS-EPOXYCAROTENOID DIOXYGENASE 3); 9-cis-epoxycarotenoid dioxygenase			0.923297	9.15123	16.0978	21.1113	20.8266	4.7854	17.1323	38.8601	48.4625	43.1832
GLYMA16g21670_1	calcium-binding EF hand family protein	KOG0027		1.08749	2.27723	16.0268	25.3714	22.4224	3.99276	2.40726	3.0633	7.28289	7.84638
GLYMA13g34210_1				1.9498	20.6095	16.0023	1.38832	1.69984	4.12893	3.58636	4.08989	3.64749	6.30591
GLYMA10g32190_1	calmodulin, putative	KOG0027		1.89774	7.65816	15.9844	9.27626	5.41625	2.42609	2.09931	1.58274	2.8489	2.34449
GLYMA10g28610_4				1.24133	3.08	15.9747	16.0152	9.6009	2.68183	2.45265	2.33547	3.61492	3.17152
GLYMA02g08840_1	DNA binding / transcription factor		ERF gene (ABA repressor)	1.30178	3.1414	15.9205	122.063	104.825	25.0601	49.114	49.9805	58.3312	60.3477
GLYMA04g14250_1	DER1 (DERLIN-1)	KOG0858		2.34807	5.58343	15.876	7.91665	4.41673	1.37376	1.63283	2.50596	2.53402	3.02492
GLYMA08g09660_1	GAD; calmodulin binding / glutamate decarboxylase	KOG1383		1.9045	7.30296	15.7884	5.69871	11.311	8.36918	7.42784	15.315	13.1517	21.793
GLYMA05g28930_1	calmodulin-binding family protein			1.08181	5.85188	15.7695	7.50316	2.2228	1.20492	0.964412	0.711404	1.2387	1.19292
GLYMA19g38980_1	VQ motif-containing protein			1.42081	2.56215	15.7203	1.9347	0.764487	14.5265	14.7567	15.8001	5.23158	18.3704
GLYMA02g39350_1	MAPKKK14; ATP binding / kinase/ protein kinase/ protein serine/threonine kinase	KOG0198		0.461789	3.52456	15.6743	14.4499	13.7125	5.25129	4.89022	4.61878	15.2345	8.94916
GLYMA10g35260_1				0.541489	2.13955	15.5335	31.2508	23.5487	0.818183	0.837103	0.845518	0.869388	0.987273
GLYMA04g04240_1	transferase family protein			1.69964	2.88762	15.5064	19.1486	13.7603	0.661747	0.689481	1.12324	1.76331	2.07061
GLYMA05g35820_1	AGL29 (AGAMOUS-LIKE 29); transcription factor	KOG0014		1.28831	2.78798	15.4828	24.1846	12.4657	1.19194	0.47372	0.386246	0.948476	1.26715
GLYMA14g11150_1	chalcone isomerase			1.48379	2.35401	15.4038	36.7388	29.8766	2.35044	2.73798	3.30934	4.25089	4.58964
GLYMA07g16810_1	ATGSTU8 (GLUTATHIONE S-TRANSFERASE TAU 8); glutathione transferase	KOG0406		1.09556	1.74833	15.3894	45.1745	38.6728	1.34396	2.20476	5.15274	7.58237	10.6595
GLYMA16g27260_1	leucine-rich repeat family protein / protein kinase family protein	KOG1187		1.7656	6.16627	15.3774	6.64677	7.62926	3.66318	3.54294	2.98876	4.93567	3.7038
GLYMA07g05190_1	ATL3; protein binding / zinc ion binding			1.51743	3.16561	15.3575	9.16663	4.17044	2.07331	2.47463	1.93681	1.58105	1.95068
GLYMA03g32890_1	ATCHX20 (CATION/H+ EXCHANGER 20); monovalent cation:proton antiporter/ sodium:hydrogen antiporter	KOG1650		1.39636	3.50583	15.3342	57.0283	102.104	1.45259	4.31471	8.06258	9.08598	10.4407
GLYMA13g30660_1	ATGLR2.7; intracellular ligand-gated ion channel	KOG1052		2.39133	6.17562	15.327	11.8838	4.62509	1.13854	1.4476	3.20718	3.89692	4.2124
GLYMA11g01990_1	unknown protein			1.40641	3.41668	15.3164	4.08306	5.4561	0.876963	0.775074	0.559868	0.842481	0.884224
GLYMA04g03530_1	OFP7 (ARABIDOPSIS THALIANA OVATE FAMILY PROTEIN 7)			2.16524	8.45383	15.3048	5.12965	3.09543	1.76539	1.74882	1.34836	3.71176	2.14906
GLYMA18g50280_1	O-methyltransferase family 2 protein	KOG3178		1.79045	3.29737	15.2786	29.2192	40.7095	0.961445	0.924314	1.05013	1.05245	1.19739
GLYMA09g07390_1	basic helix-loop-helix (bHLH) family protein			1.83679	7.59628	15.2566	7.39418	6.63316	3.60703	4.48349	8.1433	4.70535	8.94701
GLYMA18g49540_1	calcium-binding EF hand family protein			1.79643	11.129	15.1736	9.51837	10.2469	1.32319	1.0761	1.65273	1.64541	0.969728
GLYMA08g12540_1	ATP binding / GTP binding / nucleoside-triphosphatase/ nucleotide binding			1.28005	2.56204	15.1226	24.6098	16.9301	1.03421	1.83327	4.38438	6.57409	9.83152
GLYMA10g01000_1	zinc finger (C3HC4-type RING finger) family protein			1.62926	7.38797	14.9159	2.36397	1.33235	1.69187	1.94266	1.46523	0.877451	1.05778
GLYMA11g09250_1	auxin efflux carrier family protein	KOG2722		0.716657	1.23518	14.9141	610.945	584.148	1.21488	0.885355	1.12744	1.39262	1.96259
GLYMA15g07930_1	unknown protein			0.780051	2.05874	14.889	102.091	127.464	0.758922	0.961661	0.810665	0.72452	1.52914
GLYMA13g31410_1	unknown protein			0.754748	1.85175	14.8157	68.3927	93.5294	0.802205	1.18957	1.07885	0.96353	2.23358
GLYMA06g13090_1	WRKY30; transcription factor		GmWRKY149	1.84301	12.2431	14.7162	3.23803	3.25455	6.66811	5.96694	6.62307	8.46546	8.04421
GLYMA18g48930_1	kinase	KOG1187		1.97845	7.98194	14.649	3.42367	2.28837	5.11699	7.9031	12.7816	12.7452	16.8589
GLYMA18g17120_1				2.06451	2.81215	14.6449	103.934	125.63	0.659856	1.25841	2.99794	3.72077	5.30545
GLYMA13g32090_1	ATMYB102 (ARABIDOPSIS MYB-LIKE 102); DNA binding / transcription factor	KOG0048		1.21101	4.1147	14.6315	17.55	8.9835	2.71741	2.95103	8.96554	16.0362	15.3295
GLYMA11g14470_1	unknown protein			3.26425	9.59504	14.6149	11.2886	7.19093	0.880063	0.8186	1.05051	2.7735	1.99876
GLYMA10g28610_1	AtGolS1 (Arabidopsis thaliana galactinol synthase 1); transferase, transferring glycosyl groups / transferase, transferring hexosyl groups	KOG1950		1.31386	3.20701	14.6045	13.6603	8.38784	2.37961	2.43365	2.48293	3.72276	3.35659
GLYMA15g17790_1				2.9199	6.5966	14.5891	2.39467	2.18807	0.656306	0.431177	0.362154	0.765383	0.615728
GLYMA13g44260_1	CBS domain-containing protein			0.537046	0.496658	14.5286	119.22	98.7803	1.62628	1.64425	1.90529	2.20298	9.00745
GLYMA19g39990_1	ATPMEPCRB; pectinesterase			1.34565	5.29007	14.5199	8.92165	6.30653	3.09104	3.59537	3.55509	3.43314	3.89264
GLYMA19g11770_2				1.42481	4.35556	14.4935	25.8219	28.3232	0.869576	1.17182	2.67786	3.76429	5.33492
GLYMA12g09670_1	anac090 (Arabidopsis NAC domain containing protein 90); transcription factor			2.88298	12.3514	14.4895	5.08827	9.25426	6.31823	7.75092	7.14809	11.062	13.3336
GLYMA14g34430_1	calcium-binding EF hand family protein			1.86298	10.4369	14.4497	9.20216	10.1847	1.40729	1.31048	1.98647	1.83806	1.46719
GLYMA08g41320_1	unknown protein			1.46786	6.58898	14.4075	11.1214	7.96589	11.7332	14.1394	21.5859	18.391	21.7993
GLYMA17g04310_1	calmodulin-binding protein	KOG0520		1.3137	3.38215	14.3648	29.5759	14.3448	2.3833	2.03533	2.39555	4.35984	3.63839
GLYMA17g18230_1	unknown protein			1.05726	3.74591	14.3532	39.9659	36.2357	2.26677	3.45674	11.2526	7.73751	16.4932
GLYMA18g42730_1	leucine-rich repeat transmembrane protein kinase, putative	KOG1187		1.62984	6.53083	14.2673	8.84437	5.53871	2.28108	4.03528	5.7106	5.2285	8.02653
GLYMA14g17660_1	unknown protein			2.06709	4.52863	14.2321	3.66443	1.13876	1.66115	1.30754	3.97298	1.36231	9.34855
GLYMA13g15590_1	disease resistance protein (TIR-NBS-LRR class), putative	KOG4658		1.87611	6.96158	14.2265	21.8125	28.5684	3.37828	3.24687	4.50874	5.21522	4.36068
GLYMA11g10060_1	catalytic/ cation binding / hydrolase, hydrolyzing O-glycosyl compounds			2.3178	7.29976	14.1876	4.65563	6.94474	1.39304	0.952246	1.02292	1.10023	1.1299
GLYMA10g31240_2				2.26767	10.433	14.1797	9.27073	5.56424	9.4848	6.94451	4.5372	9.11828	6.90002
GLYMA18g48960_1	kinase	KOG1187		1.6661	8.22835	14.1603	2.79024	1.93509	5.48607	8.43601	11.335	10.546	17.8761
GLYMA06g41500_2				1.74039	3.90735	14.1366	26.1036	14.7423	8.26404	8.03792	10.4675	14.0933	15.2106
GLYMA03g38040_1	MYB108 (myb domain protein 108); DNA binding / transcription factor	KOG0048		1.05282	4.78603	14.1035	12.1575	9.2403	4.17473	4.17686	4.74806	3.99119	5.92139
GLYMA07g34120_1	OFP8 (ARABIDOPSIS THALIANA OVATE FAMILY PROTEIN 8)			1.82475	9.88857	14.0443	4.36269	3.1395	1.73366	1.36381	1.30637	2.76133	1.71112
GLYMA12g32740_1	wound-responsive family protein			1.11706	1.57734	14.0104	20.6053	5.02431	0.70479	0.551289	0.821371	0.905856	1.10907
GLYMA03g42390_1	zinc finger (C3HC4-type RING finger) family protein			1.10384	3.96587	13.9515	31.2449	32.1448	3.6895	4.14152	6.80347	4.59014	8.44883
GLYMA19g41730_1	calmodulin-binding protein			2.13005	7.41419	13.9513	35.7697	39.3741	3.68821	2.01878	2.32993	3.92799	3.37951
GLYMA17g34170_1	lectin protein kinase, putative	KOG1187		3.02191	7.84106	13.9416	3.21801	2.78225	1.62314	1.33635	1.95905	1.84123	1.37592
GLYMA06g47560_1	DER1 (DERLIN-1)	KOG0858		2.14427	5.46569	13.8651	8.28052	5.43056	1.42497	1.97135	2.90693	3.03998	4.01068
GLYMA15g01000_1	CBS domain-containing protein	KOG1764		0.675105	0.574281	13.8463	119.397	101.125	1.00304	1.22909	1.78184	1.74871	7.89547
GLYMA13g31930_1	unknown protein			1.77857	6.71032	13.8134	11.9034	6.4189	5.66099	6.27781	4.83456	10.0757	7.27792
GLYMA09g01920_1	heavy-metal-associated domain-containing protein			2.55652	4.82488	13.7777	9.28534	9.00228	1.60349	2.28152	3.73161	4.06252	3.57843
GLYMA01g29570_1	AtRLP7 (Receptor Like Protein 7); kinase/ protein binding	KOG0472		3.0743	5.20407	13.7302	6.6707	7.07027	1.06566	1.01678	0.912803	1.01798	0.956533
GLYMA19g11770_1	protein phosphatase 2C, putative / PP2C, putative	KOG0698		1.58612	4.05686	13.7144	20.5583	21.3687	0.999787	1.06127	2.37242	3.38897	4.82927
GLYMA13g23340_1	serine-rich protein-related			1.83352	5.72127	13.6183	9.05296	8.41849	1.50635	2.04722	2.23415	2.24253	2.76078
GLYMA15g25060_1	glycosyl hydrolase family 18 protein	KOG2806		1.06047	2.32722	13.6108	486.834	1009.33	3.06604	1.4543	1.18463	2.29544	3.12748
GLYMA04g41700_1	WRKY30; transcription factor		GmWRKY145	1.99122	12.1386	13.5911	3.25049	3.16272	6.95364	6.14653	7.80932	8.88634	8.96184
GLYMA13g35010_1				1.47832	2.56541	13.4624	107.801	43.1798	0.701898	1.16531	2.74306	1.62985	3.10849
GLYMA14g00680_1				2.79308	6.64022	13.4538	2.85561	1.87404	1.85902	1.62748	1.26752	2.59664	1.38434
GLYMA05g25920_1	unknown protein			1.35326	4.30662	13.4256	10.0689	6.46474	3.86457	2.5304	3.6111	3.95827	4.01584
GLYMA11g12990_1	unknown protein			0.926517	7.9006	13.3767	27.9847	15.9506	1.56101	5.14986	8.56665	5.18248	6.90227
GLYMA05g22030_1	unknown protein			1.02571	3.75707	13.3632	79.1994	136.278	1.44587	1.15888	1.21898	2.47968	2.83908
GLYMA01g43500_1	unknown protein			1.736	3.36669	13.3618	2.51546	2.22972	0.738471	0.663776	0.432586	0.904936	0.812009
GLYMA13g09730_1	protein kinase family protein / glycerophosphoryl diester phosphodiesterase family protein	KOG1187		2.81747	7.22376	13.3484	7.77344	8.20072	2.69028	4.16596	3.93397	6.91829	4.46592
GLYMA08g22610_1	unknown protein			1.20782	3.67277	13.2975	21.1721	18.636	1.43183	2.73813	5.27294	5.01241	5.92509
GLYMA16g34060_2				1.74481	5.39278	13.2681	14.4579	20.7172	2.24569	2.79501	3.84304	3.52773	4.76916
GLYMA03g39870_1	binding / catalytic/ oxidoreductase	KOG0725		1.2369	2.02958	13.2642	297.802	337.434	1.01875	1.10599	1.03716	3.8731	4.80087
GLYMA03g39200_2				2.87486	5.43484	13.2166	17.6997	22.4911	1.55579	1.21555	2.11996	1.71969	2.72669
GLYMA14g00570_1	VQ motif-containing protein			1.91071	8.97947	13.2123	6.6838	4.78714	1.63704	1.46318	1.68785	1.89131	1.66165
GLYMA11g18770_1	anac090 (Arabidopsis NAC domain containing protein 90); transcription factor			2.40863	11.1299	13.1661	6.15091	7.30268	1.41073	1.6872	1.62248	4.53394	2.53747
GLYMA06g44320_1	unknown protein			2.84461	4.76346	13.1589	5.42569	5.97845	1.21395	0.740044	1.06072	0.901712	0.809664
GLYMA08g05010_1				1.59414	2.86381	13.1472	30.3755	27.6904	2.91737	3.1426	3.95832	5.06361	7.99312
GLYMA19g40650_1	MYB108 (myb domain protein 108); DNA binding / transcription factor	KOG0048		1.12963	8.12084	13.1032	4.43129	3.63925	6.26942	6.79806	6.17836	4.5734	8.1974
GLYMA19g29530_1	cation exchanger, putative (CAX8)	KOG2399		1.5608	5.40128	13.088	13.5279	9.90024	3.57677	2.46026	1.38054	3.1939	1.99369
GLYMA16g27140_4		KOG0223		2.44219	3.25458	13.0712	8.6668	1.09464	0.951397	1.64601	2.14018	1.38049	0.497976
GLYMA06g03780_1	calmodulin-related protein, putative	KOG0027		2.26849	4.82706	13.0485	6.44875	5.3848	1.39432	1.06702	1.03496	2.03915	1.03603
GLYMA05g26340_1	VQ motif-containing protein			1.54861	4.26815	12.9887	5.81391	15.488	1.8124	2.99041	4.49678	7.43612	6.03732
GLYMA12g05080_1	unknown protein			1.04897	7.92565	12.9443	17.3874	12.1883	1.68047	5.90779	10.2871	5.41853	7.10204
GLYMA07g19010_1				1.9026	1.76824	12.9368	24.2092	15.5479	2.7714	5.58796	5.45486	13.8273	14.5751
GLYMA04g04250_1	transferase family protein			0.884182	10.2026	12.9262	8.39673	9.5963	1.85398	1.75024	2.06246	3.3559	3.30377
GLYMA09g06610_1				2.46715	5.57718	12.8303	2.1778	1.88671	0.610472	0.435355	0.342374	0.821965	0.54213
GLYMA06g38500_1	unknown protein			0.937281	2.95692	12.8167	9.45628	2.93805	1.34443	2.05124	4.04061	4.35123	4.61179
GLYMA16g01700_1	ATL3; protein binding / zinc ion binding			1.40078	3.33418	12.7917	5.75848	3.52902	1.04141	1.25382	1.12742	0.871482	0.89071
GLYMA09g15470_1	CML37 (CALMODULIN LIKE 37); calcium ion binding			1.00477	2.50993	12.7569	16.7148	15.7551	3.29353	2.05625	2.71002	5.4855	5.52222
GLYMA07g03560_1	lactoylglutathione lyase family protein / glyoxalase I family protein	KOG2944		0.897604	1.44111	12.7451	37.8478	61.5932	1.05601	1.05887	0.744907	0.691499	1.07775
GLYMA01g07390_1	AFP3 (ABI FIVE BINDING PROTEIN 3)			0.974463	3.62374	12.6812	16.2562	9.45848	1.02625	1.03907	1.62107	2.00527	2.22395
GLYMA08g26100_1	unknown protein	KOG2886		0.819261	1.35003	12.6627	62.3171	26.7674	1.4262	1.52971	2.45228	5.97191	10.7184
GLYMA06g40520_1	S-locus protein kinase, putative			2.23443	6.39171	12.6067	9.12388	4.11959	1.13023	2.03101	3.37307	2.49857	1.48505
GLYMA16g01050_1	protein kinase, putative	KOG1187		1.58136	8.02007	12.5944	3.30702	5.38073	5.64251	4.13672	4.93122	5.79145	7.4224
GLYMA07g32010_1	NSL1 (necrotic spotted lesions 1)			2.10111	9.01579	12.5257	5.42347	5.01277	5.51577	3.64328	2.78819	4.51238	4.58336
GLYMA12g22670_1	unknown protein			1.14775	2.53844	12.5213	9.17437	3.1664	1.24348	1.47272	3.1455	3.9792	4.28065
GLYMA19g01780_1	CYP82C4; electron carrier/ heme binding / iron ion binding / monooxygenase/ oxygen binding	KOG0156		1.35341	2.75099	12.4962	11.5973	9.20515	3.834	4.9288	5.85936	6.22822	7.67038
GLYMA09g02220_1	unknown protein			1.4817	5.94582	12.4868	3.84839	2.92357	1.71529	0.896501	0.636446	0.724861	1.2451
GLYMA17g03950_1	WRKY23; transcription factor		GmWRKY111	0.984067	4.46838	12.4531	19.8051	12.0993	2.54417	2.80209	2.54023	4.32648	3.72525
GLYMA05g28250_1	cysteine proteinase inhibitor-related			1.53515	4.23907	12.4424	42.3726	53.9652	2.12847	2.59676	1.87039	3.29275	3.88268
GLYMA13g01070_1	unknown protein			0.997428	1.62484	12.442	122.36	118.436	3.50095	2.96159	6.61712	10.972	21.3892
GLYMA11g27820_1	MAPKKK14; ATP binding / kinase/ protein kinase/ protein serine/threonine kinase	KOG0198		0.440893	1.69348	12.4262	19.9565	16.0956	1.04457	0.962681	0.634393	1.54933	1.07021
GLYMA11g35310_1	ATPLC2 (PHOSPHOLIPASE C 2); phospholipase C	KOG0169		0.882	2.13045	12.4238	29.4649	26.0642	1.43658	1.82409	1.36532	2.08387	2.85158
GLYMA17g13720_1	unknown protein			0.590755	4.70753	12.3484	20.9532	18.0332	0.860326	2.62057	11.5232	26.407	52.3953
GLYMA18g45170_1	receptor-like protein kinase, putative	KOG1187		2.46676	5.89606	12.2829	13.351	19.9741	2.11918	5.31611	9.56061	10.7023	15.5396
GLYMA02g04930_1	F-box family protein			1.8822	5.15553	12.2461	5.40944	5.53726	2.01745	2.83822	2.50566	3.32075	2.68092
GLYMA15g40070_1	NCED3 (NINE-CIS-EPOXYCAROTENOID DIOXYGENASE 3); 9-cis-epoxycarotenoid dioxygenase			1.14067	8.28491	12.2226	13.2152	14.0356	4.58053	15.9553	35.3918	39.862	39.6345
GLYMA09g31730_1	unknown protein	KOG1603		1.52318	3.74914	12.1897	31.7921	48.1028	1.0902	1.3918	1.95887	4.97265	5.31138
GLYMA13g27260_1	Expressed protein			1.01855	1.20101	12.1732	47.7654	33.5133	0.428747	0.456321	0.565374	0.840752	1.97834
GLYMA08g22540_1	lactoylglutathione lyase family protein / glyoxalase I family protein	KOG2944		0.76208	1.54139	12.1713	37.6298	60.6138	1.08748	1.12408	0.990746	0.886907	1.68
GLYMA18g42700_1	kinase	KOG1187		1.44647	5.50127	12.167	6.9469	4.30678	4.9861	8.06153	11.3772	8.15668	14.995
GLYMA12g31240_1	unknown protein			1.54399	4.02068	12.1434	10.3735	16.0155	0.972694	0.94045	1.20237	1.47645	0.932118
GLYMA01g32830_1	unknown protein			1.43628	7.50823	12.1383	1.46122	1.15565	6.07812	2.48061	3.10416	2.86307	5.43846
GLYMA19g41760_1	DNAJ heat shock N-terminal domain-containing protein			3.24127	5.73687	12.1211	16.1392	20.1137	1.52345	1.1966	2.05592	1.62598	2.48916
GLYMA15g12860_1	heavy-metal-associated domain-containing protein			2.75338	5.12951	12.1208	10.0932	10.1678	1.75778	2.50596	3.56481	4.49239	4.17029
GLYMA04g16880_1	SIB1 (SIGMA FACTOR BINDING PROTEIN 1); binding / protein binding			1.36861	7.70804	12.1011	18.8814	22.2853	0.761285	1.81617	2.05235	4.50376	2.297
GLYMA15g40050_1				2.54602	1.75702	12.0817	33.3538	21.2772	0.78782	1.03576	2.4611	2.4707	2.26155
GLYMA19g34480_1	CYP94B1; electron carrier/ heme binding / iron ion binding / monooxygenase/ oxygen binding	KOG0157		1.02323	4.07074	12.0485	9.99849	12.5709	3.19962	2.30855	3.43397	3.44205	3.71852
GLYMA13g43870_1	PDR12 (PLEIOTROPIC DRUG RESISTANCE 12); ATPase, coupled to transmembrane movement of substances	KOG0065		2.07752	4.09026	12.0316	10.9575	9.80344	1.93946	2.63966	3.2576	3.08243	3.75601
GLYMA08g12530_1	ATGSTU7 (ARABIDOPSIS THALIANA GLUTATHIONE S-TRANSFERASE TAU 7); glutathione transferase	KOG0406		1.45511	2.63543	12.0136	34.0934	29.3744	1.33234	2.65279	4.82169	6.6377	9.3537
GLYMA18g20470_1	protein kinase family protein	KOG1187		1.56538	10.0796	11.9979	5.41385	2.44921	7.32965	9.30002	10.5944	10.987	10.9687
GLYMA18g44930_1	ATP binding / kinase/ protein serine/threonine kinase	KOG1187		3.07613	3.77514	11.9777	6.76448	5.70793	2.15478	3.11102	3.08675	4.20147	3.09741
GLYMA02g35210_1	SYP121 (SYNTAXIN OF PLANTS 121); SNAP receptor/ protein anchor	KOG0810		1.82396	8.79131	11.9619	9.41292	13.5096	2.10041	1.70673	2.34016	3.79814	3.60822
GLYMA03g35500_1	auxin-responsive family protein			1.8432	5.11699	11.9161	6.64654	5.44714	1.08918	0.754346	1.04077	1.01903	0.555035
GLYMA16g33500_1	unknown protein			2.73646	3.08994	11.9003	22.9373	37.8422	1.28356	1.63126	1.32531	2.75308	2.57835
GLYMA08g23590_1	unknown protein			1.25778	3.67794	11.8276	14.3265	16.3456	1.75029	1.7231	1.48825	2.35197	2.75417
GLYMA20g01690_1	DNAJ heat shock N-terminal domain-containing protein			6.91269	8.5974	11.8181	7.01862	10.2389	1.06247	1.0556	1.38367	1.50028	2.16891
GLYMA18g38800_1	calcium-binding EF hand family protein	KOG0027		0.949034	2.25463	11.7644	14.1164	13.8824	3.0674	2.1839	2.92712	6.395	6.57431
GLYMA07g08300_1				1.56606	6.52203	11.7502	11.3107	12.3916	4.32035	1.85174	1.41295	6.15384	3.29919
GLYMA08g25400_1	NUA (NUCLEAR PORE ANCHOR)			1.37029	2.71806	11.7425	10.9841	16.471	1.34717	0.974666	1.01208	1.13033	1.18138
GLYMA16g30870_1	AtRLP12 (Receptor Like Protein 12); protein binding	KOG0472		1.41451	6.57617	11.7292	5.34811	4.52163	2.21199	3.08279	6.54324	7.98607	2.75545
GLYMA20g26600_1	secretory protein, putative			1.92349	5.10079	11.7168	12.7287	26.0103	1.20252	1.21509	1.74962	2.16352	2.48787
GLYMA20g35440_1	calmodulin, putative	KOG0027		1.81891	6.15048	11.7004	6.05864	4.7423	1.92111	1.50693	1.34889	2.02866	1.9127
GLYMA11g09120_2				0.792469	1.02347	11.696	44.3649	42.463	0.735603	0.577836	0.830905	2.60764	2.18295
GLYMA11g13130_1	unknown protein			1.05258	3.37965	11.6683	14.4587	18.0246	0.749852	0.241886	0.323524	0.911869	1.04217
GLYMA06g17610_1	ATHVA22E			0.469543	1.21138	11.6577	15.5554	13.0851	1.06491	1.62942	2.70605	4.22083	5.48514
GLYMA06g05110_1	ATBZIP4 (ARABIDOPSIS THALIANA BASIC LEUCINE-ZIPPER 4); DNA binding / transcription factor			1.21756	2.97634	11.6219	26.1348	31.5099	1.14365	1.96647	3.4913	6.12905	7.91792
GLYMA20g27620_1	protein kinase family protein	KOG1187		1.36341	5.04843	11.5973	7.54373	11.1093	1.25104	0.985606	1.47595	1.83975	2.06046
GLYMA10g39910_1	protein kinase family protein	KOG1187		1.56796	13.0943	11.5687	7.49499	13.74	3.45538	5.66982	9.08706	9.32808	13.3368
GLYMA09g31450_1	calmodulin binding			2.469	8.27912	11.5634	4.72333	4.5821	3.78473	2.9397	2.70697	4.38283	5.02134
GLYMA08g10520_1				1.89786	6.76298	11.5487	7.30523	5.96776	2.28173	1.89436	1.97269	3.81889	2.33238
GLYMA13g09820_1	receptor serine/threonine kinase, putative	KOG1187		1.98891	6.82736	11.5398	8.08265	6.97168	3.30288	4.19631	3.83343	4.95655	4.50123
GLYMA04g04260_1	transferase family protein			1.41679	12.0158	11.5221	6.45388	11.1705	2.33184	1.56208	1.83463	3.16865	2.63306
GLYMA14g32430_1	PP2CA (ARABIDOPSIS THALIANA PROTEIN PHOSPHATASE 2CA); protein binding / protein serine/threonine phosphatase	KOG0698		1.65524	5.02274	11.5182	14.7781	15.9359	0.913039	1.20315	2.53902	3.64702	6.16466
GLYMA07g02420_1	unknown protein			1.21247	3.15007	11.5038	14.2069	14.8585	1.55463	1.67867	1.33477	2.12949	2.42193
GLYMA18g48950_1	kinase	KOG1187		1.72507	6.01917	11.4776	2.7935	1.88153	4.43539	7.20699	10.1246	10.8932	17.8351
GLYMA12g15620_1	BGLU17 (BETA GLUCOSIDASE 17); catalytic/ cation binding / hydrolase, hydrolyzing O-glycosyl compounds	KOG0626		1.2022	18.5301	11.4611	3.67553	9.36317	2.77479	2.60006	3.0869	3.48371	3.39444
GLYMA12g14120_1	cysteine-type endopeptidase/ cysteine-type peptidase	KOG1542		2.2736	3.10186	11.4579	7.16075	6.79427	1.54442	3.4845	4.2625	4.24963	4.99559
GLYMA15g02490_1	leucine-rich repeat protein kinase, putative	KOG1187		2.53311	3.66243	11.4486	4.54919	3.32324	0.568956	0.560588	0.559948	0.783241	0.686075
GLYMA03g29440_1	AtSIP2 (Arabidopsis thaliana seed imbibition 2); hydrolase, hydrolyzing O-glycosyl compounds			1.49472	5.76197	11.4201	82.7946	103.912	0.532758	0.574116	0.625601	0.757271	0.943178
GLYMA11g15150_1	unknown protein			1.11563	5.88323	11.4018	3.60702	1.99031	1.98998	2.52873	3.01119	2.62396	3.25313
GLYMA13g09870_1	protein kinase family protein / glycerophosphoryl diester phosphodiesterase family protein	KOG1187		2.19665	6.46727	11.3623	7.41978	6.60985	2.67846	2.86017	2.62626	2.8119	2.92565
GLYMA20g22290_1	RCI2B (RARE-COLD-INDUCIBLE 2B)	KOG1773		1.01744	1.70833	11.3571	26.8894	27.7435	2.87118	3.56835	3.52141	5.63069	5.03306
GLYMA16g27950_1	DNA binding / transcription factor		ERF gene	2.23804	2.43924	11.3564	113.673	123.077	11.5457	29.521	40.7491	50.8902	67.1669
GLYMA04g01890_1	protein kinase, putative	KOG1187		1.89032	8.04325	11.3248	20.3907	14.9877	3.2654	2.05894	2.52287	3.16792	3.37725
GLYMA11g31330_1	ATGSTU19 (GLUTATHIONE S-TRANSFERASE TAU 19); glutathione binding / glutathione transferase	KOG0406		1.05191	0.919203	11.323	107.685	208.551	1.21825	1.65076	4.34116	12.0723	21.0046
GLYMA09g37150_1	calcium-binding EF hand family protein			1.90941	9.73867	11.2717	6.245	5.92063	1.10615	1.1639	1.34077	1.24468	0.888562
GLYMA08g06440_1	ATMYB102 (ARABIDOPSIS MYB-LIKE 102); DNA binding / transcription factor	KOG0048		1.68126	4.54641	11.2423	32.4649	31.1135	1.80829	4.50537	8.72087	13.4445	12.0213
GLYMA16g27250_1	leucine-rich repeat family protein / protein kinase family protein	KOG1187		1.53056	3.80506	11.2289	5.61608	5.21796	1.98709	2.07997	1.62436	3.05569	2.45238
GLYMA20g01340_1	epsin N-terminal homology (ENTH) domain-containing protein / clathrin assembly protein-related			3.71458	8.44294	11.2259	9.53419	19.1	1.3552	1.76806	2.04231	2.98613	2.87238
GLYMA07g03480_1	unknown protein			1.42448	3.7908	11.22	22.004	24.0703	1.97528	3.32455	5.77514	4.67808	5.81109
GLYMA02g42180_1	transferase family protein			0.852116	0.913516	11.2125	76.7785	31.3376	2.32697	1.53428	2.7352	1.91917	3.7698
GLYMA02g13460_1	FER (FERONIA); kinase/ protein kinase	KOG1187		2.32403	4.4925	11.1612	1.75897	0.582275	3.28691	1.59303	1.3247	1.64627	1.65204
GLYMA11g10090_1	catalytic/ cation binding / hydrolase, hydrolyzing O-glycosyl compounds			2.30122	3.49603	11.1515	5.35896	5.51057	0.600565	0.923385	1.43924	1.08048	1.29416
GLYMA07g02420_2				1.27621	3.35777	11.1279	13.1142	13.8487	1.4628	1.54	1.30326	2.12236	2.3508
GLYMA20g25470_1	protein kinase family protein	KOG1187		2.97768	8.06661	11.1242	2.68668	2.18645	1.07767	5.46157	3.23159	4.22377	4.41475
GLYMA08g21540_2		KOG0065		2.29447	16.6285	11.1236	8.57144	6.40926	4.03594	3.55851	3.15152	2.50653	1.31818
GLYMA11g13820_1	BGLU12 (BETA GLUCOSIDASE 12); catalytic/ cation binding / hydrolase, hydrolyzing O-glycosyl compounds	KOG0626		1.36486	27.2908	11.0288	4.07013	11.8995	3.58304	4.49397	5.10132	5.69266	5.40686
GLYMA19g38210_1	anac090 (Arabidopsis NAC domain containing protein 90); transcription factor			1.82355	9.70938	11.0228	4.86605	3.45333	1.72864	1.59565	1.40638	3.67868	2.16528
GLYMA10g37440_1	SGT1A; protein binding	KOG1309		1.61128	5.86936	11.0142	7.34864	4.76957	2.99312	2.4885	2.65206	3.39588	3.51337
GLYMA20g24720_1	nodulin family protein	KOG2504		1.77079	3.73512	10.9825	17.7748	15.0157	1.27182	1.54237	1.53351	2.49169	1.74157
GLYMA18g46500_1	C2 domain-containing protein	KOG1028		2.10113	6.14424	10.9727	11.095	12.4873	1.3759	1.04643	0.882113	1.50342	1.43512
GLYMA04g04560_1				1.9707	2.38118	10.9513	20.4502	8.42138	6.42268	5.8063	7.35734	12.7839	10.4349
GLYMA16g34060_1	disease resistance protein (TIR-NBS-LRR class), putative			1.49696	5.32962	10.934	13.6944	16.6988	2.35015	3.23989	5.0254	4.44408	6.24045
GLYMA13g43870_3		KOG0065		1.72174	3.40674	10.9052	9.56678	10.2206	2.44489	3.6001	5.29241	4.16451	6.35694
GLYMA06g40330_1	calcium-binding EF hand family protein			1.3361	10.7504	10.8946	10.1947	4.12364	2.53451	4.29609	7.19099	6.45007	7.18979
GLYMA18g48900_1	kinase	KOG1187		1.44779	4.37757	10.8618	4.14509	2.76815	6.60147	10.9842	15.1811	14.5273	22.8006
GLYMA05g34760_1	calmodulin binding			1.72579	10.3895	10.8517	8.51429	8.17865	2.76269	2.68647	2.81895	4.08483	2.64464
GLYMA19g11770_4		KOG0700		1.00308	3.20321	10.8399	16.8198	18.377	0.800123	1.01459	2.03548	3.03242	4.03944
GLYMA05g25690_1	unknown protein			1.26303	1.62387	10.8391	71.2727	99.6174	1.13605	1.22369	1.58686	1.75682	1.94363
GLYMA08g00600_1	transferase family protein			0.684902	8.02577	10.7921	7.5835	8.58672	1.45732	1.32541	1.58731	2.46045	2.55837
GLYMA07g04860_1	17.4 kDa class III heat shock protein (HSP17.4-CIII)	KOG0710		0.916375	3.06451	10.7456	15.5058	8.59475	0.970663	2.887	20.3006	39.5656	38.9418
GLYMA16g34100_1	ATP binding / protein binding / transmembrane receptor			2.41782	6.41779	10.7222	9.58382	15.2234	2.49832	2.6912	4.31554	3.83726	4.39661
GLYMA13g09810_1	unknown protein			3.17633	7.55266	10.7093	7.10619	6.70834	1.97496	1.85362	2.03338	2.39274	2.10638
GLYMA12g13470_1	unknown protein			2.09742	3.97976	10.6951	7.19689	5.4474	0.82657	0.66384	0.585273	0.775334	0.740732
GLYMA02g47910_1	unknown protein			2.10794	7.3692	10.6827	2.13829	2.42351	1.24512	1.51905	1.78038	1.94675	1.70733
GLYMA07g03560_3				0.89301	1.26106	10.6822	26.8057	41.07	1.09967	1.04916	0.878025	0.756948	1.18002
GLYMA13g36110_1	CYP82C4; electron carrier/ heme binding / iron ion binding / monooxygenase/ oxygen binding	KOG0156		3.49703	3.87395	10.6583	27.0102	41.9661	5.11269	11.4259	20.8648	18.3842	30.1096
GLYMA11g10350_1	PIP2B (PLASMA MEMBRANE INTRINSIC PROTEIN 2); water channel			1.04825	1.40352	10.6555	22.4905	27.1814	2.85958	7.85092	16.0745	42.5846	68.5012
GLYMA18g05260_1	protein kinase family protein	KOG1187		2.10255	3.77885	10.612	6.25573	7.58601	0.780902	1.39623	2.01539	2.55403	3.13994
GLYMA03g03170_1	leucine-rich repeat transmembrane protein kinase, putative	KOG1187		2.09822	5.26955	10.5697	9.9749	7.97984	0.724218	0.756427	0.783803	0.990535	0.912482
GLYMA11g09120_3				0.878416	1.07135	10.5455	44.646	37.7909	0.546801	0.517266	0.684825	1.96478	2.07874
GLYMA08g14270_1	unknown protein			1.8908	5.53399	10.5403	3.0845	2.32376	2.06569	1.98576	2.25057	2.64146	2.36287
GLYMA09g18560_1	unknown protein			2.26191	4.79646	10.5335	20.981	62.5595	1.1562	2.56406	1.46194	1.06215	1.44255
GLYMA07g16050_1	unknown protein			1.30988	4.73157	10.5218	4.20424	1.23983	5.19104	6.36726	8.02363	9.70405	9.96354
GLYMA10g38470_1	peptidoglycan-binding LysM domain-containing protein			1.45709	3.07194	10.4807	9.14834	14.3235	1.30148	1.33683	2.254	1.65194	3.50935
GLYMA03g39170_1	calmodulin-binding protein			1.74519	7.28913	10.4688	29.1273	32.0071	2.34459	1.14624	0.97589	2.23598	1.14489
GLYMA01g41640_1	phosphoinositide binding			1.01269	1.25611	10.4634	13.481	6.48897	2.30907	5.02537	5.12427	14.0711	11.8279
GLYMA01g44720_1	GCN5-related N-acetyltransferase (GNAT) family protein			1.81735	2.24332	10.3734	9.83247	8.21365	1.45558	2.40029	4.62721	3.19302	9.86073
GLYMA09g15080_1	ATP binding / protein kinase/ protein serine/threonine kinase/ protein tyrosine kinase/ sugar binding			1.98554	3.53975	10.2924	5.28361	5.36789	2.32492	2.07592	2.55545	3.83441	2.82196
GLYMA10g41840_1	unknown protein			1.04816	7.69041	10.2209	24.4117	29.8767	2.96908	3.26815	6.26621	7.13597	6.39596
GLYMA20g38590_1	peroxidase, putative			1.07256	5.09525	10.1761	11.1456	6.55366	1.02564	0.709403	0.598003	0.479705	0.632103
GLYMA04g08020_1	unknown protein			2.43763	9.7318	10.1671	7.70259	4.61424	4.19243	2.30045	1.74229	4.8037	3.46798
GLYMA20g27550_1	protein kinase family protein	KOG1187		3.27346	8.14989	10.1575	5.57267	8.75788	2.4825	1.23646	1.36618	1.74114	1.66651
GLYMA06g15990_1	XND1; transcription factor			1.98134	6.02304	10.1503	34.2837	24.4431	1.04053	1.15657	0.617629	1.55009	1.31252
GLYMA08g08720_1	WRKY28; transcription factor		GmWRKY128	0.875814	3.0904	10.1315	6.89178	4.36647	2.36867	5.22026	7.05505	7.84862	7.67618
GLYMA14g34640_1	tetratricopeptide repeat (TPR)-containing protein	KOG0624		0.873663	4.55463	10.0793	11.4726	2.06326	1.77345	2.01238	2.19458	2.07677	2.18741
GLYMA03g39610_1	RBOHD (RESPIRATORY BURST OXIDASE HOMOLOGUE D); NAD(P)H oxidase	KOG0039		1.56908	10.4742	10.0725	17.502	23.3198	4.80454	4.67438	4.92388	5.93067	6.12994
GLYMA16g12800_1	nuclear transport factor 2 (NTF2) family protein / RNA recognition motif (RRM)-containing protein			0.959069	2.88883	10.0724	13.6023	9.14553	1.16279	1.62223	3.41169	9.34466	9.54129
GLYMA03g32270_1	leucine-rich repeat transmembrane protein kinase, putative	KOG1187		2.09101	5.32217	10.0633	2.68202	2.09017	1.73198	2.25071	3.47845	4.57574	4.94043
GLYMA11g13810_1	BGLU17 (BETA GLUCOSIDASE 17); catalytic/ cation binding / hydrolase, hydrolyzing O-glycosyl compounds	KOG0626		0.979323	13.2806	10.0594	4.60734	7.27538	3.8383	4.61055	5.6173	5.43272	6.11947
GLYMA15g18580_1	basic helix-loop-helix (bHLH) family protein			2.11128	10.6865	10.0166	7.35828	5.64736	4.04407	5.16292	6.75008	6.40827	6.39527
GLYMA13g05010_1	AATP1 (AAA-ATPase 1); ATP binding / ATPase/ nucleoside-triphosphatase/ nucleotide binding	KOG0743		1.83698	4.54549	9.9927	11.5482	14.8299	1.3592	1.02	1.09729	1.36336	1.48643
GLYMA15g01470_1	PDR12 (PLEIOTROPIC DRUG RESISTANCE 12); ATPase, coupled to transmembrane movement of substances	KOG0065		2.0712	3.85669	9.98886	9.53954	9.69936	1.95723	2.36941	3.01678	2.92811	3.49363
GLYMA15g07230_1	ATMYB102 (ARABIDOPSIS MYB-LIKE 102); DNA binding / transcription factor	KOG0048		1.28085	3.40344	9.96559	13.2621	10.3429	2.5447	3.39736	6.12568	9.74104	10.1965
GLYMA06g06530_1	WRKY40; transcription factor		GmWRKY17	1.11508	5.31054	9.95946	7.24437	4.9119	4.34287	6.68506	5.49053	12.4243	6.30387
GLYMA18g44030_1	WRKY33; transcription factor		GmWRKY87	1.12489	9.35944	9.94883	3.72785	4.48367	1.95886	1.92593	2.15325	2.18058	2.13996
GLYMA19g42220_1	RBOHD (RESPIRATORY BURST OXIDASE HOMOLOGUE D); NAD(P)H oxidase	KOG0039		1.36694	9.3332	9.91568	23.3748	37.2526	3.84509	4.38442	5.1388	5.23761	6.12918
GLYMA02g26640_1	MEE51 (maternal effect embryo arrest 51); diphosphate-fructose-6-phosphate 1-phosphotransferase			0.893373	1.312	9.89993	9.89292	6.64064	0.887939	1.15655	1.50739	1.64772	1.35617
GLYMA17g34210_1	WRKY50; transcription factor		GmWRKY117	2.09365	6.28344	9.89754	2.41699	1.14878	0.827897	1.12441	1.58522	1.20383	0.917346
GLYMA08g13900_1	RGLG2 (RING domain Ligase2); ubiquitin-protein ligase	KOG4172		1.92602	4.95848	9.8779	7.91396	9.63233	1.71268	1.40453	1.39809	2.40652	1.8365
GLYMA11g05430_1	protein phosphatase 2C family protein / PP2C family protein	KOG0700		2.84876	4.94568	9.84023	5.76004	5.25788	5.7489	5.3602	3.56748	6.52833	4.72641
GLYMA15g08930_1	Bet v I allergen family protein			1.26479	1.37848	9.83276	30.693	15.0265	0.428858	0.251492	0.325131	0.795049	1.62984
GLYMA04g01180_1	LEA (DEHYDRIN LEA)			0.952783	1.35493	9.82973	58.9977	49.3728	1.56191	2.32996	5.78653	12.2109	13.2226
GLYMA10g29280_1	RBOHD (RESPIRATORY BURST OXIDASE HOMOLOGUE D); NAD(P)H oxidase	KOG0039		1.56426	6.5761	9.8105	10.9184	19.1692	1.65256	1.36623	1.19836	1.62669	1.45979
GLYMA12g05190_1	unknown protein			0.978889	3.00431	9.7902	12.8679	19.1648	0.8657	0.443967	0.707936	2.73677	2.74831
GLYMA14g00870_1	aldo/keto reductase, putative	KOG1575		1.41567	4.45855	9.75264	6.60081	4.98564	1.49482	1.69179	1.90937	1.76154	1.98822
GLYMA13g30770_1	GRX480; electron carrier/ protein disulfide oxidoreductase	KOG1752		1.40541	5.64965	9.71047	13.4612	7.56624	4.69587	6.92338	5.80303	7.33643	7.58739
GLYMA07g03560_2				0.872073	1.28663	9.68947	26.9822	37.7902	1.04318	1.09316	0.804306	0.756045	1.01002
GLYMA18g48420_1	PRA8	KOG3142		2.05281	6.15643	9.67449	4.11244	5.39771	2.16821	1.56768	2.7589	3.26369	4.07612
GLYMA08g15050_1	WRKY51; transcription factor		GmWRKY6	1.46323	5.93002	9.64098	11.2029	11.2592	2.0064	1.46644	1.57402	1.72013	2.05677
GLYMA02g13120_1	AFP2 (ABI FIVE BINDING PROTEIN 2)			1.82457	4.77087	9.59423	12.0511	9.30247	1.51687	1.48278	1.95925	2.84668	2.69985
GLYMA11g34410_1	PP2CA (ARABIDOPSIS THALIANA PROTEIN PHOSPHATASE 2CA); protein binding / protein serine/threonine phosphatase	KOG0698		1.81881	4.4648	9.58774	11.7562	12.2795	0.967841	1.37512	3.15913	4.72611	4.70636
GLYMA13g39240_3		KOG0037		0.867067	3.2123	9.57554	11.2456	12.6719	2.1661	2.03087	2.11907	1.95943	2.02513
GLYMA05g37420_1	heavy-metal-associated domain-containing protein	KOG1603		2.45366	5.52652	9.56636	4.06879	3.15549	1.01223	0.671452	0.558796	0.939611	0.700756
GLYMA09g41670_1	WRKY33; transcription factor		GmWRKY106	0.982104	7.68566	9.49312	4.54796	5.19809	1.85256	1.75463	1.89459	2.04985	2.06827
GLYMA11g06430_1	unknown protein			1.39153	2.0888	9.48523	72.152	10.8721	0.499408	0.21759	0.207952	0.498466	0.388339
GLYMA18g52920_1	unknown protein			1.17438	3.77737	9.48168	24.6019	8.49847	5.24149	6.09425	3.99559	12.6858	16.4484
GLYMA18g16780_1	RLM3 (RESISTANCE TO LEPTOSPHAERIA MACULANS 3); ATP binding / transmembrane receptor			1.05928	2.85349	9.46673	12.8434	11.7699	3.44948	3.08891	4.00248	3.3291	3.49999
GLYMA13g41090_1	unknown protein			2.42118	4.05955	9.4544	6.43203	15.2518	2.25316	1.57002	2.25149	2.87949	2.79296
GLYMA10g22060_1	CYP71B34; electron carrier/ heme binding / iron ion binding / monooxygenase/ oxygen binding	KOG0156		2.07999	4.33949	9.43258	4.28589	2.72991	3.33161	4.42124	6.91241	3.32491	9.25797
GLYMA08g46650_1	ATP binding / carbohydrate binding / kinase/ protein kinase/ protein serine/threonine kinase/ protein tyrosine kinase/ sugar binding			1.50201	5.61628	9.43049	10.5409	8.68451	5.91335	5.70544	6.48639	9.5256	7.50998
GLYMA16g01940_2				2.33822	4.53091	9.40202	6.99267	6.40884	1.27611	0.761481	0.46953	0.494737	0.333449
GLYMA09g34970_1	unknown protein			1.80243	3.96356	9.40109	6.4123	4.02674	1.73942	1.36619	0.887593	1.17832	1.24811
GLYMA15g17810_1	ORP4C (OSBP(OXYSTEROL BINDING PROTEIN)-RELATED PROTEIN 4C); oxysterol binding	KOG2210		0.930111	3.16442	9.38416	12.1876	5.22476	3.04754	4.0972	3.86147	5.52486	5.6114
GLYMA08g33510_1	CTP synthase, putative / UTP--ammonia ligase, putative	KOG2387		0.717912	1.08093	9.36759	14.2444	8.80279	1.41753	2.24158	2.0976	1.58306	2.46105
GLYMA13g20340_1	unknown protein			0.848299	1.06605	9.36138	12.3987	12.5173	1.05785	0.984507	0.989405	1.10092	1.2448
GLYMA20g27420_1	EMB1290 (EMBRYO DEFECTIVE 1290); kinase/ protein kinase			1.85239	7.89756	9.33837	1.80113	1.19599	1.97594	1.39949	1.06561	2.28192	1.61387
GLYMA18g01720_1	protein binding / zinc ion binding			1.73289	4.65671	9.33615	8.10708	6.13392	1.67508	1.43085	2.50472	4.8276	4.77798
GLYMA15g06010_1	EXL2 (EXORDIUM LIKE 2)			1.65918	2.10446	9.31931	17.5539	10.2248	1.03724	1.31777	0.967931	1.06299	1.03413
GLYMA08g14370_1	SR1 (SIGNAL RESPONSIVE 1); calmodulin binding / transcription regulator	KOG0520		2.27444	7.88586	9.31021	5.02919	2.74468	4.71047	3.3009	3.06645	4.74513	3.76428
GLYMA07g06620_1	GBF3 (G-BOX BINDING FACTOR 3); sequence-specific DNA binding / transcription factor			1.05102	2.1073	9.29693	11.3574	5.44195	1.1462	1.14893	1.33735	2.41222	1.95359
GLYMA10g42330_1	nodulin family protein	KOG2504		1.58326	3.1255	9.27307	6.98692	8.22698	1.82463	1.61428	1.52883	1.84629	2.07664
GLYMA06g15220_1	WRKY51; transcription factor		GmWRKY61	2.12268	5.77748	9.26815	6.26745	5.82203	1.49919	2.32207	2.37418	3.84785	4.93543
GLYMA18g06800_1	MAPKKK14; ATP binding / kinase/ protein kinase/ protein serine/threonine kinase	KOG0198		0.603012	1.11144	9.26314	14.4606	11.869	0.998457	0.963855	0.688363	1.74523	1.11883
GLYMA04g42360_1	calcium-binding protein, putative	KOG0027		0.951995	2.36151	9.2606	48.8262	75.2625	0.918971	0.73719	1.0696	1.13009	1.55749
GLYMA11g09690_1	ATFP6 (FARNESYLATED PROTEIN 6); metal ion binding	KOG1603		1.70082	1.7774	9.25385	11.6382	7.52403	1.83107	2.91603	3.45446	8.35917	5.95883
GLYMA10g25680_1	ATHVA22E			0.503257	1.25665	9.25274	12.9835	10.3743	1.03386	1.70907	3.15675	5.04189	6.84021
GLYMA16g34840_1	unknown protein			3.18009	2.76612	9.23755	5.96913	8.2171	0.546885	0.500511	0.605432	0.640545	0.916168
GLYMA13g04670_1	CYP82C4; electron carrier/ heme binding / iron ion binding / monooxygenase/ oxygen binding	KOG0156		1.30302	2.6727	9.2062	9.9947	7.73275	5.87482	9.40341	14.5886	14.1295	19.7405
GmWRKY161				0.663642	0.925026	9.18484	21.3883	8.26351	1.07773	0.917166	0.759968	1.00631	1.23759
GLYMA13g10010_1	protein kinase family protein	KOG1187		0.766709	2.0844	9.16391	8.00988	14.492	8.10937	7.70894	10.1677	9.48734	11.3051
GLYMA02g47750_1	aldo/keto reductase, putative	KOG1577		1.45414	4.04001	9.15901	6.34379	5.31088	1.20676	1.45147	2.37434	1.72428	2.63073
GLYMA05g31190_1	SR1 (SIGNAL RESPONSIVE 1); calmodulin binding / transcription regulator	KOG0520		2.386	8.9951	9.1197	4.72788	2.45856	5.77532	4.28873	3.21092	4.79651	3.77749
GLYMA20g34570_1	ERF1 (ETHYLENE RESPONSE FACTOR 1); DNA binding / transcription activator/ transcription factor		ERF gene	1.40815	2.39873	9.07383	35.9804	21.6299	1.26918	1.72011	4.33732	2.26547	2.32265
GLYMA17g07470_1	ATGLR2.8; intracellular ligand-gated ion channel			1.8798	5.71764	9.06978	2.46613	1.04383	1.8508	2.46135	3.38308	5.76327	3.89941
GLYMA07g21110_1	XLG1 (EXTRA-LARGE G-PROTEIN 1); guanyl nucleotide binding / signal transducer	KOG0082		2.93167	13.0294	9.04726	4.42621	3.84745	3.64176	2.49879	1.74482	3.22379	2.44825
GLYMA08g04910_1	ATP binding / kinase/ protein kinase/ protein serine/threonine kinase	KOG1187		2.03253	4.15063	9.03298	9.77264	13.5915	1.48747	2.51643	2.54386	8.07917	2.90459
GLYMA10g07160_1	UGT73D1 (UDP-glucosyl transferase 73D1); UDP-glycosyltransferase/ transferase, transferring hexosyl groups	KOG1192		2.17523	5.06864	9.025	2.37491	2.14491	2.56436	2.35148	2.27568	2.48754	3.18973
GLYMA03g34900_1	AT-HSFA3; DNA binding / transcription factor	KOG0627		2.57279	3.06676	9.02321	10.3154	15.4676	1.9099	2.09323	2.35754	3.9226	3.9106
GLYMA01g39260_1	HSF4 (HEAT SHOCK FACTOR 4); DNA binding / transcription factor/ transcription repressor			1.07327	4.02638	9.02069	15.5481	14.6749	5.19767	5.64944	5.37541	6.88884	5.87097
GLYMA01g38550_1	protein kinase family protein / peptidoglycan-binding LysM domain-containing protein	KOG1187		2.39382	4.12812	8.98186	3.61026	5.34148	1.46828	0.888974	0.770385	1.83153	1.02133
GLYMA20g25210_1	unknown protein			0.828074	7.17469	8.97935	18.8294	41.9357	3.17467	3.43387	6.80609	8.37249	7.25095
GLYMA10g00470_1	calmodulin, putative	KOG0027		1.60433	4.19841	8.97258	10.7477	9.63337	2.92259	2.27692	2.18965	4.09494	3.18221
GLYMA18g52170_1	ATBAG5 (ARABIDOPSIS THALIANA BCL-2-ASSOCIATED ATHANOGENE 5); protein binding			2.13085	2.63479	8.95674	7.11668	2.60446	0.464642	0.512085	1.69799	1.79605	2.12648
GLYMA01g35420_1	unknown protein			1.39742	3.71763	8.90699	7.85227	5.15485	1.3015	1.10444	0.84363	1.15817	1.29144
GLYMA02g02790_1	disease resistance protein (TIR-NBS-LRR class), putative			1.62618	5.55951	8.85585	5.88593	5.56767	2.0548	1.71827	2.25919	2.04095	3.23888
GLYMA08g02200_1	unknown protein			1.00421	2.37793	8.85059	12.4424	5.26855	1.02335	1.69796	2.57671	3.02989	2.25847
GLYMA09g06630_1	ORP4C (OSBP(OXYSTEROL BINDING PROTEIN)-RELATED PROTEIN 4C); oxysterol binding	KOG2210		1.27228	3.01265	8.85017	11.4736	5.4952	2.90854	2.55374	2.3591	3.5477	3.57176
GLYMA07g39900_1	unknown protein			2.07416	3.39516	8.84801	9.77695	27.6177	4.71482	1.70634	2.02002	4.9163	2.98582
GLYMA20g23420_1	ATGSTU8 (GLUTATHIONE S-TRANSFERASE TAU 8); glutathione transferase	KOG0406		1.49833	2.05564	8.82173	27.4154	23.9532	0.465919	0.508992	0.499158	1.08343	1.58227
GLYMA05g37320_1	unknown protein			1.23737	3.03476	8.80179	3.03926	8.94388	1.58605	1.47267	1.53824	2.17977	2.16961
GLYMA12g31150_1	anac090 (Arabidopsis NAC domain containing protein 90); transcription factor			2.5807	12.5703	8.77035	1.38938	1.20032	4.63524	1.86031	2.26956	4.48755	3.26361
GLYMA08g22540_2				1.03479	1.10843	8.75548	21.8545	31.8924	1.26928	1.24744	1.16089	0.964312	1.87695
GLYMA15g17230_1	ankyrin repeat family protein			1.73522	5.08384	8.73901	5.72739	3.15578	2.63768	2.57147	2.63614	2.53388	2.72201
GLYMA15g41080_1	pathogenesis-related thaumatin family protein			2.19244	5.69189	8.72895	3.87434	2.88929	1.00666	1.09852	0.92257	1.25025	0.514686
GLYMA18g52150_1	ATBAG5 (ARABIDOPSIS THALIANA BCL-2-ASSOCIATED ATHANOGENE 5); protein binding			1.91586	2.52516	8.70967	7.23812	3.16707	0.585532	0.62268	1.60855	1.95128	1.83829
GLYMA20g35180_1	MYB15 (MYB DOMAIN PROTEIN 15); DNA binding / transcription factor	KOG0048		0.88552	3.61269	8.70337	5.86151	5.67997	1.86251	2.25953	2.44373	1.9562	1.96204
GLYMA05g25770_1	WRKY28; transcription factor		GmWRKY130	0.888856	2.56483	8.69916	4.87285	2.95962	2.81496	6.0902	7.79034	8.02341	7.04292
GLYMA19g44450_1	ATCNGC5 (CYCLIC NUCLEOTIDE GATED CHANNEL 5); calmodulin binding / cyclic nucleotide binding / potassium channel			1.79027	5.09051	8.69426	8.28855	6.34297	3.02071	3.31608	4.35956	3.93779	3.93415
GLYMA03g00380_1	acid phosphatase class B family protein			1.32851	9.91018	8.68693	6.34605	4.03973	2.98631	2.65508	2.60681	3.07337	3.1299
GLYMA08g16050_1				1.22131	6.17067	8.65956	8.06238	5.77464	1.93596	1.43042	3.48591	5.43473	4.28292
GLYMA10g01380_1	GA2OX6 (GIBBERELLIN 2-OXIDASE 6); gibberellin 2-beta-dioxygenase	KOG0143		1.8584	3.56238	8.63412	4.4128	2.76518	3.7441	5.37697	6.14639	5.71915	7.0331
GLYMA09g29380_2				2.32362	6.92584	8.63019	7.12549	6.41877	2.75475	2.84898	5.04273	3.47456	4.39509
GLYMA20g38000_1	RBOHD (RESPIRATORY BURST OXIDASE HOMOLOGUE D); NAD(P)H oxidase	KOG0039		1.83732	5.24109	8.61311	8.86186	16.0962	1.45841	1.15453	1.14397	1.36356	1.39259
GLYMA12g16750_1	PAT1 (phytochrome a signal transduction 1); signal transducer/ transcription factor			1.18898	2.96337	8.59553	13.6199	9.65362	10.4178	9.91829	10.9905	14.7378	17.2306
GLYMA01g29620_1	AtRLP6 (Receptor Like Protein 6); protein binding	KOG0472		2.17688	4.20806	8.59074	9.5637	11.6112	1.20033	0.969504	1.03183	0.948448	1.1205
GLYMA20g26830_1	unknown protein			1.10715	2.22484	8.58762	13.5697	9.61421	1.10677	0.835683	0.93067	1.80967	1.47016
GLYMA18g45180_1	protein kinase family protein	KOG1187		1.99847	4.96229	8.58239	11.0612	15.1817	1.64509	3.27127	4.57621	5.39689	6.28868
GLYMA11g03870_1	unknown protein			2.1246	3.80809	8.56374	2.55178	3.82818	0.983957	0.995143	1.26545	1.19838	1.54784
GLYMA15g02660_1	phosphatase	KOG3120		2.85334	1.35345	8.52491	3.79144	3.7866	1.6947	1.87026	1.18241	0.962103	1.41393
GLYMA10g22120_1	CYP71B34; electron carrier/ heme binding / iron ion binding / monooxygenase/ oxygen binding	KOG0156		2.25471	4.3196	8.51675	3.93349	2.17905	3.22982	4.30447	6.5611	3.27839	8.82711
GLYMA15g17430_1	protein kinase family protein	KOG1187		1.01925	8.67558	8.51396	8.17336	5.98212	3.84286	2.92417	3.72696	8.33083	3.38125
GLYMA08g46670_1	S-locus lectin protein kinase family protein	KOG1187		1.42704	2.80847	8.50139	17.6457	20.6005	2.52518	2.40857	3.53684	4.99825	6.67226
GLYMA14g39320_1				1.78465	5.93364	8.4955	8.53792	5.09256	2.30416	1.80858	2.61376	3.37652	2.12473
GLYMA19g44450_2				2.0395	5.0298	8.48333	6.64062	5.91848	3.11718	3.42019	3.88479	3.66273	3.81019
GLYMA12g36580_1	Expressed protein			0.989828	1.3844	8.45958	56.6202	58.3104	1.01122	1.30777	1.60317	2.91562	6.76593
GLYMA14g24810_1	calcium-binding protein, putative	KOG0027		1.03199	4.2114	8.45322	3.76844	2.11805	6.88279	4.41162	1.84093	6.2076	8.65389
GLYMA19g38890_1	CPK1 (CALCIUM DEPENDENT PROTEIN KINASE 1); calmodulin-dependent protein kinase/ kinase	KOG0032		2.57484	7.38556	8.44491	4.56578	1.22526	7.52505	6.07873	4.54178	8.50354	6.05172
GLYMA14g36860_1	copper-binding family protein	KOG1603		0.409246	1.01106	8.4387	28.3968	25.4933	0.758295	1.20534	1.38716	0.855449	1.84407
GLYMA09g29880_1	CNBT1 (CYCLIC NUCLEOTIDE-BINDING TRANSPORTER 1); calmodulin binding / cyclic nucleotide binding / ion channel	KOG0498		1.84547	3.25383	8.43355	6.25513	4.87405	1.45057	1.42295	1.81413	2.722	2.02171
GLYMA03g16600_1	ATGSTU8 (GLUTATHIONE S-TRANSFERASE TAU 8); glutathione transferase	KOG0406		1.25991	3.79342	8.40796	6.37144	4.31259	1.93166	2.47918	3.92439	2.75218	3.57829
GLYMA17g09730_1	unknown protein			2.18338	5.72765	8.38721	1.96906	1.21914	1.64681	0.903714	0.731633	1.48842	2.32055
GLYMA13g09290_1	SKP2A			1.79608	1.51517	8.35378	12.2417	25.11	0.787244	0.80255	0.597842	0.86744	1.33066
GLYMA10g37920_1	CYP715A1; electron carrier/ heme binding / iron ion binding / monooxygenase/ oxygen binding	KOG0157		0.926091	7.70381	8.33769	1.21102	1.14798	19.1344	38.6079	46.5978	43.0247	60.295
GLYMA08g39390_1	DC1 domain-containing protein	KOG2501		1.20606	2.78786	8.33259	9.48715	6.17092	2.06972	2.77375	2.15676	3.66881	2.99597
GLYMA09g39690_1	C2 domain-containing protein	KOG1028		1.77136	3.32919	8.31566	8.70241	9.81246	0.964154	0.694862	0.525077	1.07289	1.03657
GLYMA07g18590_1	AtRLP30 (Receptor Like Protein 30); kinase/ protein binding	KOG0472		1.67809	5.75016	8.30529	4.93045	2.39217	1.35244	2.07756	3.86111	3.12646	5.47211
GLYMA06g07800_2		KOG1940		1.83608	2.9492	8.28822	8.55194	7.64894	0.384749	0.594568	0.63792	0.825076	0.937576
GLYMA03g39200_1	DNAJ heat shock N-terminal domain-containing protein			1.94329	4.03257	8.28749	12.9745	15.3151	1.80119	1.47703	2.753	2.08716	3.38123
GLYMA06g41410_1				1.21531	9.66096	8.26546	2.09821	1.57397	1.88799	2.73846	3.22304	5.07693	3.06614
GLYMA11g10340_2				1.45322	1.59392	8.26199	9.88002	7.17507	1.25368	1.21299	0.952816	1.39656	1.24823
GLYMA09g03170_1	protein kinase family protein			1.82497	4.49378	8.21783	9.22567	7.18973	1.65177	5.22528	6.84527	6.7581	3.74783
GLYMA18g03090_1	ATPLC2 (PHOSPHOLIPASE C 2); phospholipase C	KOG0169		1.02831	2.14474	8.2152	21.6601	23.222	1.41566	1.56265	1.4357	1.95873	3.07523
GLYMA13g09740_1	protein kinase family protein / glycerophosphoryl diester phosphodiesterase family protein	KOG1187		1.75023	5.03147	8.18932	5.18607	4.53864	2.9888	3.47898	3.96391	4.32628	4.40464
GLYMA14g40360_1	unknown protein			2.72854	4.43954	8.17177	11.5771	16.1922	1.08004	0.565306	1.06334	1.32772	1.15345
GLYMA02g01020_1	chitinase, putative	KOG4742		2.00849	10.7208	8.15887	2.40009	1.26734	3.29229	2.66214	3.78674	3.9287	4.24831
GLYMA06g02010_1	protein kinase, putative	KOG1187		1.8028	9.43551	8.15548	8.77892	5.93782	3.2686	2.35653	2.72537	3.90476	3.73061
GLYMA08g22540_3				0.636826	1.05697	8.14792	23.5193	30.099	1.13635	1.30525	1.07543	1.09927	1.8252
GLYMA02g02230_1	BGLU11 (BETA GLUCOSIDASE 11); hydrolase, hydrolyzing O-glycosyl compounds	KOG0626		1.74148	1.2373	8.14443	10.5146	23.8311	0.758165	0.733719	1.1945	1.09858	1.01467
GLYMA03g00530_1	S-locus lectin protein kinase family protein	KOG1187		1.07878	6.94213	8.14124	7.27739	5.03043	1.87732	1.80978	2.79513	2.6542	3.74912
GLYMA08g44670_1	unknown protein	KOG3734		1.75644	6.40022	8.1338	4.33958	3.13387	1.51499	1.90658	2.24282	1.67186	1.79158
GLYMA01g02990_2				2.22658	4.55505	8.1312	2.488	2.2259	3.16563	4.45277	2.00162	2.5873	1.41428
GLYMA17g37790_1	unknown protein			2.4787	3.5635	8.12878	15.0726	22.4853	0.855198	0.515447	0.791385	1.1395	1.07031
GLYMA17g35820_1	unknown protein			2.37742	3.28299	8.12588	14.632	5.35381	1.38378	1.11108	1.13768	1.72733	1.4402
GLYMA06g05030_1	unknown protein			1.64093	4.48483	8.12569	6.66353	8.65291	4.43249	3.82424	3.32355	3.80402	4.20364
GLYMA13g37830_1	transferase/ transferase, transferring acyl groups other than amino-acyl groups			1.52613	4.89646	8.12283	11.2675	18.3048	1.86865	1.73467	1.33957	2.74067	2.16369
GLYMA08g02110_1	heavy-metal-associated domain-containing protein	KOG1603		2.6437	5.20585	8.1078	3.24031	2.63546	0.815707	0.644408	0.579232	0.95469	0.827901
GLYMA20g29610_1	AT-HSFB2A; DNA binding / transcription factor			1.82085	8.1335	8.10398	16.2648	13.0059	1.16031	1.25597	1.99079	1.79578	2.06958
GLYMA01g01510_1	lipase class 3 family protein	KOG2088		3.00085	4.84916	8.10095	7.06053	23.8714	1.10858	1.03994	1.26259	0.744775	1.75442
GLYMA16g28750_1	disease resistance family protein	KOG0472		2.8463	3.66781	8.0913	2.68125	2.51665	0.814006	1.00858	1.34596	1.0349	1.08453
GLYMA13g37730_1	wound-responsive family protein			1.63627	0.929842	8.06297	12.5942	4.14647	0.39766	0.511567	0.473406	0.628671	0.498911
GLYMA15g01690_1	coatomer protein complex, subunit beta 2 (beta prime), putative	KOG0286		1.04266	2.89121	8.06271	9.30264	10.0145	3.50256	5.16831	6.31135	9.38636	10.4009
GLYMA12g07100_1	unknown protein			0.895622	3.37324	8.03009	4.63628	2.54121	3.259	4.91049	5.03614	4.71834	4.55153
GLYMA12g31070_1	calcium ion binding	KOG0037		0.739048	2.76901	8.01653	10.4465	12.473	3.07941	3.90434	4.25349	4.95017	6.52438
GLYMA15g16990_1	VQ motif-containing protein			1.29653	3.88624	8.01653	8.9492	7.35547	1.95545	2.52255	4.06753	4.76444	4.61535
GLYMA01g41120_1	SUVH6; methyl-CpG binding / methyl-CpNpG binding / methyl-CpNpN binding / methyltransferase			0.954663	2.40728	8.00897	18.867	16.4915	0.912343	1.11492	2.10223	4.71153	3.89181
GLYMA12g35700_1				0.623797	0.365189	0.124781	0.0611517	0.124029	0.538132	0.587557	0.409036	0.717427	0.424223
GLYMA12g05060_1	unknown protein			0.642249	0.377497	0.124064	0.110554	0.170739	0.69665	0.818256	0.84109	0.997271	0.232241
GLYMA04g00920_1	auxin-responsive family protein			0.535372	0.306064	0.124061	0.260363	0.136698	0.487103	0.519484	0.262802	0.207116	0.166347
GLYMA04g04050_1	BKI1 (BRI1 kinase inhibitor 1); protein heterodimerization			0.685376	0.449198	0.122328	0.0643878	0.0424879	1.0979	0.918516	0.796904	0.520526	0.60246
GLYMA05g33120_1	ATPIP5K1 (PHOSPHATIDYLINOSITOL-4-PHOSPHATE 5-KINASE 1); 1-phosphatidylinositol-4-phosphate 5-kinase/ actin filament binding / actin monomer binding / phosphatidylinositol phosphate kinase	KOG0229		0.388137	0.333245	0.122313	0.135126	0.147189	0.867687	1.14393	1.02541	0.593651	0.601818
GLYMA05g00470_2				0.609144	0.343875	0.121917	0.0730576	0.0737123	0.750239	0.847749	0.741663	0.37152	0.315744
GLYMA11g37620_1	pectate lyase family protein			0.901041	0.196936	0.121765	0.116461	0.13773	1.09898	1.71423	2.74964	4.81085	3.63314
GLYMA01g03880_1	NHL repeat-containing protein			0.529947	0.366022	0.12091	0.0417781	0.034499	0.695136	0.689183	0.546221	0.241946	0.268098
GLYMA06g04220_1	BKI1 (BRI1 kinase inhibitor 1); protein heterodimerization			0.714582	0.374464	0.120486	0.0879905	0.0529565	1.02138	0.875828	0.789	0.734662	0.66731
GLYMA08g00720_1	ATPIP5K1 (PHOSPHATIDYLINOSITOL-4-PHOSPHATE 5-KINASE 1); 1-phosphatidylinositol-4-phosphate 5-kinase/ actin filament binding / actin monomer binding / phosphatidylinositol phosphate kinase	KOG0229		0.459155	0.342034	0.119326	0.146131	0.128096	0.967386	1.17359	0.997653	0.563061	0.561149
GLYMA03g06460_1	OSH1 (OAS HIGH ACCUMULATION 1); catalytic	KOG3160		0.226564	0.143829	0.118658	0.241697	0.192695	1.2945	1.00928	0.753132	0.616942	0.609649
GLYMA13g38130_1	proline-rich family protein			0.695325	0.434162	0.118522	0.0663548	0.0815848	0.815161	1.13012	0.829557	0.415989	0.51348
GLYMA15g13280_2				0.662613	0.41889	0.118459	0.224274	0.307809	0.551164	0.429705	0.273575	0.259031	0.435396
GLYMA11g09900_1	myosin-related			0.450143	0.229329	0.118381	0.102733	0.190378	0.891605	0.886464	0.749589	0.700584	0.963652
GLYMA13g30580_1	ATNUDX15 (ARABIDOPSIS THALIANA NUDIX HYDROLASE HOMOLOG 15); hydrolase	KOG3069		0.550251	0.331234	0.117794	0.0465314	0.0460667	0.855982	0.777555	0.889555	1.15453	1.11757
GLYMA11g12450_1	basic helix-loop-helix (bHLH) family protein			0.725327	0.474851	0.117678	0.109411	0.149105	0.842231	0.865506	0.923503	0.405382	0.59876
GLYMA16g04770_3		KOG1385		0.494546	0.245082	0.117589	0.0591782	0.0510209	0.857219	0.766375	0.615887	0.375925	0.456285
GLYMA19g40250_1	ATMYB11 (MYB DOMAIN PROTEIN 11); DNA binding / transcription factor	KOG0048		0.623041	0.207794	0.117457	0.0746891	0.0807507	0.828528	1.18952	2.35455	0.953855	1.57177
GLYMA16g32970_1	unknown protein			0.908356	0.572503	0.117385	0.0257086	0.0304669	0.760509	1.08923	0.922982	0.461512	0.349092
GLYMA07g32230_1	HSL1 (HAESA-Like 1); ATP binding / kinase/ protein serine/threonine kinase	KOG1187		0.528887	0.366999	0.11695	0.057369	0.0541973	0.677167	0.836509	0.651981	0.363959	0.340287
GLYMA16g06870_1	zinc finger (C3HC4-type RING finger) family protein			0.452501	0.319136	0.116252	0.146731	0.12996	1.10887	1.24061	0.811787	0.597591	0.702958
GLYMA08g36590_1	bHLH071 (beta HLH protein 71); DNA binding / transcription factor			0.214278	0.141347	0.116135	0.115333	0.219505	1.46932	1.10178	1.17357	1.45594	1.61223
GLYMA02g16640_1	unknown protein			0.388942	0.208317	0.116098	0.0916451	0.0908403	1.01865	1.05341	0.908207	1.00706	1.19721
GLYMA05g27810_1	remorin family protein			0.350769	0.221133	0.115084	0.100313	0.0839346	0.83021	0.687791	0.392757	0.282043	0.416073
GLYMA11g13640_1	ACR4 (ARABIDOPSIS CRINKLY4); kinase/ transmembrane receptor protein kinase	KOG1187		0.333412	0.220192	0.114784	0.072462	0.115361	1.22076	1.17505	1.33198	1.63274	1.41894
GLYMA01g20460_1	XYL1 (ALPHA-XYLOSIDASE 1); alpha-N-arabinofuranosidase/ hydrolase, hydrolyzing O-glycosyl compounds / xylan 1,4-beta-xylosidase	KOG1065		0.477313	0.484173	0.112594	0.0782402	0.129281	0.815255	0.837169	0.901073	0.367851	0.384498
GLYMA18g48670_1	protein kinase, putative	KOG0610		0.606317	0.424442	0.112583	0.100728	0.190039	0.678468	0.807665	0.81861	0.443603	0.40749
GLYMA03g29740_1	leucine-rich repeat transmembrane protein kinase, putative	KOG1187		1.0679	0.647709	0.112288	0.0438759	0.0869747	0.84829	0.790361	0.601254	0.21073	0.250162
GLYMA17g01580_1	sks4 (SKU5 Similar 4); copper ion binding / oxidoreductase	KOG1263		0.293894	0.323463	0.11226	0.0448909	0.0198695	0.728158	0.59978	0.391096	0.228699	0.256745
GLYMA19g06050_1	unknown protein			0.693129	0.348893	0.112087	0.0683791	0.192628	0.964841	1.86477	4.90035	9.51996	11.3324
GLYMA20g32610_1	leucine-rich repeat family protein			0.353911	0.171277	0.111295	0.136166	0.127191	1.03874	0.936698	0.753992	0.708587	0.82108
GLYMA07g38420_1	BUD2 (BUSHY AND DWARF 2); adenosylmethionine decarboxylase	KOG0788		0.335217	0.175866	0.111226	0.0857241	0.0687692	0.58459	0.741522	0.749276	0.739437	0.803866
GLYMA12g33600_1	BZIP61; DNA binding / transcription activator/ transcription factor			0.398828	0.352718	0.111066	0.084567	0.0799702	0.554556	0.359298	0.229296	0.174567	0.278824
GLYMA12g06130_1	ALDH3F1 (Aldehyde Dehydrogenase 3F1); 3-chloroallyl aldehyde dehydrogenase/ aldehyde dehydrogenase (NAD)	KOG2456		0.704052	0.51178	0.110873	0.0336762	0.0133342	0.886952	0.847913	1.00077	1.46559	1.17573
GLYMA14g35110_1	RNA recognition motif (RRM)-containing protein	KOG0149		0.327113	0.281972	0.109091	0.0646593	0.0892958	0.674528	0.354098	0.130982	0.131982	0.200412
GLYMA02g45640_1	PAR1 (PHY RAPIDLY REGULATED 1)			0.340181	0.235702	0.10889	0.0809235	0.0294327	0.864987	1.11921	0.950893	0.67681	1.22405
GLYMA19g31260_1	glutaredoxin family protein	KOG2824		0.690647	0.385384	0.107075	0.0392264	0.0289484	0.822942	0.978698	0.627972	0.333203	0.342867
GLYMA03g16610_2				0.515273	0.397528	0.106957	0.148352	0.0809761	0.896166	0.88838	0.800799	0.270133	0.356523
GLYMA09g06290_1	unknown protein			0.437373	0.406561	0.106818	0.0319856	0.0425814	1.21486	0.985338	0.808679	0.486806	0.450624
GLYMA04g00450_1	PIP3 (PLASMA MEMBRANE INTRINSIC PROTEIN 3); water channel	KOG0223		0.236428	0.175159	0.106615	0.0777324	0.0909508	0.919617	0.978229	0.764752	0.44834	0.545992
GLYMA19g35040_1	unknown protein			0.622777	0.397388	0.105033	0.125928	0.151276	1.01614	1.12285	1.08475	0.512	0.672781
GLYMA17g36070_1	CYP707A4; (+)-abscisic acid 8\'-hydroxylase/ oxygen binding	KOG0157		1.24076	0.526872	0.10368	0.137341	0.0809094	0.556689	0.601378	0.496817	0.262267	0.316011
GLYMA06g16710_1	ATPIP5K1 (PHOSPHATIDYLINOSITOL-4-PHOSPHATE 5-KINASE 1); 1-phosphatidylinositol-4-phosphate 5-kinase/ actin filament binding / actin monomer binding / phosphatidylinositol phosphate kinase	KOG0229		0.509244	0.3809	0.103421	0.0750537	0.0503443	0.683737	0.774853	0.823644	0.576608	0.656588
GLYMA12g05630_1	ACR4 (ARABIDOPSIS CRINKLY4); kinase/ transmembrane receptor protein kinase	KOG1187		1.03905	0.395094	0.103143	0.0970266	0.0799817	1.0122	1.05772	0.942953	1.90877	1.05708
GLYMA14g35110_2		KOG0149		0.2699	0.278153	0.100307	0.0910758	0.0536811	0.797086	0.438051	0.169078	0.139051	0.226816
GLYMA10g03180_1	unknown protein			0.455767	0.263105	0.0989806	0.0524454	0.0567323	1.37771	1.13045	1.11242	1.47664	1.39126
GLYMA07g35420_2		KOG1311		0.572073	0.416725	0.0987683	0.0740022	0.0851685	0.705224	0.52909	0.443494	0.284671	0.277519
GLYMA14g03180_1	PAR1 (PHY RAPIDLY REGULATED 1)			0.335933	0.226186	0.0986686	0.0446039	0.0205669	0.867875	0.918484	0.755131	0.603741	1.00536
GLYMA06g43760_1	BZIP61; DNA binding / transcription activator/ transcription factor			0.523673	0.362283	0.0981341	0.0535174	0.0364933	1.07486	0.87035	0.391946	0.394042	0.492795
GLYMA11g04810_1	unknown protein			1.00098	0.708689	0.0979838	0.159848	0.429888	1.02555	1.53131	3.18094	5.63208	6.99976
GLYMA06g42400_1	alcohol oxidase-related	KOG1238		0.269048	0.176858	0.0979072	0.113923	0.0649266	0.652504	0.620371	0.61906	0.946229	0.570898
GLYMA10g40780_1	leucine-rich repeat transmembrane protein kinase, putative	KOG1187		0.703436	0.481773	0.0970417	0.0439965	0.0291443	0.986211	1.3557	1.30857	0.650237	0.656184
GLYMA15g16460_1	NF-YB5 (NUCLEAR FACTOR Y, SUBUNIT B5); transcription factor	KOG0869		0.263451	0.228498	0.0970354	0.133284	0.262562	1.16928	1.29464	1.50362	3.19919	1.86062
GLYMA02g17140_1	AGP26 (ARABINOGALACTAN PROTEIN 26)			0.649006	0.290566	0.0968413	0.139544	0.0911715	0.605827	0.464752	0.337462	0.139174	0.121258
GLYMA04g38230_1	unknown protein			0.570999	0.311012	0.096247	0.0830837	0.0885074	0.637617	0.448801	0.348785	0.163438	0.208675
GLYMA15g17550_1	unknown protein			0.376329	0.248795	0.0952351	0.0409023	0.0339041	0.8292	0.740118	0.566251	0.52413	0.418806
GLYMA06g18370_1	pectate lyase family protein			0.782919	0.512825	0.0951904	0.0618621	0.0407397	0.974921	1.28506	1.65977	0.822667	0.630819
GLYMA10g00440_1	KCS11 (3-KETOACYL-COA SYNTHASE 11); acyltransferase/ catalytic/ transferase, transferring acyl groups other than amino-acyl groups			0.300791	0.37832	0.0938809	0.179595	0.0876436	0.730658	0.562726	0.434516	0.605541	0.219038
GLYMA12g08010_1	KCS12 (3-KETOACYL-COA SYNTHASE 12); acyltransferase/ catalytic/ transferase, transferring acyl groups other than amino-acyl groups			0.753926	0.495558	0.0937058	0.0449765	0.0432124	1.03632	1.0158	0.939754	1.16354	1.17785
GLYMA18g13540_1	GDSL-motif lipase/hydrolase family protein			0.905749	0.775041	0.0923345	0.0179533	0.00684985	1.22883	1.05582	1.18755	1.30737	1.6907
GLYMA20g35520_1	leucine-rich repeat transmembrane protein kinase, putative	KOG1187		0.501159	0.437637	0.0907093	0.0428605	0.0657592	0.937778	0.973827	0.619546	0.296594	0.378036
GLYMA16g06080_1	unknown protein			0.39295	0.283643	0.0893097	0.108999	0.139533	1.17403	0.813548	0.745765	1.05807	0.640315
GLYMA11g15440_1	KCS12 (3-KETOACYL-COA SYNTHASE 12); acyltransferase/ catalytic/ transferase, transferring acyl groups other than amino-acyl groups			0.608304	0.438246	0.0891184	0.046096	0.0470356	0.868075	0.997766	1.22086	0.784878	0.898126
GLYMA12g14130_1	BZIP61; DNA binding / transcription activator/ transcription factor			0.523435	0.324942	0.0890442	0.0613387	0.0574482	1.29698	0.770691	0.422172	0.386051	0.539702
GLYMA06g16840_1	unknown protein			0.544758	0.308094	0.0884423	0.0845394	0.0779508	0.744407	0.617546	0.433726	0.217248	0.253849
GLYMA10g01420_1	GPAT2 (GLYCEROL-3-PHOSPHATE ACYLTRANSFERASE 2); acyltransferase			0.12083	0.131003	0.0883728	0.186016	0.0275189	1.49486	1.95133	1.51616	2.60626	2.1206
GLYMA10g02650_1	AGP26 (ARABINOGALACTAN PROTEIN 26)			0.556178	0.250492	0.0877111	0.0915911	0.104656	0.523399	0.453985	0.346528	0.17039	0.173598
GLYMA07g37320_1	glycoside hydrolase family 28 protein / polygalacturonase (pectinase) family protein			0.865831	0.532052	0.087212	0.0562555	0.0839088	0.554238	0.428427	0.244728	0.219975	0.313582
GLYMA20g26510_1	leucine-rich repeat transmembrane protein kinase, putative	KOG1187		0.683035	0.438047	0.0870592	0.103375	0.0738784	0.967585	1.36358	1.84009	0.876065	0.831531
GLYMA07g35420_1	zinc finger (DHHC type) family protein	KOG1311		0.712766	0.529927	0.0863083	0.0905035	0.149316	0.793897	0.579991	0.497913	0.371569	0.353476
GLYMA02g03810_1	NHL repeat-containing protein			0.485911	0.295988	0.0862094	0.0348164	0.0311354	0.899658	0.846505	0.637761	0.292289	0.434092
GLYMA16g32500_1	unknown protein			0.421051	0.245953	0.086188	0.0351165	0.0744964	0.829548	0.699479	0.361482	0.229455	0.259588
GLYMA12g06730_1	ATEXPA4 (ARABIDOPSIS THALIANA EXPANSIN A4)			0.811759	0.765604	0.0859219	0.0332714	0.0250414	1.76267	2.16933	1.44197	0.720424	0.392766
GLYMA05g01080_1	ATMYB94 (MYB DOMAIN PROTEIN 94); DNA binding / transcription factor	KOG0048		0.338173	0.194182	0.0853489	0.224872	0.0947755	0.948849	1.02598	0.998168	0.989861	0.988113
GLYMA13g27900_1	heavy-metal-associated domain-containing protein	KOG1603		0.308728	0.266399	0.0852815	0.062373	0.0592854	0.931624	1.07885	0.851547	0.380009	0.331094
GLYMA10g33790_1	glycosyltransferase family protein	KOG1192		0.375446	0.242396	0.0851601	0.0460912	0.00741998	0.916806	0.558933	0.5618	0.18637	0.218374
GLYMA10g01910_1				0.347647	0.337739	0.0849554	0.0312058	0.0166813	1.13941	1.11116	1.13832	1.15816	1.12682
GLYMA02g42780_1	unknown protein			0.127724	0.165467	0.0848986	0.0563924	0.0378242	0.715909	0.440248	0.271219	0.349558	0.368948
GLYMA03g35810_1	OFP13 (ARABIDOPSIS THALIANA OVATE FAMILY PROTEIN 13)			0.579607	0.272856	0.084558	0.18088	0.137269	0.834924	0.835298	1.55019	2.23833	2.38485
GLYMA10g39730_1	RIC1 (ROP-INTERACTIVE CRIB MOTIF-CONTAINING PROTEIN 1); protein binding			1.2309	0.476108	0.0839469	0.111382	0.0874169	0.718107	0.654088	0.604406	0.331768	0.365026
GLYMA09g33470_1				0.616399	0.331478	0.0834327	0.062955	0.0456251	0.704714	0.604817	0.40943	0.320552	0.34516
GLYMA09g35030_1				1.1587	0.37185	0.0815206	0.0425172	0.033416	1.76401	5.96721	6.39016	3.51578	9.00229
GLYMA11g37680_1	TEL1 (TERMINAL EAR1-LIKE 1); RNA binding / nucleic acid binding / nucleotide binding			0.191005	0.11171	0.0802364	0.0896151	0.0468565	0.790006	0.923076	0.576642	0.408841	0.428957
GLYMA10g40990_1	CYCD3;1 (CYCLIN D3;1); cyclin-dependent protein kinase regulator/ protein binding	KOG0656		0.28205	0.151642	0.0802217	0.0678772	0.0519419	0.786839	0.98771	1.06726	0.525198	0.430674
GLYMA02g10300_1	unknown protein			0.345547	0.233201	0.0800381	0.0559074	0.0813851	0.708314	0.552779	0.484488	0.132092	0.188491
GLYMA03g28520_1	glutaredoxin family protein	KOG2824		0.513679	0.250462	0.0794205	0.0505258	0.0399582	1.43508	1.43305	1.0292	0.599518	0.659536
GLYMA09g04450_1				0.50001	0.317154	0.0780746	0.0535976	0.0311674	1.65584	2.29926	1.9027	1.493	1.11224
GLYMA11g29070_1	SHT (SPERMIDINE HYDROXYCINNAMOYL TRANSFERASE); N-acyltransferase/ hydroxycinnamoyltransferase/ spermidine:caffeoyl CoA N-acyltransferase/ spermidine:coumaroyl CoA N-acyltransferase/ spermidine:feruloyl CoA N-acyltransferase/ spermidine:sinapoyl CoA N-acyl			0.27794	0.234735	0.0780429	0.0399943	0.0736603	1.21231	1.30592	1.24358	1.02804	3.01732
GLYMA10g36810_1	hydroxyproline-rich glycoprotein family protein			0.328761	0.19275	0.0780389	0.0611529	0.0726303	0.779158	1.03912	0.763925	0.262991	0.201473
GLYMA18g48330_1	CYCP4;1 (cyclin p4;1); cyclin-dependent protein kinase	KOG1674		0.560986	0.273841	0.0777211	0.0481654	0.0468927	0.634761	0.461516	0.312422	0.279734	0.299863
GLYMA13g19630_1	heavy-metal-associated domain-containing protein	KOG1603		0.604554	0.348161	0.0768528	0.0440924	0.052786	0.710083	0.596058	0.457307	0.702335	1.00832
GLYMA19g03770_1	transferase/ transferase, transferring acyl groups other than amino-acyl groups			1.09039	0.581738	0.0758419	0.0106948	0.00474241	0.339611	0.332235	1.33019	0.0909274	0.33865
GLYMA13g01970_1	phosphoglycerate/bisphosphoglycerate mutase family protein	KOG0235		0.465682	0.311764	0.0745747	0.0203568	0.0126202	0.314502	0.317278	0.159672	0.139066	0.33699
GLYMA10g38650_1	ATSBT1.3 (ARABIDOPSIS THALIANA SUBTILASE 1.3); identical protein binding / serine-type endopeptidase			0.469797	0.28813	0.0744156	0.107383	0.114295	0.6943	0.620715	0.517862	0.210661	0.352259
GLYMA03g35820_1	unknown protein			0.477235	0.238181	0.0740608	0.044918	0.0482519	1.55342	1.02455	0.428268	0.183429	0.323044
GLYMA11g03500_1	aspartyl protease family protein	KOG1339		0.835796	0.468177	0.0738312	0.0518758	0.0580324	0.518938	0.281234	0.146336	0.282343	0.153013
GLYMA08g44620_1	kinase	KOG1187		0.796958	0.442293	0.0738295	0.0722236	0.0396547	0.597595	0.378854	0.299835	0.177691	0.340773
GLYMA01g42450_2		KOG1393		1.80809	0.297937	0.0731488	0.0545906	0.0571254	0.68788	0.761928	2.37107	0.957698	1.43485
GLYMA01g45040_1	unknown protein			0.365617	0.356712	0.072577	0.0336639	0.0208652	1.29643	1.1869	1.46441	0.750378	1.01509
GLYMA12g32910_1	DFL2 (DWARF IN LIGHT 2)			1.12923	0.416669	0.0725013	0.103493	0.0452414	0.903849	0.960162	0.68464	0.61919	0.723982
GLYMA09g00400_1	ATOCT3 (ARABIDOPSIS THALIANA ORGANIC CATION/CARNITINE TRANSPORTER 3); carbohydrate transmembrane transporter/ sugar:hydrogen symporter	KOG0255		0.675816	0.361427	0.071023	0.0312135	0.0348835	0.816503	0.606115	0.557049	0.576369	0.425937
GLYMA20g05530_1	HMG1 (HYDROXY METHYLGLUTARYL COA REDUCTASE 1); hydroxymethylglutaryl-CoA reductase	KOG2480		0.514433	0.488852	0.0709176	0.123294	0.0368934	0.489706	0.486535	0.33824	0.170906	0.643638
GLYMA12g15940_1	alcohol oxidase-related	KOG1238		0.206211	0.122517	0.0700635	0.0772725	0.0415062	0.579015	0.553594	0.581272	1.02029	0.520654
GLYMA18g25860_1	unknown protein			0.649863	0.338993	0.0700324	0.023037	0.0192075	0.519959	0.494399	0.409215	0.331413	0.348372
GLYMA18g08190_1	kinase	KOG0472		0.62273	0.387073	0.0691069	0.0406773	0.0521302	0.619208	0.504734	0.378413	0.224484	0.354354
GLYMA16g02020_1	basic helix-loop-helix (bHLH) family protein			0.393793	0.29511	0.0681841	0.0114773	0.0110928	0.897234	0.861585	0.829626	0.260601	0.332097
GLYMA13g40670_1	KCS12 (3-KETOACYL-COA SYNTHASE 12); acyltransferase/ catalytic/ transferase, transferring acyl groups other than amino-acyl groups			0.167736	0.29793	0.0672727	0.0709041	0.0385722	0.814909	0.533076	0.247125	0.14746	0.230355
GLYMA07g05500_1	basic helix-loop-helix (bHLH) family protein	KOG4029		0.313613	0.230859	0.066588	0.0176072	0.0240186	0.752185	0.80493	0.831974	0.319355	0.411734
GLYMA06g09390_1	unknown protein			0.571063	0.369927	0.0661928	0.0294288	0.046918	1.3178	1.29588	0.880404	0.760695	0.595974
GLYMA08g28770_1	unknown protein			0.450574	0.332569	0.0656118	0.193979	0.0917992	0.661149	0.331182	0.396091	0.220129	0.193485
GLYMA18g45000_1	unknown protein			0.454754	0.322037	0.0627069	0.0832677	0.106512	0.660784	0.434544	0.325044	0.171618	0.195836
GLYMA17g34040_1	plastocyanin-like domain-containing protein			0.395998	0.306527	0.0623377	0.0565987	0.0312371	0.722101	0.803768	1.03891	0.314328	0.380449
GLYMA05g33850_1	WOX1 (WUSCHEL related homeobox 1); transcription factor			0.181747	0.135353	0.0617247	0.0183612	0.0304956	1.1722	1.88981	2.87384	12.5268	9.51023
GLYMA18g51620_1	unknown protein			0.361524	0.170452	0.060476	0.0568634	0.0454933	0.646182	0.53631	0.769902	0.495903	0.386732
GLYMA18g35820_1	hydroxyproline-rich glycoprotein family protein			0.137173	0.141084	0.0584377	0.106785	0.0619689	0.587157	0.978877	3.51866	4.11259	6.83193
GLYMA15g07560_1	unknown protein			0.483551	0.194825	0.0576189	0.0302965	0.038622	0.642497	0.599669	0.587948	0.781461	0.644631
GLYMA10g05250_1	heavy-metal-associated domain-containing protein	KOG1603		0.412357	0.221114	0.0560633	0.0391819	0.0595732	1.3463	1.02575	0.832616	1.13092	1.5348
GLYMA08g45890_1	unknown protein			0.627991	0.396262	0.0543421	0.0234115	0.0223225	0.819819	0.586927	0.535478	0.414929	0.414667
GLYMA08g07550_1	WBC11 (WHITE-BROWN COMPLEX HOMOLOG PROTEIN 11); ATPase, coupled to transmembrane movement of substances / fatty acid transporter	KOG0061		0.195654	0.0983579	0.0540592	0.0366355	0.0511774	0.841807	0.784325	0.92928	1.06696	0.867347
GLYMA17g20200_1	ICK5; cyclin binding / cyclin-dependent protein kinase inhibitor			0.698147	0.423454	0.053503	0.0988416	0.0807463	0.619712	0.86883	0.888305	0.29681	0.290652
GLYMA08g42440_1	SHT (SPERMIDINE HYDROXYCINNAMOYL TRANSFERASE); N-acyltransferase/ hydroxycinnamoyltransferase/ spermidine:caffeoyl CoA N-acyltransferase/ spermidine:coumaroyl CoA N-acyltransferase/ spermidine:feruloyl CoA N-acyltransferase/ spermidine:sinapoyl CoA N-acyl			0.877834	0.314691	0.0531257	0.0260039	0.028119	0.44648	0.618247	1.06413	0.25084	0.609354
GLYMA10g03940_1	unknown protein			0.567106	0.333422	0.0521496	0.101966	0.0652885	0.555866	0.65937	0.469245	0.56982	0.926779
GLYMA15g04760_1	KCS12 (3-KETOACYL-COA SYNTHASE 12); acyltransferase/ catalytic/ transferase, transferring acyl groups other than amino-acyl groups			0.12942	0.0864122	0.0519555	0.047404	0.0340679	0.893636	0.597646	0.192459	0.15488	0.225306
GLYMA02g29610_1	leucine-rich repeat transmembrane protein kinase, putative	KOG1187		0.383635	0.248307	0.0518083	0.0315506	0.0234275	1.19432	1.49053	0.979037	0.322898	0.315351
GLYMA06g09830_1	chloroplast nucleoid DNA-binding protein-related	KOG1339		0.210421	0.173549	0.050292	0.0119937	0.0130005	0.910079	0.796173	0.648895	0.277792	0.271838
GLYMA20g37550_1	basic helix-loop-helix (bHLH) family protein (bHLH096)			0.241688	0.16473	0.0480864	0.0381714	0.0887172	0.800222	0.815059	0.723154	0.432998	0.308399
GLYMA11g12450_2				0.756799	0.184331	0.0453527	0.0357915	0.0450576	0.734248	0.559126	0.48563	0.421902	0.327451
GLYMA04g09740_1	chloroplast nucleoid DNA-binding protein-related	KOG1339		0.128397	0.108693	0.0425993	0.0182815	0.0151678	0.82877	0.92885	0.695273	0.308192	0.286293
GLYMA06g08920_1	transducin family protein / WD-40 repeat family protein	KOG0265		0.109825	0.176919	0.0406075	0.114833	0.128079	1.19949	1.71871	5.19545	69.7206	59.5181
GLYMA08g05830_1	WOX1 (WUSCHEL related homeobox 1); transcription factor			0.133137	0.0981007	0.0384139	0.0238263	0.0384988	1.01302	1.2353	1.42536	7.81435	6.56523
GLYMA12g03990_1	auxin-responsive family protein			0.51301	0.15374	0.0378403	0.00977025	0.0174884	0.581022	1.10156	0.546396	0.0898397	0.0630404
GLYMA14g39030_1	AAE12 (ACYL ACTIVATING ENZYME 12); catalytic	KOG1176		0.614944	0.327813	0.0348474	0.0142851	0.0186034	0.957162	2.21263	6.42052	4.92712	7.39421
GLYMA13g07990_1	WBC11 (WHITE-BROWN COMPLEX HOMOLOG PROTEIN 11); ATPase, coupled to transmembrane movement of substances / fatty acid transporter	KOG0061		0.0986341	0.0738544	0.0340175	0.020562	0.0234204	1.11799	1.12932	1.35122	1.36168	1.2273
GLYMA09g35620_1	auxin-responsive family protein			0.529633	0.151938	0.033342	0.0124973	0.0171358	0.614074	1.09866	0.503433	0.0850652	0.0874578
GLYMA10g04140_1	zinc finger (C3HC4-type RING finger) family protein			0.299323	0.129282	0.0316113	0.0477264	0.031787	0.778645	0.568561	0.320715	0.239947	0.237617
GLYMA13g31730_1	unknown protein			0.443135	0.182758	0.031488	0.0172966	0.024799	0.768705	0.656454	0.511565	0.793464	0.762272
GLYMA06g35330_1	bHLH071 (beta HLH protein 71); DNA binding / transcription factor			0.117591	0.0991422	0.0314678	0.0297264	0.029031	1.0624	0.54081	0.274525	0.201501	0.400462
GLYMA13g18320_1	zinc finger (C3HC4-type RING finger) family protein			0.39014	0.16193	0.0303648	0.0338939	0.00838922	0.930579	0.48212	0.326298	0.219622	0.259403
GLYMA11g04000_1	transferase family protein			0.160057	0.127231	0.0243067	0.0181204	0.0140682	0.61676	0.743564	0.783683	0.677843	0.824357
GLYMA01g35160_1	ASHR2 (ASH1-RELATED PROTEIN 2)			0.853646	0.285507	0.0197918	0.0182731	0.0146554	0.618925	0.41987	0.663026	0.189518	0.162474

## Sheet: Leaf 3hrs
SEQ_ID	Gene ID	KOG1745	ID	30 min leaf	1 h leaf	2 h leaf	3 h leaf	5 h leaf	30 min root	1 h root	2 h root	3 h root	5 h root
GLYMA10g07410_1	ATECP63 (EMBRYONIC CELL PROTEIN 63)	KOG4744		1.00337	7.44616	315.357	1018.47	728.813	0.959077	0.871298	2.06484	11.4875	27.421
GLYMA03g39870_2		KOG0725		1.10913	1.25997	19.8767	741.983	1009.88	1.07887	2.36209	4.16705	13.2182	25.5325
GLYMA08g16640_1	unknown protein			1.54557	4.43484	144.012	618.834	543.37	1.01028	2.02947	9.03909	65.1489	97.069
GLYMA11g09250_1	auxin efflux carrier family protein	KOG2722		0.716657	1.23518	14.9141	610.945	584.148	1.21488	0.885355	1.12744	1.39262	1.96259
GLYMA01g02580_1	ELI3-2 (ELICITOR-ACTIVATED GENE 3-2); aryl-alcohol dehydrogenase/ mannitol dehydrogenase	KOG0023		0.826501	2.48357	47.5161	608.447	618.619	0.869422	0.74564	1.37056	59.5728	157.905
GLYMA03g26590_1	short-chain dehydrogenase/reductase (SDR) family protein	KOG0725		0.780984	2.44637	79.308	591.306	647.523	1.24551	5.74195	12.4982	29.7089	75.687
GLYMA13g44020_1	late embryogenesis abundant protein, putative / LEA protein, putative			1.90143	6.57861	117.555	546.819	729.573	0.53824	1.15393	2.8739	10.8888	19.9565
GLYMA09g31740_1			Dehydrin	1.0193	22.0475	273.99	540.281	596.13	1.39666	2.35854	3.30967	15.4552	24.2516
GLYMA20g30840_1	DNA binding / transcription factor		ERF gene	1.42904	3.70909	9.16625	515.076	573.453	0.659477	0.948261	1.85161	5.33681	10.3807
GLYMA15g25060_1	glycosyl hydrolase family 18 protein	KOG2806		1.06047	2.32722	13.6108	486.834	1009.33	3.06604	1.4543	1.18463	2.29544	3.12748
GLYMA10g35010_2				1.87203	3.32545	190.813	394.778	466.962	1.47822	1.49722	1.78588	9.12114	12.4086
GLYMA14g22700_1	UVB-resistance protein-related / regulator of chromosome condensation (RCC1) family protein			1.0538	1.44158	4.02947	341.582	736.772	1.12348	0.913715	0.967623	1.74495	3.55092
GLYMA11g05530_1	CYP81D3; electron carrier/ heme binding / iron ion binding / monooxygenase/ oxygen binding	KOG0156		1.24178	3.70889	24.8574	339.223	464.123	1.01666	2.93139	13.2246	7.80808	22.3983
GLYMA11g09250_2		KOG2722		1.07017	1.33524	7.73933	317.643	293.546	1.16582	0.857385	1.10865	1.32119	1.89696
GLYMA03g39870_1	binding / catalytic/ oxidoreductase	KOG0725		1.2369	2.02958	13.2642	297.802	337.434	1.01875	1.10599	1.03716	3.8731	4.80087
GLYMA03g30040_1	late embryogenesis abundant group 1 domain-containing protein / LEA group 1 domain			1.06833	2.04117	43.431	255.692	212.283	2.20694	2.76035	2.95525	7.3905	13.3456
GLYMA15g01320_1	late embryogenesis abundant protein, putative / LEA protein, putative			0.92969	3.73654	58.1283	247.205	334.326	1.03506	1.65424	3.19065	12.9906	26.2883
GLYMA19g32920_1	late embryogenesis abundant group 1 domain-containing protein / LEA group 1 domain			0.968657	2.4527	30.6148	240.661	198.73	1.15459	1.52657	2.43183	2.07285	3.85881
GLYMA10g35010_1	AWPM-19-like membrane family protein			0.921495	2.37578	103.31	238.773	265.405	1.06887	0.880712	1.03235	5.49777	6.71432
GLYMA14g36470_1	unknown protein			1.12727	4.58197	36.2595	226.142	209.997	1.51646	1.80081	4.47745	16.545	32.7108
GLYMA17g07160_1	unknown protein			1.55113	1.90478	26.8594	224.474	259	2.85423	3.19765	9.18747	13.5973	32.367
GLYMA10g38050_1	LTI65 (LOW-TEMPERATURE-INDUCED 65)			0.545718	4.60131	50.3874	210.544	210.728	0.997015	0.917087	1.65991	4.78267	7.99628
GLYMA10g36760_1	RAP2.6 (related to AP2 6); DNA binding / transcription factor		ERF gene	1.05527	2.73655	5.20939	210.237	427.258	1.04268	0.861937	1.76007	3.10874	3.54543
GLYMA15g27630_1	short-chain dehydrogenase/reductase (SDR) family protein	KOG0725		1.43297	0.986461	19.9697	200.763	256.712	1.58454	5.1215	6.51067	15.0618	50.1068
GLYMA13g30510_1	unknown protein			1.20025	1.22227	1.80555	188.212	358.084	3.16478	4.04571	5.25479	10.2744	11.1084
GLYMA06g19540_1	armadillo/beta-catenin repeat family protein / U-box domain-containing protein			1.28943	8.16627	79.0997	185.482	163.394	1.52247	2.46937	3.02461	5.7244	11.8774
GLYMA17g17860_1	unknown protein			1.5021	5.74774	24.9785	182.193	295.665	1.81962	1.33864	1.3633	3.64818	4.2132
GLYMA20g29770_1	LTI65 (LOW-TEMPERATURE-INDUCED 65)			0.813512	10.6689	71.1905	175.117	190.651	0.627181	0.653324	1.74798	8.51082	16.0095
GLYMA16g02390_1	ATHB-12 (ARABIDOPSIS THALIANA HOMEOBOX 12); transcription activator/ transcription factor			1.98697	7.61038	96.1002	170.127	156.942	2.64414	3.88537	13.5481	23.01	23.2658
GLYMA04g38620_1	unknown protein			1.35944	1.87991	6.06426	165.303	217.921	1.3048	1.02062	1.04312	1.58018	4.09022
GLYMA12g00370_1	unknown protein	KOG2886		1.06867	5.28991	66.7416	162.303	90.8951	1.26968	1.70145	3.56887	15.1323	39.2146
GLYMA08g17100_1	unknown protein			1.24846	2.70368	35.4784	152.585	107.25	0.819449	0.859551	0.940154	2.07092	2.18446
GLYMA08g06110_1	hydrolase, alpha/beta fold family protein	KOG1455		3.22163	11.7709	149.527	152.072	73.0912	1.11965	2.36721	8.91256	24.0258	43.5316
GLYMA12g22880_1	ANAC055 (ARABIDOPSIS NAC DOMAIN CONTAINING PROTEIN 55); transcription factor			0.589484	3.49055	56.5801	148.8	128.926	4.11085	8.5741	20.8488	55.7536	70.3306
GLYMA07g05800_1	ATHB-12 (ARABIDOPSIS THALIANA HOMEOBOX 12); transcription activator/ transcription factor	KOG0483		2.12691	11.5111	100.42	148.417	140.965	2.5876	3.80117	12.2988	19.6248	20.914
GLYMA05g33610_1	hydrolase, alpha/beta fold family protein	KOG1455		2.21376	8.7238	122.042	145.618	97.4585	1.50766	2.84192	7.07554	27.036	35.974
GLYMA12g36430_1	LEA (DEHYDRIN LEA)			1.39298	2.11266	27.9734	125.053	119.548	0.896846	0.966127	1.05657	4.86045	8.79248
GLYMA17g04550_1	late embryogenesis abundant domain-containing protein / LEA domain-containing protein			1.10163	2.24547	7.49005	123.674	235.489	0.892719	1.28601	1.52077	3.96167	3.60651
GLYMA13g01070_1	unknown protein			0.997428	1.62484	12.442	122.36	118.436	3.50095	2.96159	6.61712	10.972	21.3892
GLYMA05g22770_1	ACR1 (ACT Domain Repeat 1); amino acid binding			1.18939	1.36986	8.73434	122.175	191.654	0.758093	0.43758	0.407588	0.373626	0.627596
GLYMA02g08840_1	DNA binding / transcription factor		ERF gene (ABA repressor)	1.30178	3.1414	15.9205	122.063	104.825	25.0601	49.114	49.9805	58.3312	60.3477
GLYMA12g35000_1	ANAC055 (ARABIDOPSIS NAC DOMAIN CONTAINING PROTEIN 55); transcription factor			1.03678	5.32682	52.6711	121.929	107.666	7.81894	13.4722	24.2885	41.7888	47.2921
GLYMA15g01000_1	CBS domain-containing protein	KOG1764		0.675105	0.574281	13.8463	119.397	101.125	1.00304	1.22909	1.78184	1.74871	7.89547
GLYMA13g44260_1	CBS domain-containing protein			0.537046	0.496658	14.5286	119.22	98.7803	1.62628	1.64425	1.90529	2.20298	9.00745
GLYMA05g32040_1	ABR1 (ABA REPRESSOR1); DNA binding / transcription factor		ERF	2.97511	18.6783	135.857	117.196	42.0548	26.287	36.2695	19.8451	31.6113	26.4436
GLYMA19g41550_1	AtGolS2 (Arabidopsis thaliana galactinol synthase 2); transferase, transferring glycosyl groups / transferase, transferring hexosyl groups	KOG1950		0.785704	3.28172	66.2802	114.223	111.973	2.85515	11.1942	14.9811	30.464	38.6526
GLYMA16g27950_1	DNA binding / transcription factor		ERF gene	2.23804	2.43924	11.3564	113.673	123.077	11.5457	29.521	40.7491	50.8902	67.1669
GLYMA02g38360_1	unknown protein			0.987185	6.96288	42.8796	111.598	68.9154	1.03499	2.18716	5.80852	12.9987	18.923
GLYMA12g35000_2				0.938811	4.79146	46.0161	107.826	102.817	7.78221	12.1912	25.1916	41.1615	46.517
GLYMA13g35010_1				1.47832	2.56541	13.4624	107.801	43.1798	0.701898	1.16531	2.74306	1.62985	3.10849
GLYMA11g31330_1	ATGSTU19 (GLUTATHIONE S-TRANSFERASE TAU 19); glutathione binding / glutathione transferase	KOG0406		1.05191	0.919203	11.323	107.685	208.551	1.21825	1.65076	4.34116	12.0723	21.0046
GLYMA18g17120_1				2.06451	2.81215	14.6449	103.934	125.63	0.659856	1.25841	2.99794	3.72077	5.30545
GLYMA15g07930_1	unknown protein			0.780051	2.05874	14.889	102.091	127.464	0.758922	0.961661	0.810665	0.72452	1.52914
GLYMA01g36190_2		KOG2722		1.24959	1.10242	2.03512	100.144	79.7667	1.2115	0.967707	0.964194	1.40957	1.51587
GLYMA20g32550_1	AWPM-19-like membrane family protein			0.833108	1.48644	44.8724	97.1208	132.782	1.08688	1.31603	1.21555	3.1981	3.64651
GLYMA01g36190_1	auxin efflux carrier family protein	KOG2722		0.416886	0.376261	2.11781	94.748	110.919	1.19204	0.848294	1.24831	1.24583	2.20306
GLYMA17g02920_1	F-box family protein			1.99389	8.21462	25.2767	93.2693	123.043	3.81679	4.41497	4.32392	4.68828	7.27083
GLYMA11g15200_1	TIP1;3 (TONOPLAST INTRINSIC PROTEIN 1;3); urea transmembrane transporter/ water channel	KOG0223		1.74977	2.48497	55.7082	93.0335	53.479	0.545776	1.00886	1.73541	2.67129	2.98584
GLYMA13g27820_1	extracellular dermal glycoprotein, putative / EDGP, putative	KOG1339		0.933466	6.98356	21.4189	91.4538	307.626	10.1287	14.5688	12.1446	12.6621	22.8673
GLYMA13g27820_2				0.916706	3.36178	22.4318	91.2735	268.29	8.39351	12.9458	11.2671	11.3198	18.4434
GLYMA10g00980_1	ERF1 (ETHYLENE RESPONSE FACTOR 1); DNA binding / transcription activator/ transcription factor		ERF gene	1.13781	3.43532	16.4859	86.8682	128.257	1.24093	1.84791	4.41709	4.34321	9.44227
GLYMA11g18570_1	ABA2 (ABA DEFICIENT 2); alcohol dehydrogenase/ oxidoreductase/ xanthoxin dehydrogenase	KOG0725		1.21733	0.825781	4.12387	86.0769	156.083	1.02624	2.90646	5.07892	8.63361	32.0079
GLYMA03g37140_1	benzodiazepine receptor-related			1.06302	5.46309	30.9948	84.0287	69.5706	1.37563	2.51698	5.22229	11.5195	12.7186
GLYMA03g39860_1	unknown protein			1.2366	1.0167	1.54104	83.3235	213.348	1.33991	2.86763	6.09789	14.0535	12.5958
GLYMA19g39920_1	SAG21 (SENESCENCE-ASSOCIATED GENE 21)			0.908052	0.952083	4.50737	83.1177	127.158	1.35149	1.8187	2.34998	4.6287	6.94258
GLYMA03g29440_1	AtSIP2 (Arabidopsis thaliana seed imbibition 2); hydrolase, hydrolyzing O-glycosyl compounds			1.49472	5.76197	11.4201	82.7946	103.912	0.532758	0.574116	0.625601	0.757271	0.943178
GLYMA01g43180_1	unknown protein			1.015	3.32577	36.3827	82.4267	87.1306	1.00268	1.84892	3.83811	5.27996	7.87473
GLYMA14g32430_2				2.32607	13.0493	34.7783	81.0599	61.3681	1.05321	1.33728	2.49029	5.97764	6.95127
GLYMA11g07370_1	unknown protein			2.30729	1.08462	5.74331	80.499	50.7421	0.849762	1.3965	2.71716	22.3834	32.7701
GLYMA13g26290_2				1.01638	5.34553	18.2038	80.0022	113.62	1.64763	3.96122	11.4679	18.0027	26.91
GLYMA05g22030_1	unknown protein			1.02571	3.75707	13.3632	79.1994	136.278	1.44587	1.15888	1.21898	2.47968	2.83908
GLYMA18g46560_1				0.859501	2.27729	4.7279	79.1985	390.643	1.2149	1.61609	2.48213	2.29533	3.91264
GLYMA13g17580_1	lysine-ketoglutarate reductase/saccharopine dehydrogenase bifunctional enzyme	KOG0172		0.57107	1.17957	3.73555	77.8559	146.362	1.08363	1.09598	1.11174	1.27944	1.46128
GLYMA02g26160_1	LOX2 (LIPOXYGENASE 2); lipoxygenase			1.95709	6.18132	32.2579	76.8459	73.6139	1.03041	1.92513	3.43301	7.24997	5.06275
GLYMA02g42180_1	transferase family protein			0.852116	0.913516	11.2125	76.7785	31.3376	2.32697	1.53428	2.7352	1.91917	3.7698
GLYMA12g07120_1	GAMMA-TIP (GAMMA TONOPLAST INTRINSIC PROTEIN); water channel	KOG0223		2.58746	1.89464	40.0797	75.2287	48.6584	0.427061	0.788617	1.90785	2.64265	3.13336
GLYMA07g10030_1				2.84502	5.99913	38.231	74.7212	95.8905	6.85157	8.11748	4.01072	12.8572	11.5694
GLYMA05g35050_1	MYB62 (myb domain protein 62); DNA binding / transcription factor	KOG0048		2.10374	4.38779	23.3557	74.4327	60.73	1.55324	2.85353	6.0731	9.32431	10.7171
GLYMA14g08110_1			Transposon?	3.22914	16.706	48.5787	73.6988	69.4718	17.3494	42.7932	19.9986	27.2918	23.9284
GLYMA01g43460_1	protein phosphatase 2C, putative / PP2C, putative	KOG0698		1.33568	4.77165	54.0899	72.321	56.0861	8.90293	7.95218	8.38576	24.0194	31.3868
GLYMA11g06430_1	unknown protein			1.39153	2.0888	9.48523	72.152	10.8721	0.499408	0.21759	0.207952	0.498466	0.388339
GLYMA01g43130_1	WRKY27; transcription factor		GmWRKY161	0.890721	2.51329	34.6729	71.8571	29.9954	1.22762	1.00229	0.814105	1.4409	1.52036
GLYMA05g25690_1	unknown protein			1.26303	1.62387	10.8391	71.2727	99.6174	1.13605	1.22369	1.58686	1.75682	1.94363
GLYMA04g03740_1	AOS (ALLENE OXIDE SYNTHASE); allene oxide synthase/ hydro-lyase/ oxygen binding	KOG0157		1.15799	1.49052	2.70474	70.9394	126.156	1.90085	2.65655	3.96696	4.84708	5.97358
GLYMA01g42660_1	ATOSM34 (osmotin 34)			0.401254	0.599269	3.11886	68.531	289.598	1.41581	1.07763	1.42056	2.05955	2.38445
GLYMA13g31410_1	unknown protein			0.754748	1.85175	14.8157	68.3927	93.5294	0.802205	1.18957	1.07885	0.96353	2.23358
GLYMA13g31120_1	late embryogenesis abundant domain-containing protein / LEA domain-containing protein			1.12994	1.22019	3.98911	67.3315	59.2216	1.42825	1.51235	2.59603	3.04554	3.05796
GLYMA18g50870_1	DMR6 (DOWNY MILDEW RESISTANT 6); oxidoreductase/ oxidoreductase, acting on paired donors, with incorporation or reduction of molecular oxygen, 2-oxoglutarate as one donor, and incorporation of one atom each of oxygen into both donors	KOG0143		1.47904	2.0606	7.76518	67.3061	89.6384	1.92632	2.70338	2.48098	3.36231	3.52458
GLYMA03g39880_1	binding / catalytic/ oxidoreductase	KOG0725		0.959335	1.31288	4.55232	67.237	100.001	1.09721	2.37338	4.23346	8.26965	15.7735
GLYMA20g04820_1	RNS1 (RIBONUCLEASE 1); endoribonuclease/ ribonuclease	KOG1642		0.849991	0.99874	3.95799	66.2083	42.1537	0.767104	0.306083	0.782014	0.63186	0.833398
GLYMA17g04920_1	lysine-ketoglutarate reductase/saccharopine dehydrogenase bifunctional enzyme	KOG0172		0.885202	1.06598	3.99003	64.5986	132.289	1.04714	1.05754	1.10966	1.19909	1.41543
GLYMA09g25830_1	stress-responsive protein-related			1.17354	1.23293	6.30173	64.3022	88.6616	0.941749	1.12113	1.11564	2.32336	4.99726
GLYMA01g34830_1	protein binding / ubiquitin-protein ligase/ zinc ion binding			0.753418	0.595125	2.83522	64.2631	104.613	0.944045	0.709875	0.658213	1.54464	1.41643
GLYMA06g01990_1	unknown protein			0.654038	0.674326	0.646876	63.5139	93.7581	2.08012	1.35656	0.782532	0.931071	0.918088
GLYMA08g26100_1	unknown protein	KOG2886		0.819261	1.35003	12.6627	62.3171	26.7674	1.4262	1.52971	2.45228	5.97191	10.7184
GLYMA05g29400_1	ATGSTU7 (ARABIDOPSIS THALIANA GLUTATHIONE S-TRANSFERASE TAU 7); glutathione transferase	KOG0406		1.09065	1.24564	9.91519	62.1856	66.9814	1.25689	1.82472	3.90563	5.97587	9.0055
GLYMA10g39190_1	protease inhibitor/seed storage/lipid transfer protein (LTP) family protein			1.62238	1.95526	3.61029	61.9355	204.573	0.924261	0.661293	0.790195	1.18923	0.777092
GLYMA04g05500_1	ATHSFA2; DNA binding / transcription factor	KOG0627		3.05568	18.0921	63.6872	61.4137	18.82	1.43644	3.42159	9.46368	19.3234	8.88103
GLYMA19g01440_1	ATHSP22.0	KOG0710		1.92987	6.8072	25.1091	60.8299	45.0255	0.994042	1.24127	1.41858	0.810363	0.990204
GLYMA01g41330_1	ATEXLB1 (ARABIDOPSIS THALIANA EXPANSIN-LIKE B1)			0.807178	2.06707	2.72457	59.7238	152.529	1.18212	1.05592	1.53482	1.37741	2.7822
GLYMA04g01180_1	LEA (DEHYDRIN LEA)			0.952783	1.35493	9.82973	58.9977	49.3728	1.56191	2.32996	5.78653	12.2109	13.2226
GLYMA06g26610_1	ATBCB (ARABIDOPSIS BLUE-COPPER-BINDING PROTEIN); copper ion binding / electron carrier			1.10046	1.53123	4.48808	58.733	125.289	1.20331	1.13063	1.00504	0.921438	1.12386
GLYMA11g09120_1	unknown protein	KOG1983		1.10398	1.2771	18.0351	58.4444	50.0792	0.665736	0.517703	0.891013	2.67643	3.36009
GLYMA17g02080_1	IPT5; ATP binding / tRNA isopentenyltransferase/ transferase, transferring alkyl or aryl (other than methyl) groups	KOG1384		1.02148	1.31737	5.04001	57.1218	39.8008	0.594726	0.24445	0.139142	0.0853601	0.255551
GLYMA03g32890_1	ATCHX20 (CATION/H+ EXCHANGER 20); monovalent cation:proton antiporter/ sodium:hydrogen antiporter	KOG1650		1.39636	3.50583	15.3342	57.0283	102.104	1.45259	4.31471	8.06258	9.08598	10.4407
GLYMA04g06470_1	WRKY40; transcription factor		GmWRKY137	1.16985	1.78289	6.20294	56.7791	53.0737	2.62575	1.84211	1.53185	3.58585	7.27597
GLYMA12g36580_1	Expressed protein			0.989828	1.3844	8.45958	56.6202	58.3104	1.01122	1.30777	1.60317	2.91562	6.76593
GLYMA18g16490_1	proton-dependent oligopeptide transport (POT) family protein	KOG1237		1.33638	0.733711	6.45326	56.3685	178.818	1.04169	0.751553	0.789342	0.684094	0.84684
GLYMA15g07710_1				1.27675	1.45323	4.13481	56.2812	60.9403	6.94321	7.98226	5.18191	8.46566	8.64568
GLYMA12g35450_1				0.356784	0.662884	4.98959	56.1648	17.8653	1.13162	2.06675	4.72674	4.48165	4.76606
GLYMA20g28650_2				1.57672	1.88634	4.27637	53.9611	100.476	0.783547	0.778473	0.501908	0.546897	0.66764
GLYMA02g38040_1	unknown protein			1.26884	1.30228	7.02309	53.1154	62.2532	1.15904	0.960771	0.906627	1.11496	1.14887
GLYMA13g17980_1	late embryogenesis abundant domain-containing protein / LEA domain-containing protein			1.38868	2.08399	5.25592	52.7409	91.8879	1.58988	1.58141	2.11219	2.57847	3.3355
GLYMA03g02410_1	CYP76C4; electron carrier/ heme binding / iron ion binding / monooxygenase/ oxygen binding	KOG0156		0.960766	0.753881	5.84941	52.3776	142.455	0.48761	0.440185	0.608711	0.704592	0.635088
GLYMA07g16830_1	ATGSTU8 (GLUTATHIONE S-TRANSFERASE TAU 8); glutathione transferase	KOG0406		1.10763	1.77904	16.6532	52.2511	42.719	1.42526	2.20649	5.70161	7.75837	11.2611
GLYMA03g38910_1	AtGolS2 (Arabidopsis thaliana galactinol synthase 2); transferase, transferring glycosyl groups / transferase, transferring hexosyl groups	KOG1950		0.913551	1.92825	22.0295	51.6213	37.3253	1.764	3.0379	4.01211	9.97397	10.874
GLYMA13g35550_1	ANAC055 (ARABIDOPSIS NAC DOMAIN CONTAINING PROTEIN 55); transcription factor			0.732308	4.59931	27.3157	51.3969	49.6246	6.70972	8.84345	16.0035	26.2079	30.5655
GLYMA13g17090_1	unknown protein			1.18933	0.988788	2.59678	51.3027	98.3177	1.20403	1.96085	2.85713	3.88184	7.3763
GLYMA17g17200_1	ACR1 (ACT Domain Repeat 1); amino acid binding			1.13323	1.86309	4.87069	50.8452	93.0362	0.809175	0.482229	0.39437	0.375484	0.634363
GLYMA18g07970_1	AAP7; amino acid transmembrane transporter	KOG1303		0.962862	2.35222	3.28395	50.0893	98.765	0.763865	1.18841	2.04121	3.22821	2.67933
GLYMA11g07260_1	unknown protein			1.2063	1.80129	3.11585	50.0892	191.388	1.01169	1.08755	1.11265	1.38422	1.73766
GLYMA13g16510_1	ATHSFA2; DNA binding / transcription factor	KOG0627		0.91064	4.09893	26.9409	49.7589	35.8303	0.90341	1.66445	2.26655	5.05589	3.95008
GLYMA17g03670_1	GCN5-related N-acetyltransferase (GNAT) family protein			0.875271	0.826992	1.68629	49.3375	67.6931	1.26271	0.984895	0.973625	1.12127	1.06702
GLYMA17g06160_1	ATHSFA2; DNA binding / transcription factor	KOG0627		0.693734	4.04175	37.2873	49.3352	39.7108	1.16087	2.18469	4.18461	11.0651	7.5025
GLYMA05g03080_1	unknown protein			0.6979	4.96131	24.9388	49.0325	29.1727	0.844746	1.5867	3.54519	6.76291	13.216
GLYMA08g06720_1	leucine-rich repeat family protein / protein kinase family protein	KOG1187		2.53186	15.8556	21.2027	48.9113	71.3353	5.82885	6.98485	7.37687	9.36359	9.83074
GLYMA19g22590_1	LHT1; amino acid transmembrane transporter	KOG1303		2.16717	2.57091	10.7721	48.8727	172.912	1.10064	0.941135	1.74976	1.83531	3.27634
GLYMA04g42360_1	calcium-binding protein, putative	KOG0027		0.951995	2.36151	9.2606	48.8262	75.2625	0.918971	0.73719	1.0696	1.13009	1.55749
GLYMA13g21280_1	ATECP63 (EMBRYONIC CELL PROTEIN 63)	KOG4744		1.07524	1.27887	3.68337	48.6233	55.9455	1.23839	1.33771	1.16587	1.57813	1.76937
GLYMA05g33340_1	unknown protein			1.22182	3.89564	18.5771	48.5597	33.1678	0.808773	0.905545	0.90715	1.1981	2.48039
GLYMA06g47780_1	disease resistance protein-related / LRR protein-related			0.583311	0.779693	2.75205	48.4233	82.364	1.39551	2.73466	2.46466	1.85613	3.66033
GLYMA05g34660_1				1.7771	3.16404	23.0983	48.3981	43.7964	5.97872	4.17262	6.28563	6.76387	8.88119
GLYMA02g00730_1	unknown protein			0.998177	1.33829	6.3948	48.3968	101.126	1.08312	0.894749	0.903636	0.698353	2.03546
GLYMA13g27260_1	Expressed protein			1.01855	1.20101	12.1732	47.7654	33.5133	0.428747	0.456321	0.565374	0.840752	1.97834
GLYMA04g37040_1	calcium-binding EF hand family protein	KOG0027		0.859852	2.96117	21.6713	47.7446	41.0216	3.3474	2.15543	2.93527	7.17501	7.21034
GLYMA10g39150_1	PAP85; nutrient reservoir			0.651274	0.613162	2.59033	47.3833	94.6844	0.805859	1.05504	0.873657	1.13626	1.09299
GLYMA05g22860_1	AtbZIP5 (Arabidopsis thaliana basic leucine-zipper 5); DNA binding / transcription factor			1.20331	0.978329	6.3843	47.2097	49.958	0.246882	0.362226	0.454913	0.519331	0.687643
GLYMA19g29300_1	unknown protein	KOG4281		1.3509	1.04546	8.09238	47.0538	42.3684	0.920393	0.176849	0.215047	0.543538	0.866271
GLYMA13g01420_1	ATTPS11; transferase, transferring glycosyl groups	KOG1050		1.01083	1.60426	29.217	46.6908	58.3504	4.93508	6.06727	3.15375	4.95708	6.38194
GLYMA10g28300_1	RCI2B (RARE-COLD-INDUCIBLE 2B)	KOG1773		1.32629	2.02447	22.2064	46.3039	46.3887	3.11387	4.66451	4.27424	7.02868	6.35954
GLYMA07g16810_1	ATGSTU8 (GLUTATHIONE S-TRANSFERASE TAU 8); glutathione transferase	KOG0406		1.09556	1.74833	15.3894	45.1745	38.6728	1.34396	2.20476	5.15274	7.58237	10.6595
GLYMA11g02320_1	unknown protein			1.39697	3.1045	24.254	44.7994	45.7305	1.01025	1.89407	2.61823	2.99744	3.96872
GLYMA13g31590_1				1.13249	1.29164	1.76766	44.761	65.5465	4.47389	4.86039	3.45691	5.17424	7.42136
GLYMA11g09120_3				0.878416	1.07135	10.5455	44.646	37.7909	0.546801	0.517266	0.684825	1.96478	2.07874
GLYMA11g09120_2				0.792469	1.02347	11.696	44.3649	42.463	0.735603	0.577836	0.830905	2.60764	2.18295
GLYMA09g03690_1	MYB108 (myb domain protein 108); DNA binding / transcription factor	KOG0048		0.81448	0.558597	2.36808	44.2945	50.1052	2.66666	3.93461	4.38896	6.27248	8.65137
GLYMA16g03600_1	ACS1 (ACC SYNTHASE 1); 1-aminocyclopropane-1-carboxylate synthase	KOG0256		1.24806	1.04554	2.59369	44.1753	91.0497	1.03495	1.51405	4.38116	9.15223	21.8051
GLYMA18g05820_1	ATGSTU20 (GLUTATHIONE S-TRANSFERASE TAU 20); glutathione transferase	KOG0406		1.34859	1.13179	4.78437	44.1555	103.873	1.11689	1.40261	3.37469	10.4016	21.2822
GLYMA13g40820_1	TIP1;3 (TONOPLAST INTRINSIC PROTEIN 1;3); urea transmembrane transporter/ water channel	KOG0223		0.889591	1.10815	21.3528	43.6181	16.262	0.374925	0.912564	2.09437	4.38172	5.92369
GLYMA04g10730_1	unknown protein			1.43375	9.32652	20.1537	43.3625	41.5018	1.13904	1.47764	2.17271	1.92352	1.9578
GLYMA13g29090_1	unknown protein			1.27929	4.64136	5.84945	43.3564	62.6515	0.772252	0.957785	0.67322	1.05844	1.51639
GLYMA06g42170_1				1.04795	1.34061	8.23746	43.3562	18.1135	1.6481	4.31713	13.6408	15.0326	13.8214
GLYMA05g28250_1	cysteine proteinase inhibitor-related			1.53515	4.23907	12.4424	42.3726	53.9652	2.12847	2.59676	1.87039	3.29275	3.88268
GLYMA09g06840_1				0.788261	2.99087	12.6635	42.0555	42.5762	0.878569	0.808883	0.953753	1.68676	4.2871
GLYMA18g06080_1	WNK4 (WITH NO K (=LYSINE) 4); kinase/ protein kinase			2.3755	2.15592	20.6691	41.5017	66.0807	1.3124	2.03141	0.99709	1.35009	2.15305
GLYMA06g41500_1	PAT1 (phytochrome a signal transduction 1); signal transducer/ transcription factor			2.00538	5.1413	18.8343	41.3022	21.9552	8.91348	8.86556	12.5908	16.5538	19.7801
GLYMA08g25520_1	trypsin and protease inhibitor family protein / Kunitz family protein			0.902651	1.92334	10.2487	41.045	192.645	1.37664	2.55372	2.92399	2.65916	4.32792
GLYMA08g38430_1	ELI3-2 (ELICITOR-ACTIVATED GENE 3-2); aryl-alcohol dehydrogenase/ mannitol dehydrogenase	KOG0023		1.32725	1.38323	9.12233	40.9389	49.9178	0.948058	1.14159	1.4498	12.3482	28.9565
GLYMA09g07160_1	unknown protein			0.622585	1.40326	2.66494	40.8856	84.5087	2.77042	2.60365	2.76227	4.51547	5.54556
GLYMA19g28970_1	unknown protein			1.63481	1.87142	6.79077	40.8632	61.0742	0.783575	0.8231	0.73482	1.13894	0.672579
GLYMA10g33650_1	ATGSTU15 (GLUTATHIONE S-TRANSFERASE TAU 15); glutathione transferase	KOG0406		1.7644	2.82724	19.0979	40.7595	78.9769	1.23221	1.18669	2.17533	3.35656	4.47598
GLYMA05g32490_1	unknown protein			1.55949	1.21779	4.67695	40.718	41.5518	0.859324	0.782726	1.20793	1.59783	1.5317
GLYMA17g18230_1	unknown protein			1.05726	3.74591	14.3532	39.9659	36.2357	2.26677	3.45674	11.2526	7.73751	16.4932
GLYMA05g01300_1	ALDH12A1; 1-pyrroline-5-carboxylate dehydrogenase/ 3-chloroallyl aldehyde dehydrogenase	KOG2450		1.50787	1.94873	4.55775	39.8288	44.3553	1.21522	1.83184	1.60159	0.923779	1.52947
GLYMA12g08980_1	amino acid transporter family protein			1.31941	1.98059	4.5626	39.7878	50.5133	1.14934	2.83461	4.5459	4.7436	5.00328
GLYMA11g36030_1	unknown protein			0.759617	3.36863	27.1933	39.7528	26.2463	8.23924	10.2885	6.89342	13.9782	17.1758
GLYMA15g37230_1	SIB1 (SIGMA FACTOR BINDING PROTEIN 1); binding / protein binding			1.00842	1.54854	9.74656	39.5475	70.0277	2.02296	3.4984	6.94081	9.96937	14.1117
GLYMA15g16960_1	catalytic/ methyltransferase	KOG1271		1.56068	4.03307	34.1821	39.3476	32.6148	0.751922	0.983261	1.11529	1.21126	1.08228
GLYMA06g10580_1	unknown protein			0.909591	11.9759	29.6504	39.2945	27.8857	2.18186	3.51531	4.79444	4.05474	3.43367
GLYMA01g42900_1	GSH1 (GLUTAMATE-CYSTEINE LIGASE); glutamate-cysteine ligase			0.929012	0.981292	1.66147	39.1502	33.3026	0.942812	0.944295	0.828788	0.904364	0.938419
GLYMA15g01990_1	unknown protein			1.4733	3.66644	17.7893	38.5946	40.0683	0.93573	0.496042	0.566113	0.715787	0.998859
GLYMA09g38850_1	WAKL2 (wall associated kinase-like 2); kinase	KOG1187		2.11292	12.636	35.3145	38.3207	26.7037	2.38209	2.6977	2.68774	4.77088	4.10103
GLYMA01g44140_1	AP2 domain-containing transcription factor, putative		ERF gene	3.5518	7.29398	29.7003	38.0801	14.5854	4.27138	3.05456	4.48356	9.97072	8.4278
GLYMA03g37310_1	SAG21 (SENESCENCE-ASSOCIATED GENE 21)			0.673663	1.26206	3.83346	37.9323	45.9143	1.26185	1.54456	3.07733	4.68765	7.77681
GLYMA07g03560_1	lactoylglutathione lyase family protein / glyoxalase I family protein	KOG2944		0.897604	1.44111	12.7451	37.8478	61.5932	1.05601	1.05887	0.744907	0.691499	1.07775
GLYMA17g07530_1	ATTPS11; transferase, transferring glycosyl groups	KOG1050		1.12643	3.19648	29.4386	37.6493	39.6129	4.31974	5.91177	3.93479	5.7174	6.75402
GLYMA08g22540_1	lactoylglutathione lyase family protein / glyoxalase I family protein	KOG2944		0.76208	1.54139	12.1713	37.6298	60.6138	1.08748	1.12408	0.990746	0.886907	1.68
GLYMA10g37340_1	protein kinase family protein	KOG1187		0.881535	1.23256	4.94707	37.5338	30.4313	1.27909	3.27847	15.2273	44.3746	36.1133
GLYMA04g14360_1				1.64093	2.63556	5.67233	37.2029	47.6735	0.687388	0.964366	1.60058	1.6104	3.03386
GLYMA13g30210_1	Bet v I allergen family protein			1.42242	2.2624	7.43728	36.9279	15.0466	0.507577	0.235043	0.29406	0.795559	1.58835
GLYMA12g13290_1	protein phosphatase 2C, putative / PP2C, putative	KOG0698		1.2757	4.32254	20.6665	36.8187	38.8988	3.06187	3.54959	5.03028	5.90668	6.39267
GLYMA09g15090_1	ARK3 (A. THALIANA RECEPTOR KINASE 3); kinase/ transmembrane receptor protein serine/threonine kinase	KOG1187		2.20743	4.14246	21.8992	36.7706	52.0007	4.62823	4.03842	5.67421	6.04003	8.04706
GLYMA06g38410_1	ANAC055 (ARABIDOPSIS NAC DOMAIN CONTAINING PROTEIN 55); transcription factor			0.837112	3.42044	23.2358	36.7632	31.8133	8.23469	14.0718	19.3949	34.781	40.5143
GLYMA07g16760_1	unknown protein			2.33966	4.29027	28.3379	36.763	32.3396	2.26363	2.70905	1.12183	1.47561	1.8886
GLYMA06g42190_1				1.85081	5.91521	32.435	36.741	22.8316	0.958114	1.14127	0.995393	1.3031	1.31817
GLYMA14g11150_1	chalcone isomerase			1.48379	2.35401	15.4038	36.7388	29.8766	2.35044	2.73798	3.30934	4.25089	4.58964
GLYMA19g29350_1	unknown protein	KOG4281		1.37788	1.21568	7.02342	36.4023	33.0358	0.830574	0.205366	0.252263	0.645719	0.889515
GLYMA06g16380_1	unknown protein			0.7703	1.44057	2.80638	36.3307	87.2743	1.23548	1.57896	1.97141	3.73912	5.388
GLYMA07g11800_1	unknown protein			1.05687	2.38678	18.9497	36.3128	34.0814	4.7278	5.45481	6.61504	6.97444	9.5537
GLYMA06g44450_1	protein phosphatase 2C, putative / PP2C, putative	KOG0698		1.28197	5.57	20.3105	36.1766	40.2006	2.67031	3.97056	4.79457	6.64515	6.97466
GLYMA20g34570_1	ERF1 (ETHYLENE RESPONSE FACTOR 1); DNA binding / transcription activator/ transcription factor		ERF gene	1.40815	2.39873	9.07383	35.9804	21.6299	1.26918	1.72011	4.33732	2.26547	2.32265
GLYMA03g39180_1	calmodulin-binding protein			1.42094	3.22899	5.19859	35.9605	23.6715	2.39769	2.46664	1.99876	6.97533	3.68903
GLYMA12g33020_1	AP2 domain-containing transcription factor, putative		ERF gene	0.928631	7.56504	33.9433	35.7813	31.8545	6.41268	11.8116	14.2717	19.696	19.5543
GLYMA19g41730_1	calmodulin-binding protein			2.13005	7.41419	13.9513	35.7697	39.3741	3.68821	2.01878	2.32993	3.92799	3.37951
GLYMA01g37980_1	unknown protein			0.916278	1.00941	3.15626	35.4994	12.0492	1.24456	1.65345	2.66077	4.56542	5.93084
GLYMA02g16710_1	extracellular dermal glycoprotein, putative / EDGP, putative	KOG1339		0.842838	2.20578	5.2743	35.1037	115.566	8.34324	6.3419	4.9388	5.84275	8.01372
GLYMA06g17950_1	calcium-binding EF hand family protein	KOG0027		0.988208	2.8507	18.0679	35.0908	27.8731	3.84216	2.52345	2.8572	7.2933	6.91498
GLYMA16g31330_1	LTI65 (LOW-TEMPERATURE-INDUCED 65)			1.04144	0.756297	3.58264	34.8399	26.7327	1.17817	1.31778	1.50145	1.96389	1.90167
GLYMA09g30380_1	unknown protein			1.06783	2.71367	19.9123	34.4259	36.0019	5.67597	5.38558	5.61341	6.76378	9.08979
GLYMA06g15990_1	XND1; transcription factor			1.98134	6.02304	10.1503	34.2837	24.4431	1.04053	1.15657	0.617629	1.55009	1.31252
GLYMA13g26070_1	ST2A (SULFOTRANSFERASE 2A); hydroxyjasmonate sulfotransferase/ sulfotransferase	KOG1584		1.22831	1.02561	2.30404	34.2743	10.3918	1.11307	1.19192	1.46004	0.401658	0.800417
GLYMA11g15870_1	cupin family protein			1.29107	0.931018	2.02024	34.1746	35.078	0.910389	1.09523	1.14307	2.85207	1.5972
GLYMA08g12530_1	ATGSTU7 (ARABIDOPSIS THALIANA GLUTATHIONE S-TRANSFERASE TAU 7); glutathione transferase	KOG0406		1.45511	2.63543	12.0136	34.0934	29.3744	1.33234	2.65279	4.82169	6.6377	9.3537
GLYMA08g15350_1	ABR1 (ABA REPRESSOR1); DNA binding / transcription factor		ERF gene	1.52115	5.00236	36.2636	34.0252	18.2165	15.9525	26.0697	14.6186	25.3199	21.2481
GLYMA17g07530_2		KOG1050		1.27458	2.78141	24.9348	33.7692	43.0888	4.02232	4.85088	3.00959	3.76886	4.52471
GLYMA17g10050_2				1.3914	1.87774	3.35697	33.7182	35.4255	1.40041	1.63591	0.872632	1.22833	2.00426
GLYMA04g36920_1	unknown protein			1.1451	3.54815	18.6429	33.6617	21.1943	0.610145	0.878513	1.38151	1.28034	1.8847
GLYMA14g35510_1	unknown protein			0.905964	4.24598	20.699	33.6452	27.3027	2.47595	1.45319	2.81055	5.05466	5.65305
GLYMA03g07580_1	unknown protein			0.857791	8.56602	26.9415	33.6178	9.82316	8.62871	15.7953	14.764	13.7101	16.5596
GLYMA08g18190_2				0.666007	9.74755	25.9423	33.4431	23.9099	6.74164	8.14903	12.3861	28.6382	31.1934
GLYMA15g40050_1				2.54602	1.75702	12.0817	33.3538	21.2772	0.78782	1.03576	2.4611	2.4707	2.26155
GLYMA11g04620_1	unknown protein			1.34359	3.63274	30.4081	33.1655	19.7383	6.34967	6.76503	3.29486	7.38153	4.67487
GLYMA19g40220_1	GIS2 (GLABROUS INFLORESCENCE STEMS 2); nucleic acid binding / transcription factor/ zinc ion binding			1.91462	1.46027	1.60071	33.1426	10.6754	3.36088	3.67569	3.12392	2.34133	3.69991
GLYMA11g14260_2		KOG1192		1.16161	1.35278	6.16989	33.0136	31.1693	0.513822	0.590763	0.827104	1.09987	0.671715
GLYMA07g16850_4		KOG0406		1.16596	2.42562	13.8687	32.7582	35.8349	1.01881	1.81558	5.40794	7.64207	12.7635
GLYMA04g07440_1	unknown protein			1.12813	1.40648	4.12801	32.7437	37.6099	1.64938	2.12874	2.39155	5.13011	4.62236
GLYMA08g18230_1	unknown protein			0.689122	10.1494	27.0929	32.7245	24.1637	7.3227	8.5789	13.5157	31.3093	32.9003
GLYMA07g07160_1	ACS1 (ACC SYNTHASE 1); 1-aminocyclopropane-1-carboxylate synthase	KOG0256		2.24853	1.05118	1.43122	32.6577	23.9052	1.01304	1.37085	2.70201	5.21251	11.5152
GLYMA08g04670_1	MYB62 (myb domain protein 62); DNA binding / transcription factor	KOG0048		1.02431	1.99602	7.276	32.6241	27.3933	1.45055	2.15377	3.57664	4.4638	5.00125
GLYMA08g06440_1	ATMYB102 (ARABIDOPSIS MYB-LIKE 102); DNA binding / transcription factor	KOG0048		1.68126	4.54641	11.2423	32.4649	31.1135	1.80829	4.50537	8.72087	13.4445	12.0213
GLYMA14g37500_1	MAPKKK14; ATP binding / kinase/ protein kinase/ protein serine/threonine kinase	KOG0198		0.37279	6.47551	32.3552	32.3895	26.6037	4.40782	4.06372	3.03999	12.6181	7.09466
GLYMA15g08420_1	DNAJ heat shock family protein	KOG0714		1.01943	3.61897	17.0729	32.3781	8.77751	1.1187	1.26607	1.82989	2.55905	2.9379
GLYMA13g32630_1	LRR XI-23; ATP binding / kinase/ protein kinase/ protein serine/threonine kinase	KOG1187		1.55045	4.80534	18.9131	32.2944	25.6047	2.42499	2.99001	3.58705	3.39334	3.82725
GLYMA15g18930_1	unknown protein	KOG2895		1.18319	1.58402	6.435	32.0179	40.499	1.3413	1.04438	1.07253	1.6882	1.22305
GLYMA19g41550_2		KOG1950		0.64097	2.84706	17.5588	31.8338	27.1535	2.31353	7.50313	11.4729	24.7592	28.2982
GLYMA09g31730_1	unknown protein	KOG1603		1.52318	3.74914	12.1897	31.7921	48.1028	1.0902	1.3918	1.95887	4.97265	5.31138
GLYMA02g10230_1	integral membrane protein, putative			1.78913	5.48252	23.8406	31.7589	22.8876	0.980788	0.807626	0.799476	0.907151	1.04435
GLYMA03g39180_2				1.18293	2.63871	4.50381	31.5211	20.8616	1.99773	2.37319	1.84359	6.77115	3.46042
GLYMA08g18190_1	unknown protein			0.66117	9.18187	26.342	31.5049	23.1054	7.51675	8.70722	13.5924	29.7151	34.8105
GLYMA16g24570_2		KOG4178		1.28067	1.66052	5.03075	31.3639	32.4287	0.835172	0.631911	0.89014	1.42171	1.37596
GLYMA14g14380_1	unknown protein		putative cytosolic asparaginyl-tRNA synthetase	2.14876	3.5301	2.84622	31.3553	33.7045	52.1152	42.841	27.9473	56.6524	40.2119
GLYMA15g26370_1	CYP82C4; electron carrier/ heme binding / iron ion binding / monooxygenase/ oxygen binding	KOG0156		1.61267	2.15814	4.67202	31.2928	60.4368	2.19254	4.71089	10.6947	7.07338	17.1898
GLYMA10g35260_1				0.541489	2.13955	15.5335	31.2508	23.5487	0.818183	0.837103	0.845518	0.869388	0.987273
GLYMA03g42390_1	zinc finger (C3HC4-type RING finger) family protein			1.10384	3.96587	13.9515	31.2449	32.1448	3.6895	4.14152	6.80347	4.59014	8.44883
GLYMA15g08930_1	Bet v I allergen family protein			1.26479	1.37848	9.83276	30.693	15.0265	0.428858	0.251492	0.325131	0.795049	1.62984
GLYMA20g32290_1				0.760686	2.73904	16.3022	30.6106	23.1955	0.927042	1.01017	1.56098	1.02487	1.73835
GLYMA17g10050_1	gibberellin-regulated family protein			1.13881	1.99382	3.02856	30.4035	28.3204	1.45712	1.61834	0.813662	1.28186	1.90837
GLYMA11g19500_1	amino acid transporter family protein	KOG1303		1.39608	2.00952	4.09313	30.3893	40.8651	1.02603	2.42033	3.76847	3.87857	4.13
GLYMA08g05010_1				1.59414	2.86381	13.1472	30.3755	27.6904	2.91737	3.1426	3.95832	5.06361	7.99312
GLYMA01g15910_1	calcium-binding EF hand family protein	KOG0027		0.976235	2.73163	18.2027	30.1984	27.0355	3.63577	2.26966	2.83039	6.65056	6.69903
GLYMA07g09110_1	CYP76C4; electron carrier/ heme binding / iron ion binding / monooxygenase/ oxygen binding	KOG0156		0.832129	0.624975	1.63671	29.6842	82.2156	1.19904	1.24476	1.13024	1.2759	1.67555
GLYMA17g04310_1	calmodulin-binding protein	KOG0520		1.3137	3.38215	14.3648	29.5759	14.3448	2.3833	2.03533	2.39555	4.35984	3.63839
GLYMA11g02570_1	GSH1 (GLUTAMATE-CYSTEINE LIGASE); glutamate-cysteine ligase			0.74028	1.00201	1.84937	29.564	30.1659	0.907299	0.901831	1.05709	1.025	0.875026
GLYMA11g35310_1	ATPLC2 (PHOSPHOLIPASE C 2); phospholipase C	KOG0169		0.882	2.13045	12.4238	29.4649	26.0642	1.43658	1.82409	1.36532	2.08387	2.85158
GLYMA17g08400_1	glycosyl hydrolase family 18 protein	KOG2806		1.27311	1.97022	6.10905	29.4576	51.6339	0.523821	0.636897	2.24272	2.66443	4.68015
GLYMA18g50280_1	O-methyltransferase family 2 protein	KOG3178		1.79045	3.29737	15.2786	29.2192	40.7095	0.961445	0.924314	1.05013	1.05245	1.19739
GLYMA03g39170_1	calmodulin-binding protein			1.74519	7.28913	10.4688	29.1273	32.0071	2.34459	1.14624	0.97589	2.23598	1.14489
GLYMA08g28390_1	NCED3 (NINE-CIS-EPOXYCAROTENOID DIOXYGENASE 3); 9-cis-epoxycarotenoid dioxygenase			0.968547	9.8055	23.3982	29.1119	33.42	3.66846	15.6633	48.4738	56.4857	63.1385
GLYMA15g40760_1	unknown protein			0.597378	8.83444	22.9003	29.0417	21.2205	5.62546	6.1158	10.398	24.7703	28.2892
GLYMA01g30670_1	phosphatidylethanolamine-binding family protein			1.01538	2.7736	7.08726	29.0369	29.5994	1.97473	1.07581	1.10357	2.21885	1.93497
GLYMA11g01640_1	AP2 domain-containing transcription factor, putative		ERF gene	1.72593	6.11073	26.7851	29.0213	9.06118	3.82826	3.92456	7.04744	14.5352	12.8121
GLYMA11g01940_4		KOG1371		1.47135	1.79185	5.44749	29.0113	27.6021	1.45343	1.23788	1.3052	2.13998	1.31475
GLYMA12g05320_1				0.976931	11.3063	16.8975	28.992	41.1065	3.11091	2.56345	3.04992	3.34924	3.86389
GLYMA17g09850_1	armadillo/beta-catenin repeat family protein / U-box domain-containing protein			1.51167	9.46844	24.674	28.7929	23.858	7.23885	5.30295	10.9425	22.7916	25.1123
GLYMA02g43580_1	EFE (ETHYLENE-FORMING ENZYME); 1-aminocyclopropane-1-carboxylate oxidase	KOG0143		0.678148	1.69003	3.49354	28.6073	25.2116	2.56332	3.63874	5.33938	4.5858	8.17928
GLYMA08g08380_1	PGIP2 (POLYGALACTURONASE INHIBITING PROTEIN 2); protein binding			0.66448	0.940774	1.4368	28.5677	70.8951	1.93442	2.34966	2.26324	2.08565	1.59103
GLYMA14g36860_1	copper-binding family protein	KOG1603		0.409246	1.01106	8.4387	28.3968	25.4933	0.758295	1.20534	1.38716	0.855449	1.84407
GLYMA12g02690_1	beta-fructofuranosidase, putative / invertase, putative / saccharase, putative / beta-fructosidase, putative			1.95483	1.182	1.34823	28.36	40.4712	0.670874	0.542434	0.353625	0.464907	0.410445
GLYMA03g32450_1	IAA11 (INDOLE-3-ACETIC ACID INDUCIBLE 11); transcription factor			0.806119	0.704256	2.16045	28.2363	12.1656	1.08808	1.11297	1.21029	2.65935	1.877
GLYMA07g29640_1	oxidoreductase, 2OG-Fe(II) oxygenase family protein	KOG0143		0.860947	0.59117	0.877127	28.1505	32.4476	1.04862	1.03009	1.54056	2.34094	4.53209
GLYMA03g34110_1	MYB36 (myb domain protein 36); DNA binding / transcription factor	KOG0048		1.11766	1.36736	3.10153	28.0863	23.2172	1.39781	1.34484	2.35986	1.88747	1.99659
GLYMA06g18750_1	C2 domain-containing protein / GRAM domain-containing protein	KOG1032		0.765699	1.16242	1.6593	28.0469	77.6892	0.734251	0.720229	0.629123	0.718469	1.0925
GLYMA18g07800_1				1.30456	10.455	34.1529	28.0428	19.9071	13.1882	10.0689	8.24377	16.5911	13.2474
GLYMA11g12990_1	unknown protein			0.926517	7.9006	13.3767	27.9847	15.9506	1.56101	5.14986	8.56665	5.18248	6.90227
GLYMA04g09160_1	leucine-rich repeat family protein / protein kinase family protein	KOG1187		1.40596	1.58998	3.83512	27.909	38.9949	1.57683	2.7472	6.43354	8.88735	7.56307
GLYMA15g05820_1	electron carrier/ heme binding / peroxidase			1.66281	9.86382	31.6662	27.879	9.04499	2.77551	2.53794	2.41907	2.00234	2.62374
GLYMA18g52700_1	integral membrane protein, putative			1.7018	5.16619	20.9253	27.8502	23.0028	0.758959	0.544569	0.477111	0.695691	0.667574
GLYMA07g08310_1	BAP2 (BON ASSOCIATION PROTEIN 2)			1.22478	11.4833	23.4825	27.668	27.9591	7.93759	6.82821	5.60219	11.5286	10.3163
GLYMA17g22580_1	calcium-binding EF hand family protein			1.09379	2.9175	16.609	27.5883	25.5163	3.32657	2.32356	2.98733	6.77701	7.13226
GLYMA15g14620_2		KOG0048		0.715383	0.710351	2.44882	27.5264	34.32	3.24287	3.55408	3.19756	4.60769	5.41869
GLYMA20g23420_1	ATGSTU8 (GLUTATHIONE S-TRANSFERASE TAU 8); glutathione transferase	KOG0406		1.49833	2.05564	8.82173	27.4154	23.9532	0.465919	0.508992	0.499158	1.08343	1.58227
GLYMA18g52680_1	integral membrane protein, putative			2.38036	5.2734	20.0902	27.3144	28.7491	0.863351	0.571999	0.555318	0.745056	0.768786
GLYMA08g26840_1	UDP-glucoronosyl/UDP-glucosyl transferase family protein	KOG1192		0.679274	0.99186	6.65022	27.2234	39.0782	2.08239	4.75167	11.3021	8.97341	21.5151
GLYMA13g36110_1	CYP82C4; electron carrier/ heme binding / iron ion binding / monooxygenase/ oxygen binding	KOG0156		3.49703	3.87395	10.6583	27.0102	41.9661	5.11269	11.4259	20.8648	18.3842	30.1096
GLYMA03g06780_1	phosphatidylethanolamine-binding family protein			0.819542	1.83302	5.45599	27.0084	19.4208	2.68446	1.43858	1.13292	2.10857	2.17085
GLYMA07g03560_2				0.872073	1.28663	9.68947	26.9822	37.7902	1.04318	1.09316	0.804306	0.756045	1.01002
GLYMA06g04930_1	transducin family protein / WD-40 repeat family protein	KOG4283		1.23845	1.98621	6.23223	26.9426	29.7158	3.38736	3.04032	4.52864	11.3787	9.84894
GLYMA20g22290_1	RCI2B (RARE-COLD-INDUCIBLE 2B)	KOG1773		1.01744	1.70833	11.3571	26.8894	27.7435	2.87118	3.56835	3.52141	5.63069	5.03306
GLYMA03g38150_1	short-chain dehydrogenase/reductase (SDR) family protein	KOG0725		1.0006	1.15743	1.37528	26.8169	6.9022	1.0488	1.20062	1.12913	1.07411	1.00354
GLYMA07g03560_3				0.89301	1.26106	10.6822	26.8057	41.07	1.09967	1.04916	0.878025	0.756948	1.18002
GLYMA08g21300_1	MIOX1 (MYO-INISITOL OXYGENASE); inositol oxygenase/ oxidoreductase	KOG1573		0.755583	2.31503	6.90356	26.4942	40.4678	1.01525	1.21719	0.917937	0.928008	1.16963
GLYMA01g45510_1	secretory protein, putative			1.42731	2.32651	6.26477	26.4145	24.1915	1.50905	4.12311	21.8408	23.6021	32.1844
GLYMA02g03890_1	armadillo/beta-catenin repeat family protein / U-box domain-containing protein			1.12009	17.3765	42.3955	26.4133	12.3726	13.294	28.2118	65.8751	100.914	108.371
GLYMA17g04160_1	beta-fructofuranosidase, putative / invertase, putative / saccharase, putative / beta-fructosidase, putative			1.47817	2.37436	4.27786	26.3349	32.7861	1.89899	2.18988	2.14117	2.91751	3.18213
GLYMA18g44250_1	alanine--glyoxylate aminotransferase, putative / beta-alanine-pyruvate aminotransferase, putative / AGT, putative	KOG1404		2.5777	1.60309	3.02957	26.3274	45.8769	0.649269	0.825669	0.685047	0.857222	0.882389
GLYMA01g42560_1	MATE efflux protein-related	KOG1347		1.49023	9.13184	31.1246	26.2354	11.125	15.6775	14.6952	12.0503	17.2951	13.4229
GLYMA07g08010_1	unknown protein			4.0202	2.77663	4.45092	26.2264	49.6102	1.66746	2.47007	1.88983	1.43836	2.31804
GLYMA04g06150_1	transferase family protein			1.28902	4.4853	18.4047	26.1384	42.6587	1.29425	1.21834	1.93219	2.42887	3.5985
GLYMA06g05110_1	ATBZIP4 (ARABIDOPSIS THALIANA BASIC LEUCINE-ZIPPER 4); DNA binding / transcription factor			1.21756	2.97634	11.6219	26.1348	31.5099	1.14365	1.96647	3.4913	6.12905	7.91792
GLYMA06g41500_2				1.74039	3.90735	14.1366	26.1036	14.7423	8.26404	8.03792	10.4675	14.0933	15.2106
GLYMA12g36580_2				0.671421	1.29457	4.16901	25.8526	28.8173	0.855254	1.14211	1.32046	2.00419	4.75823
GLYMA19g11770_2				1.42481	4.35556	14.4935	25.8219	28.3232	0.869576	1.17182	2.67786	3.76429	5.33492
GLYMA08g01350_1	auxin-responsive family protein			0.984002	9.67336	20.9015	25.7679	34.3822	5.74445	8.97262	12.3935	11.6996	17.8598
GLYMA13g29870_1	unknown protein			1.5071	15.3435	40.9865	25.7535	14.417	4.20115	4.58534	3.41352	4.11861	3.42567
GLYMA11g07260_2				0.984372	1.27931	1.22836	25.5877	118.977	1.20656	1.17134	1.12887	1.2667	1.41486
GLYMA11g02880_1	MATE efflux protein-related	KOG1347		1.5582	9.37956	30.6329	25.3748	11.3121	16.5528	16.0457	13.1114	18.58	17.583
GLYMA16g21670_1	calcium-binding EF hand family protein	KOG0027		1.08749	2.27723	16.0268	25.3714	22.4224	3.99276	2.40726	3.0633	7.28289	7.84638
GLYMA05g23680_1	late embryogenesis abundant group 1 domain-containing protein / LEA group 1 domain-containing protein			1.4261	4.29304	7.69122	25.1548	27.783	1.20151	1.47275	1.72927	1.9187	2.93669
GLYMA05g37770_2				1.33101	1.68513	3.5907	25.072	50.3808	1.42041	1.80098	1.97623	1.53102	1.81033
GLYMA09g03230_1	protein kinase family protein	KOG1187		3.4807	11.7318	22.3265	24.9632	16.8432	3.64795	12.0051	11.2392	26.0731	22.4542
GLYMA08g18230_2				0.706573	9.88577	27.6609	24.8587	24.2727	7.805	8.81197	14.2431	30.1207	36.1914
GLYMA15g09610_1	unknown protein			0.998779	0.966252	2.98565	24.7645	40.9076	1.83148	1.78482	1.97803	2.56685	3.6068
GLYMA17g06320_1				1.0133	1.08913	2.44484	24.7552	11.5495	1.11251	1.0899	1.4529	1.72795	2.94085
GLYMA13g29350_3				4.51982	11.4469	22.0599	24.621	16.7308	3.20006	1.86731	2.32652	3.38945	3.08644
GLYMA01g39380_1	MAPKKK21; ATP binding / protein kinase/ protein serine/threonine kinase	KOG0198		1.52168	1.85014	2.92907	24.6141	10.3972	5.49837	12.6908	20.4727	14.6611	22.1266
GLYMA08g12540_1	ATP binding / GTP binding / nucleoside-triphosphatase/ nucleotide binding			1.28005	2.56204	15.1226	24.6098	16.9301	1.03421	1.83327	4.38438	6.57409	9.83152
GLYMA18g52920_1	unknown protein			1.17438	3.77737	9.48168	24.6019	8.49847	5.24149	6.09425	3.99559	12.6858	16.4484
GLYMA11g02390_1	ACS6 (1-AMINOCYCLOPROPANE-1-CARBOXYLIC ACID (ACC) SYNTHASE 6); 1-aminocyclopropane-1-carboxylate synthase	KOG0256		0.94432	1.87517	1.96956	24.4758	5.48139	2.6222	3.39111	5.451	4.75802	7.87713
GLYMA10g41840_1	unknown protein			1.04816	7.69041	10.2209	24.4117	29.8767	2.96908	3.26815	6.26621	7.13597	6.39596
GLYMA09g05650_1	catalytic/ methyltransferase	KOG1271		1.40389	3.14628	23.6842	24.37	19.9431	0.8003	0.93603	0.88012	0.837792	1.06451
GLYMA09g29360_1	trypsin and protease inhibitor family protein / Kunitz family protein			0.914025	3.12628	7.3171	24.2234	26.5882	9.21443	16.7386	21.1895	27.2809	29.1715
GLYMA07g19010_1				1.9026	1.76824	12.9368	24.2092	15.5479	2.7714	5.58796	5.45486	13.8273	14.5751
GLYMA05g35820_1	AGL29 (AGAMOUS-LIKE 29); transcription factor	KOG0014		1.28831	2.78798	15.4828	24.1846	12.4657	1.19194	0.47372	0.386246	0.948476	1.26715
GLYMA06g12010_1	ALDH3H1 (ALDEHYDE DEHYDROGENASE 3H1); 3-chloroallyl aldehyde dehydrogenase/ aldehyde dehydrogenase (NAD)	KOG2456		0.928752	1.02087	3.38717	24.1287	40.1911	2.38408	2.30451	2.42539	3.90091	3.694
GLYMA07g01660_3		KOG1573		0.967187	2.91664	6.76116	24.1118	43.5982	1.27334	1.53975	1.1883	1.26477	1.47658
GLYMA19g03010_1	UDP-glucoronosyl/UDP-glucosyl transferase family protein	KOG1192		2.03179	1.74487	8.24492	24.0196	31.027	1.10436	0.882688	1.44305	2.21333	4.52793
GLYMA17g07030_1	unknown protein			1.08134	0.878899	3.70056	23.8903	11.5457	0.596886	0.652045	1.13691	1.14912	2.71995
GLYMA08g45590_1	trypsin and protease inhibitor family protein / Kunitz family protein			0.939842	1.34559	2.67548	23.8865	29.3854	1.14086	1.23783	1.79759	5.36515	21.0652
GLYMA14g23780_1	GDSL-motif lipase/hydrolase family protein			1.22567	1.36734	5.47034	23.881	15.7135	0.685692	0.480266	0.476565	0.437313	0.570403
GLYMA08g01430_1	WRKY75; transcription factor		GmWRKY25	0.640711	0.940265	2.9641	23.8555	18.5987	2.28221	3.89912	9.26578	9.29931	14.6736
GLYMA09g17200_1	late embryogenesis abundant group 1 domain-containing protein / LEA group 1 domain-containing protein			1.15208	1.5014	5.28128	23.7908	15.3507	2.12449	1.34012	0.986545	1.11642	1.47801
GLYMA08g22540_3				0.636826	1.05697	8.14792	23.5193	30.099	1.13635	1.30525	1.07543	1.09927	1.8252
GLYMA11g27360_1	oxidoreductase, 2OG-Fe(II) oxygenase family protein	KOG0143		1.25798	1.07686	4.08474	23.4826	15.3784	0.891598	0.976603	0.773877	1.21305	1.35689
GLYMA07g36880_1	HLS1 (HOOKLESS 1); N-acetyltransferase			1.11881	0.822921	1.03107	23.3926	34.745	1.16544	1.16409	0.88163	1.36774	1.41293
GLYMA19g42220_1	RBOHD (RESPIRATORY BURST OXIDASE HOMOLOGUE D); NAD(P)H oxidase	KOG0039		1.36694	9.3332	9.91568	23.3748	37.2526	3.84509	4.38442	5.1388	5.23761	6.12918
GLYMA08g04230_1	dynein light chain, putative	KOG3430		2.14011	1.12609	1.82077	23.3295	41.2312	3.14451	3.70166	2.94943	2.34978	3.8618
GLYMA13g39070_1	unknown protein			1.35679	7.27557	18.5009	23.1852	15.4667	1.59493	1.48082	2.43619	2.78515	2.86352
GLYMA09g07730_2				1.06422	1.40627	4.6987	23.1409	35.9685	1.04943	1.14451	1.16262	1.1362	1.35438
GLYMA18g02400_1				0.621113	3.52045	16.666	23.1312	9.24377	12.962	13.9203	9.70747	15.818	14.6679
GLYMA03g38570_1	CYP72A10; electron carrier/ heme binding / iron ion binding / monooxygenase/ oxygen binding			1.25611	0.973872	4.61984	23.104	76.3147	1.30062	1.00598	1.35327	1.45922	1.77515
GLYMA11g02040_1	protein phosphatase 2C, putative / PP2C, putative	KOG0698		0.959993	2.85943	7.81432	23.0502	32.5815	2.03335	3.13831	4.0673	8.98836	16.1433
GLYMA14g06400_1	oxidoreductase, 2OG-Fe(II) oxygenase family protein	KOG0143		1.61351	2.27777	3.04518	23.0299	8.76987	4.53443	10.6589	11.4319	16.8311	19.344
GLYMA03g41580_1	acetylesterase, putative			1.2836	1.05852	2.35276	23.0132	26.8017	1.05799	1.17657	1.3038	1.12147	1.44882
GLYMA16g33500_1	unknown protein			2.73646	3.08994	11.9003	22.9373	37.8422	1.28356	1.63126	1.32531	2.75308	2.57835
GLYMA16g26240_1	mitochondrial phosphate transporter	KOG0767		1.0117	1.48177	6.1589	22.9158	28.0818	1.29465	2.66674	7.45784	4.62386	8.5358
GLYMA19g02190_1	AATP1 (AAA-ATPase 1); ATP binding / ATPase/ nucleoside-triphosphatase/ nucleotide binding	KOG0743		0.634772	1.82845	5.75589	22.881	31.4004	3.5777	4.33989	1.19194	3.12164	3.12678
GLYMA18g14900_1	unknown protein			0.956743	7.3846	27.7558	22.8634	12.0903	9.2283	8.88282	14.5749	13.8428	20.9025
GLYMA16g20490_1	CYP707A1; (+)-abscisic acid 8\'-hydroxylase/ oxygen binding	KOG0157		1.68574	1.18658	2.5111	22.828	11.4101	1.49146	0.95456	0.676639	0.485482	0.880956
GLYMA15g05810_1	electron carrier/ heme binding / peroxidase			1.20259	3.01962	33.5516	22.8	4.79498	3.60303	5.62106	6.52112	4.59904	8.58814
GLYMA17g04160_2				1.53748	2.43192	4.00798	22.7068	33.3086	3.04947	3.45532	3.00607	4.26597	4.38636
GLYMA19g29300_2				0.975999	0.920418	4.52525	22.6117	20.5339	0.819414	0.166455	0.165288	0.447144	0.715119
GLYMA09g05650_2				1.18718	2.73336	20.9706	22.5659	17.815	0.756433	0.921861	1.00933	1.07422	0.952072
GLYMA15g40510_1	DNA binding			0.924745	0.699561	6.98293	22.5389	28.5806	0.584911	0.480764	0.490833	0.664484	0.582913
GLYMA11g10350_1	PIP2B (PLASMA MEMBRANE INTRINSIC PROTEIN 2); water channel			1.04825	1.40352	10.6555	22.4905	27.1814	2.85958	7.85092	16.0745	42.5846	68.5012
GLYMA10g29630_1	binding / catalytic/ oxidoreductase	KOG0725		0.535251	0.912361	2.45022	22.4642	17.3926	1.14975	1.16408	1.21006	1.20322	1.54415
GLYMA17g05630_1	unknown protein			1.25843	0.713763	1.78532	22.4093	54.9845	1.0931	1.22869	1.12044	0.923323	2.89961
GLYMA11g02770_1	ATOSM34 (osmotin 34)			0.979085	1.69996	2.65675	22.3195	53.417	1.0789	0.819696	1.13247	1.56641	1.80407
GLYMA18g50110_1	UDP-glucoronosyl/UDP-glucosyl transferase family protein	KOG1192		0.999894	0.77947	5.60345	22.2832	37.0344	1.76102	4.27535	11.132	7.66686	22.6068
GLYMA09g00640_1	unknown protein	KOG0522		0.747238	1.20548	2.85291	22.2538	18.7366	1.07728	1.27285	1.37811	1.22029	1.2904
GLYMA08g44940_1	AAP7; amino acid transmembrane transporter	KOG1303		1.24732	2.18929	2.80748	22.1793	41.7975	0.904461	1.23301	2.08206	3.56736	3.14736
GLYMA08g12560_1	disease resistance protein (CC-NBS-LRR class), putative			2.58898	7.5853	22.6362	22.1698	12.0421	1.35638	1.00634	1.50004	1.31392	1.78362
GLYMA09g07730_1	unknown protein	KOG2895		0.934961	1.07124	2.39468	22.155	41.1494	1.08643	1.11065	1.09306	1.41231	1.1039
GLYMA14g00750_1	ABC1 family protein	KOG1235		1.01372	0.885939	1.82242	22.1305	51.6813	0.71333	0.461048	0.398739	0.469346	0.178974
GLYMA13g37450_1	AP2 domain-containing transcription factor, putative		ERF gene	0.868642	5.92774	21.2234	22.053	18.0861	6.33133	10.9334	15.9612	22.7665	21.1357
GLYMA10g39060_1	GCN5-related N-acetyltransferase (GNAT) family protein			0.695451	0.678549	4.34824	22.0362	58.1801	1.10015	1.25325	2.00513	3.49041	3.61147
GLYMA07g03480_1	unknown protein			1.42448	3.7908	11.22	22.004	24.0703	1.97528	3.32455	5.77514	4.67808	5.81109
GLYMA08g22540_2				1.03479	1.10843	8.75548	21.8545	31.8924	1.26928	1.24744	1.16089	0.964312	1.87695
GLYMA13g15590_1	disease resistance protein (TIR-NBS-LRR class), putative	KOG4658		1.87611	6.96158	14.2265	21.8125	28.5684	3.37828	3.24687	4.50874	5.21522	4.36068
GLYMA18g50080_1	UDP-glucoronosyl/UDP-glucosyl transferase family protein	KOG1192		0.994005	1.10872	1.34695	21.7857	29.8938	1.70664	4.41098	13.6369	26.0898	46.1666
GLYMA03g29950_1	CYP93D1; electron carrier/ heme binding / iron ion binding / monooxygenase/ oxygen binding	KOG0156		1.57344	3.18046	4.18976	21.7363	54.14	3.55406	8.16245	17.8456	11.0098	24.4997
GLYMA18g03090_1	ATPLC2 (PHOSPHOLIPASE C 2); phospholipase C	KOG0169		1.02831	2.14474	8.2152	21.6601	23.222	1.41566	1.56265	1.4357	1.95873	3.07523
GLYMA01g41290_2			TIFY10B	3.13037	5.37862	6.66365	21.5732	12.169	22.6917	31.9001	39.172	46.4213	39.4199
GLYMA02g38750_1	copper-binding family protein	KOG1603		0.45607	1.17586	8.65396	21.5369	17.1184	0.717914	1.12355	1.13258	0.7504	1.68185
GLYMA08g14900_1	FAH1 (FERULIC ACID 5-HYDROXYLASE 1); ferulate 5-hydroxylase/ monooxygenase	KOG0156		1.44108	1.4632	4.34255	21.5113	44.9049	0.820608	1.50581	4.01377	4.95601	10.7303
GLYMA17g14620_1	protease inhibitor/seed storage/lipid transfer protein (LTP) family protein			1.28513	1.78142	6.47274	21.5099	27.1768	0.92473	0.951384	1.12085	1.15558	1.39794
GLYMA06g39810_1	zinc finger (B-box type) family protein			1.56423	2.76329	6.34685	21.4921	5.87835	0.507504	0.464958	0.444395	0.606936	0.84479
GLYMA16g26740_1	anac047 (Arabidopsis NAC domain containing protein 47); transcription factor			1.09657	1.27149	9.17187	21.4353	28.1122	0.533315	0.669678	0.744563	1.5489	1.17051
GLYMA06g36520_1	UGT72E1 (UDP-glucosyl transferase 72E1); UDP-glycosyltransferase/ coniferyl-alcohol glucosyltransferase/ transferase, transferring glycosyl groups	KOG1192		0.548046	0.518275	1.44569	21.4147	125.497	1.18727	1.95828	3.23852	3.03051	2.16653
GmWRKY161				0.663642	0.925026	9.18484	21.3883	8.26351	1.07773	0.917166	0.759968	1.00631	1.23759
GLYMA13g29350_2				3.48755	10.2425	21.7819	21.2015	14.7182	3.22671	2.33382	2.64972	4.31488	3.90451
GLYMA16g24570_1	epoxide hydrolase, putative	KOG4178		0.860502	1.07703	3.3404	21.2001	17.792	0.751697	0.640974	0.847287	1.33343	1.26475
GLYMA19g02850_1	ANAC100 (ARABIDOPSIS NAC DOMAIN CONTAINING PROTEIN 100); transcription factor			0.585827	0.586217	1.8196	21.1976	5.13617	0.729351	1.0182	1.11882	1.12099	1.23974
GLYMA08g22610_1	unknown protein			1.20782	3.67277	13.2975	21.1721	18.636	1.43183	2.73813	5.27294	5.01241	5.92509
GLYMA06g12900_1	pathogenesis-related family protein			1.44617	1.49468	4.88688	21.1308	42.5729	0.886064	0.884077	1.27896	1.25235	1.50215
GLYMA08g18800_1	NCED3 (NINE-CIS-EPOXYCAROTENOID DIOXYGENASE 3); 9-cis-epoxycarotenoid dioxygenase			0.923297	9.15123	16.0978	21.1113	20.8266	4.7854	17.1323	38.8601	48.4625	43.1832
GLYMA06g02380_1	DC1 domain-containing protein	KOG2501		0.794565	2.1354	7.1923	21.093	21.005	0.944065	1.16019	2.52258	9.80535	16.0584
GLYMA05g37770_1	GL3 (GLABROUS 3); protein binding / transcription factor			1.09344	1.48001	2.80063	21.0882	47.8807	1.40716	1.74392	2.03802	1.67391	2.19381
GLYMA07g30950_1	F-box family protein			1.22854	7.31295	24.8637	21.0755	12.6876	3.23357	3.56946	4.12707	5.29461	5.1099
GLYMA04g10590_1	ripening-responsive protein, putative	KOG1347		0.57425	0.521622	0.946449	21.0621	40.4194	1.50197	2.78336	1.88754	1.09361	2.00672
GLYMA1655s00200_1	electron carrier/ heme binding / peroxidase			1.53867	5.05916	19.3193	21.059	3.763	2.06969	2.94475	2.9007	2.52233	4.45278
GLYMA09g18560_1	unknown protein			2.26191	4.79646	10.5335	20.981	62.5595	1.1562	2.56406	1.46194	1.06215	1.44255
GLYMA17g13720_1	unknown protein			0.590755	4.70753	12.3484	20.9532	18.0332	0.860326	2.62057	11.5232	26.407	52.3953
GLYMA03g14210_1	transferase family protein			0.932372	1.03602	2.19864	20.9508	16.6104	1.70962	2.85027	3.84711	3.32892	2.17945
GLYMA10g28610_2				1.2924	4.11821	20.95	20.8652	12.7827	2.46371	2.36588	2.34736	3.76586	3.18179
GLYMA02g42960_1	AP2 domain-containing transcription factor, putative (DRE2B)		ERF gene	1.40082	1.85134	6.13483	20.8122	20.1192	1.21346	1.72459	4.39367	16.1275	18.3185
GLYMA06g15340_1				0.823033	0.709051	2.85295	20.7694	38.6057	4.1188	12.1116	9.13351	23.633	22.1824
GLYMA02g10240_1	integral membrane protein, putative			2.34511	4.79856	21.4425	20.7073	26.7451	0.882577	0.617783	0.827607	1.03914	1.35027
GLYMA12g13700_1	HSL1 (HAESA-Like 1); ATP binding / kinase/ protein serine/threonine kinase	KOG1187		3.53774	3.01189	6.64576	20.7058	42.1236	4.02263	2.43155	2.58072	2.08914	3.15701
GLYMA10g28610_3				1.28046	3.82842	20.7041	20.6886	12.9119	2.63922	2.59633	2.54834	3.88525	3.59029
GLYMA16g04440_1	unknown protein			1.15952	1.43528	6.30763	20.6193	19.5822	0.713855	0.747417	0.675223	1.04412	0.774308
GLYMA12g32740_1	wound-responsive family protein			1.11706	1.57734	14.0104	20.6053	5.02431	0.70479	0.551289	0.821371	0.905856	1.10907
GLYMA19g11770_1	protein phosphatase 2C, putative / PP2C, putative	KOG0698		1.58612	4.05686	13.7144	20.5583	21.3687	0.999787	1.06127	2.37242	3.38897	4.82927
GLYMA19g32880_1	CYP93D1; electron carrier/ heme binding / iron ion binding / monooxygenase/ oxygen binding	KOG0156		1.18329	3.72709	5.88102	20.5539	62.4232	2.83699	6.70952	15.0048	9.33353	20.7095
GLYMA02g05880_1	epoxide hydrolase, putative	KOG4178		0.979653	1.20326	4.51224	20.5038	22.4314	0.801297	0.612192	0.875505	1.47903	1.36023
GLYMA04g04560_1				1.9707	2.38118	10.9513	20.4502	8.42138	6.42268	5.8063	7.35734	12.7839	10.4349
GLYMA03g07590_1	DNA-binding protein-related	KOG4282		1.36326	1.82795	4.56256	20.4349	27.8704	3.6103	2.67478	1.79662	3.69286	2.65715
GLYMA03g25340_1	MAPKKK21; ATP binding / protein kinase/ protein serine/threonine kinase	KOG0198		1.36678	2.28745	3.93594	20.4015	8.39987	4.69329	10.4445	15.6428	11.7056	16.891
GLYMA04g01890_1	protein kinase, putative	KOG1187		1.89032	8.04325	11.3248	20.3907	14.9877	3.2654	2.05894	2.52287	3.16792	3.37725
GLYMA05g38200_1	WRKY75; transcription factor		GmWRKYpg12	0.812051	1.39092	2.9797	20.3619	20.0828	2.18244	4.03768	9.49661	7.46155	11.0772
GLYMA20g29250_1	SEP3 (SEPALLATA3); DNA binding / protein binding / transcription factor	KOG0014		1.12796	2.2416	8.13025	20.3588	8.91499	0.927828	0.971251	0.913666	1.24192	0.662262
GLYMA06g05280_4		KOG0975		0.693965	0.597142	1.11403	20.3443	100.718	1.97619	3.58074	2.81665	2.82108	4.83273
GLYMA19g26400_1	WRKY75; transcription factor		GmWRKY53	1.34119	1.56807	4.73699	20.3365	25.2989	3.41708	4.55124	8.76219	9.07464	11.0872
GLYMA08g06300_2				1.55469	2.80509	6.63061	20.1622	24.6386	1.39041	1.37426	1.43098	1.51759	1.5837
GLYMA01g29670_1	unknown protein			1.01312	5.49554	19.3258	20.1057	5.96293	6.54902	12.4933	10.2712	10.2682	13.8251
GLYMA08g12560_2				2.09723	8.4067	20.7356	20.0975	12.1915	1.23113	1.06294	1.31831	1.20998	1.83029
GLYMA05g32540_1	PUB25 (PLANT U-BOX 25); binding / ubiquitin-protein ligase			1.29854	1.33691	2.1772	19.978	45.7788	1.83483	1.86955	1.58044	1.69107	2.03063
GLYMA06g07560_1	unknown protein			1.131	1.7145	4.4712	19.9779	25.2009	2.55269	3.89409	4.45172	8.8527	8.98275
GLYMA11g27820_1	MAPKKK14; ATP binding / kinase/ protein kinase/ protein serine/threonine kinase	KOG0198		0.440893	1.69348	12.4262	19.9565	16.0956	1.04457	0.962681	0.634393	1.54933	1.07021
GLYMA03g32610_1	unknown protein			0.718759	1.0713	5.00263	19.9554	12.481	2.44614	3.20316	5.47654	4.95549	6.72499
GLYMA05g24420_1	TOM1 (TOBAMOVIRUS MULTIPLICATION 1); protein binding			0.869387	1.44218	5.60529	19.9473	16.7285	1.13064	0.855138	1.25957	1.23757	1.47017
GLYMA19g38580_1	YLS9 (YELLOW-LEAF-SPECIFIC GENE 9)			1.12997	7.55315	12.7904	19.8142	16.0043	3.46968	2.17729	3.43104	7.87749	6.28278
GLYMA06g18060_1	unknown protein			1.08326	3.23241	8.89131	19.8065	20.8752	0.702097	1.02392	1.97621	3.07674	4.52491
GLYMA17g03950_1	WRKY23; transcription factor		GmWRKY111	0.984067	4.46838	12.4531	19.8051	12.0993	2.54417	2.80209	2.54023	4.32648	3.72525
GLYMA07g01660_4		KOG1573		0.951696	2.69218	7.09044	19.7367	37.8295	1.28287	1.56948	1.24708	1.28478	1.50682
GLYMA08g26330_1	PTEN1; phosphatase	KOG2283		1.15726	0.864411	1.33461	19.7339	67.7721	1.01723	1.18074	1.05177	1.28939	0.90847
GLYMA08g18340_1	unknown protein			0.980288	2.41178	3.4042	19.7317	41.0159	3.20636	2.21886	2.4684	5.11727	4.68959
GLYMA03g28640_1				0.803502	0.661604	2.87395	19.7281	14.6044	0.432413	0.167369	0.599173	0.403735	0.600455
GLYMA12g12190_2			Gene of unknown function conatins DUF789	9.27237	5.86416	8.73972	19.727	28.7536	1.11104	0.872938	0.902603	0.676757	0.765951
GLYMA05g21360_1	unknown protein			1.39605	2.05889	4.41816	19.6408	29.3377	3.09994	5.29375	13.9412	6.7157	14.7011
GLYMA02g42960_2				1.45413	1.72167	6.96011	19.5772	23.0261	1.22785	1.7964	4.7405	15.1807	17.2608
GLYMA09g26550_1	TFL1 (TERMINAL FLOWER 1); phosphatidylethanolamine binding	KOG3346		0.675779	0.971925	6.25216	19.5645	26.9756	0.910077	1.43056	1.28489	3.87541	4.9282
GLYMA06g12890_3				1.89902	1.64991	5.30442	19.4989	32.8205	0.744164	0.727415	1.0066	0.956026	1.26118
GLYMA03g32520_2		KOG0065		0.677526	0.982805	1.672	19.4969	15.7384	1.36627	1.65328	12.313	11.8577	25.3707
GLYMA08g18470_1	DNA binding			0.977408	0.6612	5.47421	19.4793	30.2482	0.493766	0.434527	0.368521	0.572364	0.452857
GLYMA17g35600_1				1.29066	1.49747	1.46798	19.4723	21.7376	1.64966	1.85915	1.3789	1.83266	1.5717
GLYMA11g37930_1	unknown protein			0.860753	1.28224	2.78794	19.4461	24.9228	6.02782	6.47133	7.69931	8.54793	9.7515
GLYMA15g14620_1	AtMYB78 (myb domain protein 78); DNA binding / transcription factor	KOG0048		0.721056	0.735806	2.0923	19.2535	26.0242	3.60317	3.729	3.52151	4.38739	5.86245
GLYMA16g06390_1	calcium-binding EF hand family protein	KOG0027		1.45869	11.6957	24.6551	19.2503	10.3949	4.0804	6.19143	13.5412	10.1796	18.3189
GLYMA01g41290_1	TIFY10B		TIFY10B	2.84775	4.66585	6.88058	19.2338	10.1928	24.9887	34.868	40.4475	47.5701	42.8044
GLYMA17g04710_1	WRKY47; transcription factor		GmWRKY112	1.52585	5.26546	21.5522	19.1826	6.39357	2.74028	1.58712	2.30043	3.80834	2.90035
GLYMA04g04240_1	transferase family protein			1.69964	2.88762	15.5064	19.1486	13.7603	0.661747	0.689481	1.12324	1.76331	2.07061
GLYMA13g37130_1	SPL4 (SQUAMOSA PROMOTER BINDING PROTEIN-LIKE 4); DNA binding / transcription factor			1.68922	8.79805	25.3881	19.0995	8.19025	2.65438	4.58007	3.60412	3.68034	4.85898
GLYMA20g30390_1	protein kinase family protein	KOG1187		0.674416	0.769987	3.25304	19.0938	14.5052	1.17455	3.20088	11.1895	34.95	29.9979
GLYMA04g16880_1	SIB1 (SIGMA FACTOR BINDING PROTEIN 1); binding / protein binding			1.36861	7.70804	12.1011	18.8814	22.2853	0.761285	1.81617	2.05235	4.50376	2.297
GLYMA01g41120_1	SUVH6; methyl-CpG binding / methyl-CpNpG binding / methyl-CpNpN binding / methyltransferase			0.954663	2.40728	8.00897	18.867	16.4915	0.912343	1.11492	2.10223	4.71153	3.89181
GLYMA08g23960_1	unknown protein			1.12056	1.20679	2.09366	18.8646	35.0026	0.752423	0.797867	1.45386	1.81932	2.24275
GLYMA20g25210_1	unknown protein			0.828074	7.17469	8.97935	18.8294	41.9357	3.17467	3.43387	6.80609	8.37249	7.25095
GLYMA17g12480_1	lactoylglutathione lyase family protein / glyoxalase I family protein			1.26882	1.3769	2.10813	18.8145	36.4448	1.46831	2.1609	1.88128	3.00268	3.37014
GLYMA01g02110_1	binding			1.07741	1.88318	6.13522	18.8052	12.8286	1.14849	0.820853	0.907687	1.31228	1.70797
GLYMA13g29350_1				3.37125	10.3123	21.644	18.7832	12.6007	3.02569	2.33835	2.921	5.51794	5.02646
GLYMA02g12380_1	unknown protein			1.90706	2.74694	5.98709	18.774	24.225	2.35565	1.95616	2.60238	4.11851	4.05406
GLYMA06g14680_1	unknown protein			2.00727	2.60136	6.0348	18.7511	24.5292	1.37088	1.93449	1.41701	1.54451	2.22801
GLYMA12g13300_1	SOM (SOMNUS); nucleic acid binding / transcription factor			1.07938	1.86601	2.30698	18.7367	13.5759	0.580344	2.12064	6.22982	8.36938	10.1627
GLYMA06g17620_1	FATB (fatty acyl-ACP thioesterases B); acyl carrier/ acyl-[acyl-carrier-protein] hydrolase			1.45529	1.29373	6.1196	18.6515	23.8847	1.21468	0.767889	0.759914	1.03436	1.47447
GLYMA17g11160_1	leucine-rich repeat transmembrane protein kinase, putative	KOG1187		1.02829	5.14106	6.43718	18.5947	14.6862	2.33788	2.6513	3.01886	3.99311	4.69789
GLYMA08g00240_1	PUB25 (PLANT U-BOX 25); binding / ubiquitin-protein ligase			1.95433	1.65549	2.65846	18.5788	48.7047	1.61012	1.7106	1.68618	1.7163	2.04607
GLYMA16g11370_1	CYP82C2; electron carrier/ heme binding / iron ion binding / monooxygenase/ oxygen binding	KOG0156		1.24581	1.02891	5.532	18.5298	14.3102	0.895849	1.00934	1.2427	1.56788	3.74812
GLYMA05g17470_1	disease resistance protein (CC-NBS-LRR class), putative	KOG4658		1.43507	3.08706	4.28604	18.5224	46.4187	3.6272	6.00093	7.04761	10.6232	12.4957
GLYMA13g33290_1	ATGA2OX1 (gibberellin 2-oxidase 1); gibberellin 2-beta-dioxygenase	KOG0143		0.84293	3.14555	5.91838	18.4577	9.83293	9.87146	16.0463	6.54692	11.0449	9.89521
GLYMA05g00350_1	AFP3 (ABI FIVE BINDING PROTEIN 3)			0.962338	1.98292	2.21433	18.4399	2.38112	1.43973	1.72771	3.35281	5.59707	6.78495
GLYMA02g18380_1	DFR (DIHYDROFLAVONOL 4-REDUCTASE); dihydrokaempferol 4-reductase	KOG1502		1.36534	2.06217	4.07721	18.3487	54.6131	0.984392	0.933511	1.20131	1.10115	1.41833
GLYMA16g11580_1	CYP82C2; electron carrier/ heme binding / iron ion binding / monooxygenase/ oxygen binding	KOG0156		0.993508	1.08322	6.00632	18.2763	12.3135	0.705347	0.874166	1.26883	1.64588	3.23815
GLYMA07g34480_1	C2 domain-containing protein	KOG1030		1.77984	2.49748	3.76444	18.2386	17.1481	0.549009	0.604246	0.643076	0.740649	0.99818
GLYMA15g09980_1	JAZ8 (JASMONATE-ZIM-DOMAIN PROTEIN 8)		JAZ/TIFY	1.92579	3.27433	6.30461	18.2303	14.2578	24.0174	30.3489	34.852	61.2325	45.1888
GLYMA01g27810_1	transferase family protein			1.0038	1.16991	2.28811	18.0955	17.2508	1.23972	1.56294	3.06673	2.27248	1.92339
GmWRKY62				1.20331	2.36873	5.50679	18.0287	31.358	1.36944	1.30638	1.86975	1.76355	2.19723
GLYMA08g06340_1	F-box family protein			1.10721	4.50142	21.9085	18.0156	12.153	2.6719	4.27005	5.80424	6.52948	7.29195
GLYMA04g03980_1	hydrolase	KOG1515		0.712527	0.534576	1.38725	18.0017	11.588	0.653139	0.595502	1.71565	1.7511	0.978887
GLYMA10g32010_1	O-methyltransferase family 2 protein	KOG3178		1.89295	5.05146	19.8511	17.9765	17.7842	1.06683	1.15052	1.56544	1.82404	2.28775
GLYMA09g07330_1	alliinase family protein			1.7917	1.26129	4.35083	17.9038	21.4151	1.03293	2.26717	3.00567	3.11848	4.23285
GLYMA20g24720_1	nodulin family protein	KOG2504		1.77079	3.73512	10.9825	17.7748	15.0157	1.27182	1.54237	1.53351	2.49169	1.74157
GLYMA17g13120_1	glycine-rich protein / oleosin			0.611573	1.23021	4.0824	17.743	20.5324	0.877209	0.988458	0.847304	1.12122	1.47219
GLYMA04g36180_1	C2 domain-containing protein / GRAM domain-containing protein	KOG1032		0.952763	0.928723	1.28816	17.71	49.4104	0.603988	0.72294	0.722035	0.898295	1.03761
GLYMA03g39200_2				2.87486	5.43484	13.2166	17.6997	22.4911	1.55579	1.21555	2.11996	1.71969	2.72669
GLYMA02g07700_1	anac047 (Arabidopsis NAC domain containing protein 47); transcription factor			1.04168	1.03906	8.52143	17.6962	16.905	0.70613	0.577176	0.670484	1.5189	0.953587
GLYMA08g06730_1	leucine-rich repeat family protein / protein kinase family protein	KOG1187		1.01853	7.59705	9.47365	17.6579	12.2115	6.15349	5.7195	5.50214	12.9588	4.7287
GLYMA08g46670_1	S-locus lectin protein kinase family protein	KOG1187		1.42704	2.80847	8.50139	17.6457	20.6005	2.52518	2.40857	3.53684	4.99825	6.67226
GLYMA09g04250_1	mitochondrial import inner membrane translocase subunit Tim17/Tim22/Tim23 family protein			0.891138	1.6899	3.0125	17.595	13.4022	0.981505	1.36226	3.42049	8.11881	8.30505
GLYMA15g06010_1	EXL2 (EXORDIUM LIKE 2)			1.65918	2.10446	9.31931	17.5539	10.2248	1.03724	1.31777	0.967931	1.06299	1.03413
GLYMA13g32090_1	ATMYB102 (ARABIDOPSIS MYB-LIKE 102); DNA binding / transcription factor	KOG0048		1.21101	4.1147	14.6315	17.55	8.9835	2.71741	2.95103	8.96554	16.0362	15.3295
GLYMA08g07670_1	TOM1 (TOBAMOVIRUS MULTIPLICATION 1); protein binding			0.704912	1.39092	5.17345	17.5322	13.6041	1.16043	0.871785	1.25611	1.44733	1.57172
GLYMA03g39610_1	RBOHD (RESPIRATORY BURST OXIDASE HOMOLOGUE D); NAD(P)H oxidase	KOG0039		1.56908	10.4742	10.0725	17.502	23.3198	4.80454	4.67438	4.92388	5.93067	6.12994
GLYMA03g35930_1	YLS9 (YELLOW-LEAF-SPECIFIC GENE 9)			1.08136	8.90888	12.6263	17.4641	21.1256	4.63411	3.15186	3.59495	6.11789	5.73519
GLYMA12g05080_1	unknown protein			1.04897	7.92565	12.9443	17.3874	12.1883	1.68047	5.90779	10.2871	5.41853	7.10204
GLYMA06g12890_1	pathogenesis-related family protein			1.73418	1.58344	3.76384	17.2935	28.985	0.845083	0.756098	0.926482	0.949056	1.41443
GLYMA03g35230_1	RNS3 (RIBONUCLEASE 3); RNA binding / endoribonuclease/ ribonuclease T2	KOG1642		1.45617	1.84911	3.51547	17.2897	28.8492	1.29194	2.00833	2.44435	3.40027	3.87661
GLYMA08g06490_1	B120; ATP binding / protein kinase/ protein serine/threonine kinase/ sugar binding	KOG1187		1.60872	3.67536	6.37385	17.2732	21.9506	2.22752	2.31685	2.69091	2.55995	2.81694
GLYMA07g16840_1	ATGSTU8 (GLUTATHIONE S-TRANSFERASE TAU 8); glutathione transferase	KOG0406		1.10083	1.48733	7.1978	17.2609	15.056	1.02998	1.19223	2.70072	3.47079	4.66568
GLYMA17g15710_1	ATEXLB1 (ARABIDOPSIS THALIANA EXPANSIN-LIKE B1)			0.557991	1.6066	2.52888	17.251	88.0879	2.63065	4.03251	6.84232	10.4871	48.6688
GLYMA06g09290_1	leucine-rich repeat family protein / protein kinase family protein	KOG1187		1.13593	1.35636	4.95496	17.2176	28.979	1.76447	3.2181	8.09753	12.0828	10.9687
GLYMA15g07080_1	ARK3 (A. THALIANA RECEPTOR KINASE 3); kinase/ transmembrane receptor protein serine/threonine kinase	KOG1187		1.30939	1.91454	6.10341	17.2135	11.4404	0.880748	2.38752	5.78805	8.06045	10.2206
GLYMA20g35630_1	O-methyltransferase family 2 protein	KOG3178		1.68391	5.23034	17.8692	17.0824	14.3033	1.19485	1.33993	1.44733	1.5294	1.88802
GLYMA06g12890_2				1.51252	1.02597	4.37707	17.0045	28.8079	0.795722	0.860192	0.935606	0.94985	1.41302
GLYMA03g37390_1	ATPMEPCRB; pectinesterase			1.30439	11.3648	34.7774	16.9858	10.5516	3.11823	3.57451	3.31418	3.38757	4.12654
GLYMA10g38580_1	SEP3 (SEPALLATA3); DNA binding / protein binding / transcription factor	KOG0014		1.0418	2.04139	5.83229	16.9408	5.38238	0.680961	0.974638	0.941525	1.39293	0.800162
GLYMA16g03320_1	BAG6 (BCL-2-ASSOCIATED ATHANOGENE 6); calmodulin binding / protein binding			1.30308	2.64043	4.93046	16.9364	30.3645	0.881798	0.934008	1.42387	2.67228	1.67383
GLYMA04g41300_1	unknown protein			1.10695	2.28226	7.3108	16.9256	17.3488	1.37195	1.05756	1.21415	1.68585	1.5563
GLYMA07g38110_2				1.13879	1.3756	7.72379	16.9252	40.5904	1.20125	1.42083	1.62989	1.16706	1.69491
GLYMA02g10490_1	zinc finger (C2H2 type) family protein			0.825879	0.996589	2.79595	16.9233	11.4481	0.98575	0.790848	1.24078	2.15121	2.34141
GLYMA17g36520_1	transducin family protein / WD-40 repeat family protein	KOG0645		1.75749	1.2981	2.05504	16.8707	13.7469	1.18122	0.78985	0.949758	0.987653	0.989644
GLYMA19g11770_4		KOG0700		1.00308	3.20321	10.8399	16.8198	18.377	0.800123	1.01459	2.03548	3.03242	4.03944
GLYMA08g03860_1	unknown protein			1.32054	2.23999	7.73989	16.8027	13.4124	0.807957	0.20494	0.382415	0.477164	0.476041
GLYMA14g06710_1	transferase family protein			1.2425	0.894452	2.68971	16.7313	7.76311	2.69572	2.012	3.09584	1.60313	3.71123
GLYMA02g03870_1	ALDH2B7; 3-chloroallyl aldehyde dehydrogenase/ aldehyde dehydrogenase (NAD)	KOG2450		1.08052	1.20369	4.53114	16.73	28.4225	0.873196	1.129	1.44235	1.43055	1.82834
GLYMA13g09790_1	serine/threonine protein kinase, putative			3.00735	7.30789	17.9903	16.7215	15.2842	2.56094	8.89155	4.17977	5.73893	4.40278
GLYMA14g04230_1	ATCHX3; monovalent cation:proton antiporter			0.832984	2.80973	6.39531	16.7202	30.4983	4.03754	22.4727	67.6091	214.556	152.17
GLYMA09g15470_1	CML37 (CALMODULIN LIKE 37); calcium ion binding			1.00477	2.50993	12.7569	16.7148	15.7551	3.29353	2.05625	2.71002	5.4855	5.52222
GLYMA10g31590_1	ATMGL (ARABIDOPSIS THALIANA METHIONINE GAMMA-LYASE); catalytic/ methionine gamma-lyase	KOG0053		0.468847	0.784937	2.13602	16.6439	23.8017	2.89106	4.52684	4.91045	5.34235	6.09077
GLYMA19g43460_1	PR4 (PATHOGENESIS-RELATED 4); chitin binding			1.96257	2.26478	3.05913	16.5794	48.6548	0.889894	1.61538	3.09617	2.45518	6.95509
GLYMA16g32080_1	TFL1 (TERMINAL FLOWER 1); phosphatidylethanolamine binding	KOG3346		0.624417	0.761989	4.53448	16.5423	22.4435	0.884141	1.47228	1.59483	6.46327	10.5312
GLYMA03g24020_1	AT-AER (alkenal reductase); 2-alkenal reductase	KOG1196		1.413	1.27837	6.10966	16.5395	13.6307	0.776056	0.790118	1.25364	2.09461	1.31261
GLYMA04g05190_2		KOG0975		0.681438	0.684984	0.801929	16.5343	84.4033	1.97925	3.33254	2.74229	2.6827	5.32863
GLYMA19g31380_1				0.813021	0.588409	2.62788	16.5184	12.9306	0.468518	0.188338	0.691314	0.503591	0.67558
GLYMA02g00820_1	MYB15 (MYB DOMAIN PROTEIN 15); DNA binding / transcription factor	KOG0048		0.708291	5.05787	5.96578	16.4954	16.6079	3.66784	5.38556	6.83472	3.67865	6.3066
GLYMA08g29480_1	CML37 (CALMODULIN LIKE 37); calcium ion binding			0.808113	2.43987	10.9196	16.4894	14.9646	3.10847	2.3121	2.90203	6.91958	7.05722
GLYMA06g17020_1	ERD1 (EARLY RESPONSIVE TO DEHYDRATION 1); ATP binding / ATPase/ nucleoside-triphosphatase/ nucleotide binding / protein binding	KOG1051		1.07743	1.23227	3.91083	16.488	21.2045	1.53186	2.01249	3.3178	3.86117	4.58229
GLYMA19g35360_1	unknown protein			0.548508	0.906094	4.10243	16.4865	10.7887	2.04152	2.74673	4.52167	4.38592	5.81376
GLYMA04g41740_1	CRF3 (CYTOKININ RESPONSE FACTOR 3); DNA binding / transcription factor		ERF gene	0.627646	2.17161	4.58686	16.4814	8.84112	0.977036	2.02228	2.09298	2.45908	2.22167
GmWRKY137				0.842061	0.930688	1.49604	16.4197	13.6479	1.66353	1.19624	0.975806	2.18208	2.31299
GLYMA11g13210_1	VRN1 (REDUCED VERNALIZATION RESPONSE 1); transcription repressor			0.674323	0.595324	1.73574	16.4116	12.62	0.911519	0.925591	0.800211	0.741703	0.876038
GLYMA11g13290_1				0.895919	10.5036	13.0854	16.4035	25.6113	3.32618	3.1502	3.6536	4.2461	4.29055
GLYMA10g11700_1	ATPAO1 (ARABIDOPSIS THALIANA POLYAMINE OXIDASE 1); FAD binding / polyamine oxidase	KOG0029		1.22127	3.57644	4.90476	16.3614	8.45566	6.55958	16.5707	19.6913	20.183	15.0078
GLYMA11g29720_1	WRKY33; transcription factor		GmWRKY19	1.34646	5.33847	8.47245	16.3502	22.0756	1.54471	1.47021	1.63435	2.28235	2.39001
GLYMA20g28650_1	PAP85; nutrient reservoir			1.2217	0.859433	1.28767	16.277	26.0929	0.883675	0.847813	0.982211	2.50105	3.04935
GLYMA08g22630_1	26.5 kDa class I small heat shock protein-like (HSP26.5-P)	KOG0710		0.874503	1.41769	1.55173	16.2673	13.9397	0.800584	1.71319	4.57843	6.93856	11.7363
GLYMA16g26860_1	glycosyl hydrolase family 17 protein			0.962306	1.41173	4.13152	16.2655	7.71107	0.663148	0.579992	0.640561	1.34287	1.28176
GLYMA20g29610_1	AT-HSFB2A; DNA binding / transcription factor			1.82085	8.1335	8.10398	16.2648	13.0059	1.16031	1.25597	1.99079	1.79578	2.06958
GLYMA01g07390_1	AFP3 (ABI FIVE BINDING PROTEIN 3)			0.974463	3.62374	12.6812	16.2562	9.45848	1.02625	1.03907	1.62107	2.00527	2.22395
GLYMA01g05020_1	MAPKKK19; ATP binding / kinase/ protein kinase/ protein serine/threonine kinase	KOG0198		1.12836	1.91158	2.92244	16.1921	5.39706	5.01068	11.1163	17.4638	12.5746	18.5168
GLYMA13g04350_1	ATHSP22.0	KOG0710		1.7316	3.37382	6.75995	16.1457	11.2476	1.08488	1.2807	1.16278	1.11205	0.859388
GLYMA19g41760_1	DNAJ heat shock N-terminal domain-containing protein			3.24127	5.73687	12.1211	16.1392	20.1137	1.52345	1.1966	2.05592	1.62598	2.48916
GLYMA02g18380_2				1.40955	1.83194	3.17468	16.1325	44.0099	0.907863	0.912996	1.10161	1.06593	1.22418
GLYMA07g38110_1	integral membrane family protein			1.09369	1.46364	7.31156	16.0633	37.8737	1.25437	1.45356	1.56449	1.14023	1.6404
GLYMA1009s00200_1	NADP-dependent oxidoreductase, putative			0.831455	1.09146	2.85144	16.0256	6.86798	1.10247	1.59365	3.67496	7.21317	1.84722
GLYMA10g28610_4				1.24133	3.08	15.9747	16.0152	9.6009	2.68183	2.45265	2.33547	3.61492	3.17152
GLYMA17g16620_1	late embryogenesis abundant group 1 domain-containing protein / LEA group 1 domain-containing protein			1.21679	3.33636	6.85999	15.9966	18.302	1.22072	1.23655	1.664	1.64085	2.90616
GLYMA07g01660_1	MIOX1 (MYO-INISITOL OXYGENASE); inositol oxygenase/ oxidoreductase	KOG1573		0.838404	5.66715	5.42145	15.8608	34.1486	1.36709	1.94351	1.57689	1.61289	1.93989
GLYMA03g12240_1	P5CS1 (DELTA1-PYRROLINE-5-CARBOXYLATE SYNTHASE 1); delta1-pyrroline-5-carboxylate synthetase	KOG4165		1.20977	1.67847	3.17267	15.8329	34.8621	0.826713	0.72843	0.647949	0.617981	0.854089
GLYMA18g48910_1	AATP1 (AAA-ATPase 1); ATP binding / ATPase/ nucleoside-triphosphatase/ nucleotide binding	KOG0743		1.38654	6.46966	16.3622	15.8016	9.80462	2.21669	2.43594	2.79685	3.66512	4.08018
GLYMA13g35320_1	LCR68 (LOW-MOLECULAR-WEIGHT CYSTEINE-RICH 68); peptidase inhibitor			0.812017	2.1715	3.6527	15.7929	29.434	0.792245	0.793325	2.03263	0.894405	0.928656
GLYMA17g04040_1	C/VIF1 (CELL WALL / VACUOLAR INHIBITOR OF FRUCTOSIDASE 1); enzyme inhibitor/ pectinesterase/ pectinesterase inhibitor			0.995603	0.718629	7.75564	15.788	19.4135	0.720611	1.55792	3.85876	10.3319	18.0245
GLYMA14g05360_1	EFE (ETHYLENE-FORMING ENZYME); 1-aminocyclopropane-1-carboxylate oxidase	KOG0143		1.4022	3.72554	7.45863	15.7198	7.01632	3.35467	5.98935	10.8941	10.0273	13.3784
GLYMA07g06260_1	lipase class 3 family protein			0.957132	0.819656	2.2455	15.7063	89.5969	1.01503	1.17602	0.977549	0.91151	0.997706
GLYMA13g21580_1	unknown protein			0.673232	0.995014	7.42164	15.7048	8.61603	0.73911	1.592	2.30764	2.09172	1.69598
GLYMA14g04420_1	APK2A (PROTEIN KINASE 2A); ATP binding / kinase/ protein kinase/ protein serine/threonine kinase	KOG1187		1.16267	2.25732	2.90705	15.6768	2.66761	2.3491	3.1696	6.11067	7.87742	7.26928
GLYMA06g17610_1	ATHVA22E			0.469543	1.21138	11.6577	15.5554	13.0851	1.06491	1.62942	2.70605	4.22083	5.48514
GLYMA01g39260_1	HSF4 (HEAT SHOCK FACTOR 4); DNA binding / transcription factor/ transcription repressor			1.07327	4.02638	9.02069	15.5481	14.6749	5.19767	5.64944	5.37541	6.88884	5.87097
GLYMA06g44440_1	SOM (SOMNUS); nucleic acid binding / transcription factor			0.995094	1.74434	2.22898	15.5325	12.5733	1.3553	11.2587	54.9179	80.366	78.4885
GLYMA08g07460_1	oxidoreductase, 2OG-Fe(II) oxygenase family protein	KOG0143		1.49872	2.04102	6.25622	15.5301	35.9565	2.3393	2.93421	5.57566	8.49589	8.909
GLYMA07g04860_1	17.4 kDa class III heat shock protein (HSP17.4-CIII)	KOG0710		0.916375	3.06451	10.7456	15.5058	8.59475	0.970663	2.887	20.3006	39.5656	38.9418
GLYMA17g36370_1	MYB73 (MYB DOMAIN PROTEIN 73); DNA binding / transcription factor			0.884272	1.43921	6.44707	15.4894	8.61137	0.716653	1.05639	0.691166	0.94042	0.73978
GLYMA13g09440_1	WAK5 (WALL ASSOCIATED KINASE 5); kinase/ protein serine/threonine kinase	KOG1187		4.5466	12.7952	41.644	15.459	23.6659	2.51528	1.90969	2.86735	2.83019	4.20645
GLYMA10g01770_1	lipase class 3 family protein			0.992832	2.68322	5.92704	15.3979	17.2835	3.48533	2.37602	2.14169	4.57663	3.98397
GLYMA02g17180_1	zinc finger (B-box type) family protein			1.69196	1.18646	2.40348	15.3478	24.0955	0.822313	0.708188	0.944479	2.60218	3.10591
GLYMA02g01720_1	lipase class 3 family protein			0.870234	2.03008	4.08204	15.2473	16.8175	3.08481	1.97838	1.58877	3.89524	2.99335
GLYMA10g32030_1	O-methyltransferase family 2 protein	KOG3178		1.68887	5.14809	17.6247	15.2348	14.8088	1.03836	1.10453	1.52072	1.59862	2.13905
GLYMA20g37670_1	binding / catalytic/ oxidoreductase	KOG0725		0.523485	0.824684	0.858393	15.2329	28.008	1.11642	1.5284	1.15326	0.990424	1.48077
GLYMA12g35200_1	dynein light chain type 1 family protein	KOG3430		1.94426	2.1672	4.16781	15.2092	14.0153	1.1692	1.81726	2.66152	1.96113	3.15185
GLYMA19g00700_1	hydrolase			1.10284	0.998329	1.87505	15.1915	22.7425	1.14217	1.08052	1.66341	1.40056	4.10412
GLYMA11g06940_1	ATHB40 (ARABIDOPSIS THALIANA HOMEOBOX PROTEIN 40); DNA binding / transcription factor	KOG0483		0.912018	1.01413	4.71806	15.1542	2.3877	2.44388	4.20306	4.69648	5.53946	6.02352
GLYMA11g04130_3			JAZ/TIFY	3.59597	5.1069	7.61571	15.1057	8.55247	29.0758	33.1904	37.8365	46.766	37.1568
GLYMA17g37790_1	unknown protein			2.4787	3.5635	8.12878	15.0726	22.4853	0.855198	0.515447	0.791385	1.1395	1.07031
GLYMA12g29560_1	hydroxyproline-rich glycoprotein family protein			0.637859	0.580899	2.30134	15.0716	13.9924	0.551935	0.676732	1.30761	1.48464	2.03742
GLYMA09g01750_1	RFO1 (RESISTANCE TO FUSARIUM OXYSPORUM 1); kinase	KOG1187		3.10177	8.51074	16.4749	15.0625	24.5885	1.77816	1.50064	2.0348	6.02585	2.71572
GLYMA17g14680_1	BETA-VPE (BETA VACUOLAR PROCESSING ENZYME); cysteine-type endopeptidase	KOG1348		1.66011	2.28956	4.01074	15.0055	29.3313	0.918114	0.779382	0.672676	0.782494	1.13677
GLYMA12g33320_1	SOM (SOMNUS); nucleic acid binding / transcription factor			0.951367	1.47186	3.90237	14.985	5.98876	2.91369	7.79826	2.10494	2.80731	3.32248
GLYMA17g06150_2				0.695652	5.53638	7.66507	14.9268	20.6001	4.12895	3.21825	3.67979	6.71038	5.66758
GLYMA07g16850_3		KOG0406		1.41696	1.89525	7.6109	14.9186	13.8641	1.03454	1.66795	4.57459	4.39153	6.10974
GLYMA01g23240_1				0.905262	1.34662	1.89087	14.8867	6.16488	1.63477	5.3426	8.02232	7.85544	8.93169
GLYMA06g17180_1	AP2 domain-containing transcription factor family protein		ERF gene	1.18688	2.26746	2.69516	14.8838	19.1214	1.06539	0.980959	2.10555	1.44733	1.88974
GLYMA07g39950_2				0.963293	1.58772	2.90787	14.798	23.174	1.08577	1.91642	3.96115	7.32167	8.61957
GLYMA14g32430_1	PP2CA (ARABIDOPSIS THALIANA PROTEIN PHOSPHATASE 2CA); protein binding / protein serine/threonine phosphatase	KOG0698		1.65524	5.02274	11.5182	14.7781	15.9359	0.913039	1.20315	2.53902	3.64702	6.16466
GLYMA11g04080_1	ATEXLB1 (ARABIDOPSIS THALIANA EXPANSIN-LIKE B1)			0.765709	3.35914	1.48003	14.7713	32.467	0.827315	0.650194	0.77609	0.932584	1.68719
GLYMA06g05990_1	protein kinase, putative	KOG1187		1.12069	1.25469	1.80253	14.7349	6.74942	0.542518	1.02435	2.55868	2.61174	4.2841
GLYMA13g00850_1	HPT1 (HOMOGENTISATE PHYTYLTRANSFERASE 1); homogentisate phytyltransferase/ prenyltransferase			1.06244	1.33302	3.95714	14.6964	26.0003	0.854423	0.693941	1.66328	0.755152	0.963981
GLYMA02g47200_1	zinc finger (C3HC4-type RING finger) family protein			1.39997	1.26282	5.61067	14.6875	15.1621	0.999485	1.25684	1.27466	2.6526	3.80751
GLYMA07g25390_1	2-oxoglutarate-dependent dioxygenase, putative	KOG0143		1.48406	1.57661	4.32325	14.6377	25.6827	0.821037	0.561569	0.492267	1.03878	0.85406
GLYMA17g35820_1	unknown protein			2.37742	3.28299	8.12588	14.632	5.35381	1.38378	1.11108	1.13768	1.72733	1.4402
GLYMA17g06150_1	calmodulin-binding family protein			0.742078	4.46009	7.84958	14.6272	18.332	3.7497	3.39157	3.48735	5.1458	4.32854
GLYMA17g02910_1	ATP binding / alanine-tRNA ligase/ nucleic acid binding / nucleotide binding			2.12231	1.89336	2.57892	14.5681	15.2525	1.12036	0.818639	0.71791	0.73027	0.761879
GLYMA19g39960_1	ATL5 (ATL5); protein binding / zinc ion binding			0.598174	0.837623	4.3654	14.5309	11.8427	1.23104	1.14567	1.10647	1.20886	1.85183
GLYMA20g22700_1	AtGolS1 (Arabidopsis thaliana galactinol synthase 1); transferase, transferring glycosyl groups / transferase, transferring hexosyl groups	KOG1950		1.52423	4.67347	20.5904	14.526	7.10335	1.59449	1.57888	1.96771	3.25332	2.93339
GLYMA08g11210_1	cysteine proteinase inhibitor-related			1.16117	2.64742	6.33803	14.5128	23.2181	2.33384	2.09287	2.19134	3.06417	4.24644
GLYMA18g50860_1	protein kinase family protein	KOG1187		0.959148	2.9261	5.73191	14.4936	16.3562	4.39873	5.8824	8.18597	17.2292	12.4972
GLYMA16g08340_1	CYP707A1; (+)-abscisic acid 8\'-hydroxylase/ oxygen binding	KOG0157		3.45075	2.55389	2.57197	14.4861	3.0089	2.1181	1.18616	1.13982	0.839592	1.09193
GLYMA06g45780_1	ATTPS-CIN (terpene synthase-like sequence-1,8-cineole); (E)-beta-ocimene synthase/ myrcene synthase			1.69669	3.11662	8.07567	14.4808	2.57571	2.04651	4.41496	9.85088	6.08584	17.9113
GLYMA18g06800_1	MAPKKK14; ATP binding / kinase/ protein kinase/ protein serine/threonine kinase	KOG0198		0.603012	1.11144	9.26314	14.4606	11.869	0.998457	0.963855	0.688363	1.74523	1.11883
GLYMA11g13130_1	unknown protein			1.05258	3.37965	11.6683	14.4587	18.0246	0.749852	0.241886	0.323524	0.911869	1.04217
GLYMA16g34060_2				1.74481	5.39278	13.2681	14.4579	20.7172	2.24569	2.79501	3.84304	3.52773	4.76916
GLYMA13g18400_1	ethylene-responsive factor, putative		ERF gene	0.853185	1.61519	10.0795	14.4514	3.03178	9.11617	11.5976	14.6195	11.099	20.7519
GLYMA02g39350_1	MAPKKK14; ATP binding / kinase/ protein kinase/ protein serine/threonine kinase	KOG0198		0.461789	3.52456	15.6743	14.4499	13.7125	5.25129	4.89022	4.61878	15.2345	8.94916
GLYMA13g05540_1	ANAC100 (ARABIDOPSIS NAC DOMAIN CONTAINING PROTEIN 100); transcription factor			1.17712	0.898022	3.09098	14.4191	12.8227	0.886546	1.15092	1.36955	0.871899	1.39241
GLYMA17g13730_1	MLS (MALATE SYNTHASE); malate synthase	KOG1261		1.04014	1.06222	2.42868	14.3765	53.4946	0.907685	0.796394	0.820765	0.800059	1.22389
GLYMA19g03060_1	unknown protein			1.04328	0.652318	0.906443	14.3657	118.28	0.844022	0.737251	0.646209	0.512882	0.74579
GLYMA13g29380_1	PGP9 (P-GLYCOPROTEIN 9); ATPase, coupled to transmembrane movement of substances	KOG0055		0.62906	0.42909	1.26644	14.3574	11.9102	2.02011	32.7297	95.9666	144.288	152.151
GLYMA08g23590_1	unknown protein			1.25778	3.67794	11.8276	14.3265	16.3456	1.75029	1.7231	1.48825	2.35197	2.75417
GLYMA04g20330_1	EBF1 (EIN3-BINDING F BOX PROTEIN 1); protein binding / ubiquitin-protein ligase	KOG1947		0.763682	0.793564	2.98376	14.2976	14.6606	0.544297	0.587697	0.790865	0.58759	0.525261
GLYMA12g09240_1	CYP94C1; fatty acid (omega-1)-hydroxylase/ oxygen binding	KOG0157	CYP94C1; fatty acids hydroxylase	1.78383	3.51694	5.13582	14.2849	8.28626	24.2702	28.1339	21.3353	38.5279	37.5286
GLYMA13g00350_1	unknown protein	KOG4753		1.26514	1.71469	5.2718	14.2691	17.1219	1.38155	1.58653	1.20555	1.17855	1.53456
GLYMA01g38390_1	ATHB40 (ARABIDOPSIS THALIANA HOMEOBOX PROTEIN 40); DNA binding / transcription factor	KOG0483		1.11439	0.743977	4.20471	14.2478	2.75908	2.65716	4.14211	4.54105	4.20772	5.33857
GLYMA08g33510_1	CTP synthase, putative / UTP--ammonia ligase, putative	KOG2387		0.717912	1.08093	9.36759	14.2444	8.80279	1.41753	2.24158	2.0976	1.58306	2.46105
GLYMA16g01440_1	17.4 kDa class III heat shock protein (HSP17.4-CIII)	KOG0710		0.825121	1.9934	6.26267	14.227	10.3187	0.90147	2.15926	15.3559	29.1509	32.4781
GLYMA07g02420_1	unknown protein			1.21247	3.15007	11.5038	14.2069	14.8585	1.55463	1.67867	1.33477	2.12949	2.42193
GLYMA04g38050_1	ERD1 (EARLY RESPONSIVE TO DEHYDRATION 1); ATP binding / ATPase/ nucleoside-triphosphatase/ nucleotide binding / protein binding	KOG1051		1.28838	1.98198	3.88449	14.1848	12.1777	1.17654	1.47894	2.41986	2.9037	2.78927
GLYMA08g04290_1	OFP8 (ARABIDOPSIS THALIANA OVATE FAMILY PROTEIN 8)			2.02058	0.841337	1.67457	14.1494	8.24555	0.465707	0.394234	0.487329	0.157576	0.141183
GLYMA18g38800_1	calcium-binding EF hand family protein	KOG0027		0.949034	2.25463	11.7644	14.1164	13.8824	3.0674	2.1839	2.92712	6.395	6.57431
GLYMA18g41130_1	RER1 (RETICULATA-RELATED 1)			2.36572	3.00834	5.88289	14.0709	16.9314	0.730226	0.982988	1.26983	0.605356	0.989025
GLYMA08g18990_1	2-nitropropane dioxygenase family / NPD family			0.889371	1.10908	3.16003	14.0616	19.6334	0.801998	0.963601	1.46989	2.53488	3.45454
GLYMA13g03320_1	ATFXG1 (alpha-fucosidase 1); alpha-L-fucosidase/ carboxylesterase			1.62325	0.935017	2.84209	13.9426	13.022	0.682404	0.487749	0.580962	0.341446	0.737962
GLYMA12g05250_4				0.850512	0.684298	1.51669	13.9171	11.8399	1.51204	0.898995	0.951165	0.783971	0.945156
GLYMA12g00960_1	kinase	KOG1187		1.60372	2.76197	5.65005	13.9067	7.83078	1.04181	2.03318	7.0894	15.1814	18.7478
GLYMA01g25960_2				1.96415	1.9411	7.28399	13.8874	21.1148	1.27836	1.66735	0.813688	1.05447	1.80234
GLYMA08g41310_1	unknown protein			0.973386	8.55766	23.0243	13.8868	7.95451	10.4342	10.3953	14.7148	13.069	17.8453
GLYMA20g01500_1	ELI3-2 (ELICITOR-ACTIVATED GENE 3-2); aryl-alcohol dehydrogenase/ mannitol dehydrogenase	KOG0023		0.924124	0.94023	4.32814	13.8843	12.6809	0.647339	0.580556	0.977227	3.64219	15.1011
GLYMA07g39860_1	C2 domain-containing protein	KOG1030		1.72001	4.5148	16.6186	13.8588	9.43312	8.12058	12.0805	21.7899	29.767	34.1415
GLYMA14g15020_1	glycine-rich protein / oleosin			0.841553	1.41289	3.48698	13.8337	23.7127	0.932694	1.38608	1.31921	1.26298	1.48125
GLYMA01g25960_3				1.51117	1.92844	6.94069	13.8122	21.162	1.31275	1.61229	0.7802	1.08108	1.69979
GLYMA01g06300_1	unknown protein			1.75931	2.53243	5.74317	13.7746	19.477	2.07466	1.82488	2.08539	3.5327	3.39379
GLYMA10g44170_1	HPT1 (HOMOGENTISATE PHYTYLTRANSFERASE 1); homogentisate phytyltransferase/ prenyltransferase			2.19722	2.60812	4.45116	13.7599	13.8025	2.81467	6.86797	13.443	9.18711	16.2605
GLYMA11g06280_1	reticulon family protein (RTNLB13)	KOG1792		0.767101	1.23739	4.57465	13.7416	24.723	2.348	1.78232	1.82819	3.62404	6.35992
GLYMA16g34060_1	disease resistance protein (TIR-NBS-LRR class), putative			1.49696	5.32962	10.934	13.6944	16.6988	2.35015	3.23989	5.0254	4.44408	6.24045
GLYMA15g09720_1				3.00379	11.8706	21.2161	13.692	8.95429	3.11999	2.27457	2.59148	3.97233	4.14684
GLYMA04g38990_1	XND1; transcription factor			1.19348	4.1232	4.87675	13.682	15.4247	1.03207	1.2857	0.655521	1.68757	1.36645
GLYMA10g28610_1	AtGolS1 (Arabidopsis thaliana galactinol synthase 1); transferase, transferring glycosyl groups / transferase, transferring hexosyl groups	KOG1950		1.31386	3.20701	14.6045	13.6603	8.38784	2.37961	2.43365	2.48293	3.72276	3.35659
GLYMA14g08000_1	AtPP2-B10 (Phloem protein 2-B10); carbohydrate binding			0.897638	1.33386	2.56255	13.6539	8.0613	3.50382	4.71967	3.59423	4.87122	5.85269
GLYMA06g12090_2		KOG0190		2.37009	2.37764	4.04807	13.6477	13.5473	0.908622	0.621677	0.86014	0.856508	0.794881
GLYMA20g24600_1	myb family transcription factor			0.836519	1.83206	5.96029	13.623	12.6447	4.5184	6.56819	4.61196	8.15409	8.27217
GLYMA12g16750_1	PAT1 (phytochrome a signal transduction 1); signal transducer/ transcription factor			1.18898	2.96337	8.59553	13.6199	9.65362	10.4178	9.91829	10.9905	14.7378	17.2306
GLYMA16g12800_1	nuclear transport factor 2 (NTF2) family protein / RNA recognition motif (RRM)-containing protein			0.959069	2.88883	10.0724	13.6023	9.14553	1.16279	1.62223	3.41169	9.34466	9.54129
GLYMA16g17150_1	pectinacetylesterase family protein	KOG4287		0.530054	0.617576	1.03161	13.5706	15.4043	1.1996	2.30677	2.80436	3.40234	1.72717
GLYMA20g26830_1	unknown protein			1.10715	2.22484	8.58762	13.5697	9.61421	1.10677	0.835683	0.93067	1.80967	1.47016
GLYMA18g41340_1	ATGSTU8 (GLUTATHIONE S-TRANSFERASE TAU 8); glutathione transferase	KOG0406		0.871924	1.97828	9.71551	13.5471	13.4294	1.28718	2.16124	5.79504	7.78333	11.0033
GLYMA19g29530_1	cation exchanger, putative (CAX8)	KOG2399		1.5608	5.40128	13.088	13.5279	9.90024	3.57677	2.46026	1.38054	3.1939	1.99369
GLYMA10g02710_1				0.581223	1.31988	2.2769	13.498	13.8151	11.3821	16.5214	24.3003	31.6522	39.0234
GLYMA01g41640_1	phosphoinositide binding			1.01269	1.25611	10.4634	13.481	6.48897	2.30907	5.02537	5.12427	14.0711	11.8279
GLYMA18g06840_1	ASN1 (GLUTAMINE-DEPENDENT ASPARAGINE SYNTHASE 1); asparagine synthase (glutamine-hydrolyzing)	KOG0571		1.65598	2.64157	9.43044	13.4655	18.8921	0.768222	0.713237	0.804234	0.840863	1.10188
GLYMA13g30770_1	GRX480; electron carrier/ protein disulfide oxidoreductase	KOG1752		1.40541	5.64965	9.71047	13.4612	7.56624	4.69587	6.92338	5.80303	7.33643	7.58739
GLYMA19g35180_3				1.19699	1.11386	3.09009	13.4378	12.2493	0.990718	0.957915	1.32116	2.28994	1.70146
GLYMA07g25450_1	atnudt17 (Arabidopsis thaliana Nudix hydrolase homolog 17); hydrolase	KOG2839		1.46482	3.10085	6.53844	13.4349	22.1459	7.91011	6.092	3.72704	5.91683	9.71842
GLYMA17g02600_1	integral membrane family protein			0.977521	1.39511	5.99825	13.4091	32.9515	1.21621	1.47952	1.65435	1.31219	1.73058
GLYMA18g45170_1	receptor-like protein kinase, putative	KOG1187		2.46676	5.89606	12.2829	13.351	19.9741	2.11918	5.31611	9.56061	10.7023	15.5396
GLYMA02g07280_1	mitochondrial phosphate transporter	KOG0767		1.05166	1.24423	2.41862	13.333	23.0456	1.6503	1.46428	2.57528	1.98437	2.65051
GmWRKY25				0.671781	0.695488	1.57754	13.3133	10.2653	2.02265	3.04744	6.97721	5.69296	9.56163
GLYMA12g32690_1	wound-responsive family protein			1.14549	1.91666	4.40145	13.2966	12.2226	0.214348	0.0795838	0.0902746	0.701516	0.237744
GLYMA17g02600_2				1.03508	1.28841	6.89473	13.2807	39.5112	1.37595	1.45012	1.65695	1.21228	1.87715
GLYMA11g04130_2			JAZ/TIFY	2.72004	4.14408	6.19261	13.27	6.49306	22.5912	24.5773	28.509	36.7488	27.6966
GLYMA15g07230_1	ATMYB102 (ARABIDOPSIS MYB-LIKE 102); DNA binding / transcription factor	KOG0048		1.28085	3.40344	9.96559	13.2621	10.3429	2.5447	3.39736	6.12568	9.74104	10.1965
GLYMA15g40070_1	NCED3 (NINE-CIS-EPOXYCAROTENOID DIOXYGENASE 3); 9-cis-epoxycarotenoid dioxygenase			1.14067	8.28491	12.2226	13.2152	14.0356	4.58053	15.9553	35.3918	39.862	39.6345
GLYMA10g33060_1	ERF1 (ETHYLENE RESPONSE FACTOR 1); DNA binding / transcription activator/ transcription factor		ERF gene	0.972523	1.57825	3.84328	13.2064	11.1765	1.62652	1.63058	3.50738	2.00566	2.691
GLYMA13g23740_1	lactoylglutathione lyase family protein / glyoxalase I family protein	KOG2944		1.09378	0.742816	1.30849	13.1691	20.1944	1.70934	1.94527	1.76232	2.76835	2.69044
GLYMA09g33360_1	ELI3-2 (ELICITOR-ACTIVATED GENE 3-2); aryl-alcohol dehydrogenase/ mannitol dehydrogenase	KOG0023		1.05225	1.14987	3.03713	13.1427	18.4388	1.04968	0.854539	0.811463	2.59631	4.30432
GLYMA17g04100_1	unknown protein			1.71788	2.1123	4.08498	13.1191	15.3807	1.00909	0.649625	0.87495	1.81004	1.3348
GLYMA07g02420_2				1.27621	3.35777	11.1279	13.1142	13.8487	1.4628	1.54	1.30326	2.12236	2.3508
GLYMA13g43570_1	BAC2; L-ornithine transmembrane transporter/ binding / carnitine:acyl carnitine antiporter	KOG0762		0.867942	2.59471	4.21833	13.0933	24.9316	1.56309	2.52432	2.55456	4.15785	4.58542
GLYMA07g36440_1	beta-fructofuranosidase, putative / invertase, putative / saccharase, putative / beta-fructosidase, putative			1.6055	2.347	4.12947	13.0826	18.2346	3.45103	3.87348	3.44636	5.06038	5.33638
GLYMA10g25680_1	ATHVA22E			0.503257	1.25665	9.25274	12.9835	10.3743	1.03386	1.70907	3.15675	5.04189	6.84021
GLYMA03g39200_1	DNAJ heat shock N-terminal domain-containing protein			1.94329	4.03257	8.28749	12.9745	15.3151	1.80119	1.47703	2.753	2.08716	3.38123
GLYMA17g02930_1	unknown protein			0.70655	2.41326	6.38873	12.9282	27.6377	1.7839	1.28905	1.67863	1.46964	2.0105
GLYMA13g35300_1	dynein light chain type 1 family protein	KOG3430		1.92677	2.58343	4.36941	12.913	15.9503	1.30419	1.85168	2.38505	2.49866	2.62938
GLYMA11g11430_1	ERD7 (EARLY-RESPONSIVE TO DEHYDRATION 7)			1.87251	2.29139	4.30559	12.8877	17.364	9.41975	8.13603	4.94079	13.5802	8.04334
GLYMA07g12750_1	CER1 protein, putative			1.06068	2.94407	4.49253	12.8702	22.8526	0.966121	0.924056	0.770365	0.735733	0.829019
GLYMA12g05190_1	unknown protein			0.978889	3.00431	9.7902	12.8679	19.1648	0.8657	0.443967	0.707936	2.73677	2.74831
GLYMA20g32730_1	TEM1 (TEMPRANILLO 1); transcription factor			0.765933	2.33884	2.90095	12.8655	4.16788	12.1355	5.9011	1.35319	5.23466	3.69931
GLYMA18g16780_1	RLM3 (RESISTANCE TO LEPTOSPHAERIA MACULANS 3); ATP binding / transmembrane receptor			1.05928	2.85349	9.46673	12.8434	11.7699	3.44948	3.08891	4.00248	3.3291	3.49999
GLYMA16g17680_1	PRR1 (PINORESINOL REDUCTASE 1); pinoresinol reductase			1.43864	2.19866	7.41493	12.7995	9.89809	1.26498	1.89664	2.88466	2.07771	2.63901
GLYMA10g04210_1	ERF1 (ETHYLENE RESPONSE FACTOR 1); DNA binding / transcription activator/ transcription factor		ERF gene	0.855732	0.800346	2.88029	12.7812	6.79133	3.60064	4.27427	6.97073	3.41788	6.36133
GLYMA10g04190_1	ethylene-responsive factor, putative		ERF gene	1.23764	1.7402	3.29688	12.7449	4.8118	7.71424	12.625	20.5269	9.23105	23.2253
GLYMA13g22470_1	unknown protein			1.42224	2.39913	6.14823	12.7317	11.0679	1.81609	3.65756	8.33692	11.6933	12.9621
GLYMA20g26600_1	secretory protein, putative			1.92349	5.10079	11.7168	12.7287	26.0103	1.20252	1.21509	1.74962	2.16352	2.48787
GLYMA07g38620_1	IPT5; ATP binding / tRNA isopentenyltransferase/ transferase, transferring alkyl or aryl (other than methyl) groups	KOG1384		1.27807	0.930998	1.93444	12.7283	5.67791	0.574233	0.232383	0.159338	0.0938686	0.200031
GLYMA04g05030_1	ATBZIP4 (ARABIDOPSIS THALIANA BASIC LEUCINE-ZIPPER 4); DNA binding / transcription factor			0.81212	2.17123	7.30898	12.715	10.248	1.51969	2.06362	5.05126	7.68389	10.3787
GLYMA08g09250_1	VQ motif-containing protein			1.95914	5.84623	16.4264	12.7067	33.8453	1.90963	3.79364	3.86303	10.8152	5.73144
GLYMA02g08190_1	unknown protein			1.53769	1.35742	2.81995	12.7031	25.8996	0.628194	0.450609	0.465945	0.476529	0.420973
GLYMA06g08070_1	unknown protein			1.30991	4.00294	6.81121	12.7029	9.80263	2.87091	2.2327	3.25726	9.90271	12.2168
GLYMA05g07880_1	glycine-rich protein / oleosin			0.713788	1.43865	3.52313	12.6456	16.3626	0.931513	0.914429	0.907994	0.998973	0.838488
GLYMA14g02350_1	glycosyl hydrolase family 17 protein			1.06831	2.54239	3.93509	12.644	14.5977	1.60645	1.57661	1.33653	1.62306	1.59411
GLYMA05g37350_1	unknown protein			1.09059	2.33838	6.74899	12.6298	6.0864	1.12594	1.63461	2.65189	3.77699	2.70491
GLYMA11g06280_2				0.769927	1.40583	2.18389	12.6269	32.939	1.50463	1.60809	1.52103	2.64423	8.60757
GLYMA13g37730_1	wound-responsive family protein			1.63627	0.929842	8.06297	12.5942	4.14647	0.39766	0.511567	0.473406	0.628671	0.498911
GLYMA07g36640_1	WRKY23; transcription factor		GmWRKY101	0.830103	2.32341	7.35502	12.5889	8.09408	2.2618	2.50779	2.03907	3.84322	3.22945
GLYMA19g37240_1	pollen Ole e 1 allergen and extensin family protein			2.3426	2.16285	3.81784	12.5583	22.7282	1.106	2.9165	4.69079	5.43289	7.17777
GLYMA01g43540_2		KOG1371		0.854051	1.29954	2.45583	12.5572	11.9349	1.31258	1.44921	1.11132	1.99806	1.61562
GLYMA14g05350_2		KOG0143		1.16564	2.18667	5.16088	12.5158	8.69639	3.52455	4.80661	9.37915	7.60068	11.5171
GLYMA09g01530_1	unknown protein			0.483847	1.28662	2.75342	12.4887	51.8382	1.42605	1.13896	1.08933	1.42146	1.12577
GLYMA20g25400_1	protein kinase family protein	KOG1187		1.13695	6.64927	19.1842	12.4853	7.05788	21.2536	11.0906	8.40615	32.7446	20.9974
GLYMA15g01490_1	PDR12 (PLEIOTROPIC DRUG RESISTANCE 12); ATPase, coupled to transmembrane movement of substances	KOG0065		1.28195	2.62725	7.04281	12.4789	34.5107	1.91966	2.12126	3.36513	3.20288	5.20933
GLYMA08g27260_1	O-methyltransferase family 2 protein	KOG3178		0.58502	1.25266	5.71716	12.4594	7.69539	1.10072	1.13736	1.13678	1.22203	1.24648
GLYMA10g39010_1	unknown protein			1.26197	1.72343	2.31176	12.4571	25.1007	1.41628	1.32993	0.915528	1.14336	0.906358
GLYMA05g28240_1	PAKRP1 (PHRAGMOPLAST-ASSOCIATED KINESIN-RELATED PROTEIN 1); microtubule motor/ plus-end-directed microtubule motor	KOG4280		0.351182	0.57575	2.82054	12.4525	23.606	1.52935	2.11318	2.39857	5.85922	5.78316
GLYMA08g02200_1	unknown protein			1.00421	2.37793	8.85059	12.4424	5.26855	1.02335	1.69796	2.57671	3.02989	2.25847
GLYMA10g44170_2				1.23543	2.04769	3.43463	12.4336	12.6235	2.60631	7.40021	13.7519	9.73938	16.5361
GLYMA05g36850_1	UGE2 (UDP-D-glucose/UDP-D-galactose 4-epimerase 2); UDP-glucose 4-epimerase/ protein dimerization	KOG1371		0.63001	1.00585	2.72323	12.4219	17.8354	0.677639	0.452262	0.522922	0.799437	1.29144
GLYMA19g35880_1	ATEXO70H4 (exocyst subunit EXO70 family protein H4); protein binding	KOG2344		2.7862	6.2855	3.8151	12.4049	14.1305	1.50502	1.1184	1.06236	2.05021	2.00391
GLYMA13g20340_1	unknown protein			0.848299	1.06605	9.36138	12.3987	12.5173	1.05785	0.984507	0.989405	1.10092	1.2448
GLYMA13g19680_1	unknown protein			0.636451	0.638681	0.851006	12.3803	11.9139	1.45308	1.22054	0.685272	0.820103	1.37941
GLYMA07g32490_1	ATGLR2.7; intracellular ligand-gated ion channel	KOG1052		2.76416	10.4317	34.2256	12.3799	9.55384	2.84736	1.52956	1.70359	2.21563	2.05484
GLYMA13g02230_1				1.92326	15.2056	24.2439	12.374	8.86313	2.18946	3.62464	6.6527	12.0511	8.96702
GLYMA07g00740_1	BAC2; L-ornithine transmembrane transporter/ binding / carnitine:acyl carnitine antiporter	KOG0762		0.683181	0.682687	1.48337	12.3726	15.9985	0.688642	0.860395	1.29521	2.11763	2.71658
GLYMA19g02180_1	AATP1 (AAA-ATPase 1); ATP binding / ATPase/ nucleoside-triphosphatase/ nucleotide binding	KOG0743		1.58447	4.83821	7.59119	12.3562	15.5157	1.30626	1.28047	1.40982	2.71512	1.99073
GLYMA11g03930_1	RLK1 (RECEPTOR-LIKE PROTEIN KINASE 1); ATP binding / carbohydrate binding / kinase/ protein kinase/ protein serine/threonine kinase/ protein tyrosine kinase/ sugar binding	KOG1187		1.00314	2.26117	5.47773	12.3426	13.0364	1.10585	1.23547	1.3242	1.61728	1.50828
GLYMA08g12510_1	ATGSTU7 (ARABIDOPSIS THALIANA GLUTATHIONE S-TRANSFERASE TAU 7); glutathione transferase	KOG0406		1.50244	2.35756	5.44052	12.3408	12.3631	1.39257	2.23544	4.35262	2.94841	5.06851
GLYMA06g04650_1				0.907437	1.32108	5.93285	12.3369	4.76658	4.28806	4.51335	5.27698	7.42255	6.7544
GLYMA19g05140_1	calcium-transporting ATPase, plasma membrane-type, putative / Ca(2+)-ATPase, putative (ACA13)	KOG0204		1.04907	2.73416	5.43251	12.3215	19.9199	3.1133	3.48225	3.92738	6.25865	6.89568
GLYMA08g45560_1	trypsin and protease inhibitor family protein / Kunitz family protein			1.01565	1.53643	3.0828	12.2758	13.9399	1.39447	1.14278	2.36251	4.28045	28.8871
GLYMA04g39510_1	ABR1 (ABA REPRESSOR1); DNA binding / transcription factor		ERF gene	0.830521	0.965666	1.65997	12.2724	19.3065	2.80037	7.17557	8.72318	13.2675	16.6109
GLYMA06g19820_2		KOG2450		0.987834	1.88511	7.53886	12.2571	8.17957	1.73595	1.53398	1.64827	2.09882	1.77763
GLYMA17g35810_1	unknown protein			2.24463	3.32881	7.6458	12.2553	5.08371	1.53592	1.13614	1.28142	1.85269	1.82408
GLYMA03g34680_1	late embryogenesis abundant protein, putative / LEA protein, putative			0.890279	0.816781	1.88026	12.2474	15.8312	0.967034	1.42313	1.46204	1.49984	3.19621
GLYMA13g09290_1	SKP2A			1.79608	1.51517	8.35378	12.2417	25.11	0.787244	0.80255	0.597842	0.86744	1.33066
GLYMA09g07320_1	alliinase family protein			1.38691	1.90652	4.43307	12.2211	16.6612	0.97162	1.83799	2.44214	2.53394	3.42112
GLYMA06g45540_1	MYB14 (MYB DOMAIN PROTEIN 14); DNA binding / transcription factor	KOG0048		1.85331	5.27655	9.0346	12.2097	8.96275	20.8529	22.9485	25.8893	29.7742	32.0943
GLYMA01g43540_1	UGE5 (UDP-D-glucose/UDP-D-galactose 4-epimerase 5); UDP-glucose 4-epimerase/ protein dimerization	KOG1371		0.962491	1.41419	2.5381	12.1982	11.6745	1.3305	1.4871	1.11309	2.02743	1.70568
GLYMA15g17810_1	ORP4C (OSBP(OXYSTEROL BINDING PROTEIN)-RELATED PROTEIN 4C); oxysterol binding	KOG2210		0.930111	3.16442	9.38416	12.1876	5.22476	3.04754	4.0972	3.86147	5.52486	5.6114
GLYMA08g47420_1	unknown protein			0.635675	0.924444	2.13868	12.1762	15.0507	1.15961	1.88988	2.72382	2.83198	1.54076
GLYMA16g05580_1	acyltransferase/ catalytic			1.32692	1.178	1.5422	12.1577	18.755	1.07461	0.921033	1.09247	0.968594	1.10725
GLYMA03g38040_1	MYB108 (myb domain protein 108); DNA binding / transcription factor	KOG0048		1.05282	4.78603	14.1035	12.1575	9.2403	4.17473	4.17686	4.74806	3.99119	5.92139
GLYMA20g26140_1	unknown protein			1.1184	8.48612	11.42	12.1549	8.72106	2.16671	1.99926	2.14853	4.3118	3.60189
GLYMA13g00850_2				1.20282	1.27634	3.40247	12.1344	21.0529	0.906765	0.710077	0.733749	0.666203	0.683802
GLYMA04g07390_1	BOR4 (REQUIRES HIGH BORON 4); anion exchanger			4.37258	9.81397	5.45341	12.122	6.89202	4.99026	4.54584	2.92044	5.13023	2.22509
GLYMA08g40620_1	unknown protein			1.24692	2.28334	4.46424	12.1113	13.8043	2.39757	2.23131	1.80894	2.46058	2.57483
GLYMA05g01780_1	unknown protein			1.2107	1.88974	7.54252	12.0914	19.2642	13.527	12.7391	20.7626	19.7895	32.6998
GLYMA19g40980_1	PIF3 (PHYTOCHROME INTERACTING FACTOR 3); DNA binding / protein binding / transcription factor/ transcription regulator	KOG4304		0.825298	0.502751	1.60191	12.0829	8.77634	1.10658	1.34327	0.659658	1.753	0.540148
GLYMA02g13120_1	AFP2 (ABI FIVE BINDING PROTEIN 2)			1.82457	4.77087	9.59423	12.0511	9.30247	1.51687	1.48278	1.95925	2.84668	2.69985
GLYMA06g04070_2				0.791037	2.07897	4.0095	11.9999	8.45517	2.13684	1.78027	2.28106	2.58799	1.96534
GLYMA08g04660_1	BEE3 (BR ENHANCED EXPRESSION 3); DNA binding / transcription factor			0.849713	1.02302	4.4946	11.9935	2.718	1.70542	2.74594	9.68203	8.02702	11.3791
GLYMA05g34030_2				0.880292	1.07045	1.74768	11.9907	11.9288	1.23765	1.62775	2.14357	2.08091	3.07123
GLYMA10g07780_1	unknown protein			0.454439	0.646548	5.28575	11.966	5.06599	0.825434	1.82037	2.78248	2.17892	1.72042
GLYMA06g47770_1	disease resistance protein-related / LRR protein-related			1.22682	0.829004	1.84566	11.9565	10.0467	1.54286	2.50608	3.25781	2.20302	3.45598
GLYMA18g03930_1	PP2CA (ARABIDOPSIS THALIANA PROTEIN PHOSPHATASE 2CA); protein binding / protein serine/threonine phosphatase	KOG0698		1.17025	3.38518	7.44016	11.9562	12.0995	0.9009	1.56473	3.265	4.06744	3.89757
GLYMA18g43540_1	ATAMT2 (AMMONIUM TRANSPORTER 2); ammonium transmembrane transporter/ high affinity secondary active ammonium transmembrane transporter	KOG0682		1.14607	2.45242	5.86216	11.9549	11.5773	2.16644	1.86098	1.94021	2.6186	2.23769
GLYMA19g36830_1	MYB36 (myb domain protein 36); DNA binding / transcription factor	KOG0048		0.852389	0.729609	1.56071	11.9371	11.593	1.13215	1.31451	1.61336	1.84841	1.79402
GLYMA09g29000_1	leucine-rich repeat family protein / protein kinase family protein	KOG1187		2.2999	3.3869	6.69803	11.9268	11.6615	2.35313	1.68365	1.96265	2.23158	3.31024
GLYMA13g31930_1	unknown protein			1.77857	6.71032	13.8134	11.9034	6.4189	5.66099	6.27781	4.83456	10.0757	7.27792
GLYMA13g44400_1	leucine-rich repeat family protein			0.940043	1.118	1.33058	11.8993	15.3346	1.20436	1.34923	1.42082	1.40152	1.62327
GLYMA13g30660_1	ATGLR2.7; intracellular ligand-gated ion channel	KOG1052		2.39133	6.17562	15.327	11.8838	4.62509	1.13854	1.4476	3.20718	3.89692	4.2124
GLYMA02g00450_1	calmodulin, putative	KOG0027		1.9673	4.86677	10.3616	11.8735	11.5334	2.51642	1.92281	2.08687	3.80508	3.20173
GLYMA02g45350_1	disease resistance protein (TIR-NBS-LRR class), putative	KOG4658		1.40896	3.65759	4.2137	11.866	7.78754	1.78503	1.4415	1.33418	2.22458	2.16356
GLYMA20g34820_1	protease inhibitor, putative			0.805841	1.22771	4.19263	11.8204	52.4353	1.10106	1.27036	1.59651	1.475	1.72065
GLYMA18g24730_1				0.917273	1.83159	5.51409	11.7994	54.4777	1.55071	2.31798	2.64764	5.25048	8.19931
GLYMA06g07480_1	BOR4 (REQUIRES HIGH BORON 4); anion exchanger			4.70643	6.45388	4.17814	11.7906	7.50499	5.57505	5.14775	4.06411	6.92605	4.93689
GLYMA01g00730_1	caffeoyl-CoA 3-O-methyltransferase, putative	KOG1663		1.93081	3.22726	7.58225	11.758	13.9813	4.50172	8.91166	13.8867	12.6792	17.1103
GLYMA11g34410_1	PP2CA (ARABIDOPSIS THALIANA PROTEIN PHOSPHATASE 2CA); protein binding / protein serine/threonine phosphatase	KOG0698		1.81881	4.4648	9.58774	11.7562	12.2795	0.967841	1.37512	3.15913	4.72611	4.70636
GLYMA01g00730_4		KOG1663		1.87896	3.25726	7.59413	11.7547	13.9459	4.42349	9.12567	13.9617	12.0969	17.2235
GLYMA02g18380_3				1.00684	1.48472	2.37084	11.7268	33.8685	0.947348	0.917583	1.1468	1.07941	1.37483
GLYMA04g12060_1	unknown protein			1.20892	1.72543	5.00242	11.7148	18.2907	1.65274	1.84198	2.07985	1.57808	2.82274
GLYMA08g01810_1	GL3 (GLABROUS 3); protein binding / transcription factor			1.14037	1.21573	2.00764	11.6711	23.6765	1.62745	1.90512	1.96647	1.64036	2.19763
GLYMA19g38390_1	short-chain dehydrogenase/reductase (SDR) family protein	KOG0725		1.18336	1.01871	1.54666	11.6685	16.3385	0.613873	0.353133	0.627606	0.528504	0.732638
GLYMA19g43650_1	unknown protein			0.861185	1.46319	3.53888	11.6456	12.4941	2.37752	3.32766	3.77535	4.97094	4.73513
GLYMA11g09690_1	ATFP6 (FARNESYLATED PROTEIN 6); metal ion binding	KOG1603		1.70082	1.7774	9.25385	11.6382	7.52403	1.83107	2.91603	3.45446	8.35917	5.95883
GLYMA15g17420_1	S-locus lectin protein kinase family protein	KOG1187		1.61796	4.75352	7.42297	11.6356	12.5972	2.40039	1.34097	1.51366	3.50407	2.31663
GLYMA12g02290_4		KOG0061		1.49623	2.16364	3.78568	11.6166	21.1693	3.58592	8.69568	20.9233	26.272	31.1341
GLYMA03g31940_1	ATERF15 (Ethylene-responsive element binding factor 15); DNA binding / transcription activator/ transcription factor		ERF gene	1.18181	1.37442	1.97392	11.61	4.40036	1.7615	2.11346	4.52215	1.66556	3.51429
GLYMA18g06360_1	WRKY26; transcription factor		GmWRKY62	1.16198	2.45774	4.34176	11.6077	18.9377	1.37653	1.36009	2.29488	3.34105	3.39806
GLYMA19g01780_1	CYP82C4; electron carrier/ heme binding / iron ion binding / monooxygenase/ oxygen binding	KOG0156		1.35341	2.75099	12.4962	11.5973	9.20515	3.834	4.9288	5.85936	6.22822	7.67038
GLYMA07g39880_1	unknown protein			1.57241	1.58914	5.75576	11.5913	22.8897	1.36927	5.4402	12.473	15.2102	18.4321
GLYMA11g05880_1	MAPKKK21; ATP binding / protein kinase/ protein serine/threonine kinase	KOG0198		1.04746	1.56558	3.11956	11.5771	5.49034	3.89848	8.00858	12.1484	9.32103	12.7995
GLYMA14g40360_1	unknown protein			2.72854	4.43954	8.17177	11.5771	16.1922	1.08004	0.565306	1.06334	1.32772	1.15345
GLYMA10g08370_1	ABI5 (ABA INSENSITIVE 5); DNA binding / transcription activator/ transcription factor			0.836556	1.70915	2.59671	11.5662	16.5567	0.880263	1.05654	1.22045	1.02369	0.766183
GLYMA13g05010_1	AATP1 (AAA-ATPase 1); ATP binding / ATPase/ nucleoside-triphosphatase/ nucleotide binding	KOG0743		1.83698	4.54549	9.9927	11.5482	14.8299	1.3592	1.02	1.09729	1.36336	1.48643
GLYMA08g42020_1	RLK1 (RECEPTOR-LIKE PROTEIN KINASE 1); ATP binding / carbohydrate binding / kinase/ protein kinase/ protein serine/threonine kinase/ protein tyrosine kinase/ sugar binding	KOG1187		1.26934	4.05086	3.7207	11.5177	17.7014	1.43015	1.21202	1.45648	1.21384	1.7381
GLYMA07g12780_1	CER1 (ECERIFERUM 1); octadecanal decarbonylase			1.32053	2.69481	2.00617	11.4887	26.8825	0.990859	0.943788	0.895366	0.939984	1.04142
GLYMA09g06630_1	ORP4C (OSBP(OXYSTEROL BINDING PROTEIN)-RELATED PROTEIN 4C); oxysterol binding	KOG2210		1.27228	3.01265	8.85017	11.4736	5.4952	2.90854	2.55374	2.3591	3.5477	3.57176
GLYMA14g34640_1	tetratricopeptide repeat (TPR)-containing protein	KOG0624		0.873663	4.55463	10.0793	11.4726	2.06326	1.77345	2.01238	2.19458	2.07677	2.18741
GLYMA15g08480_1	ANAC073 (ARABIDOPSIS NAC DOMAIN CONTAINING PROTEIN 73); transcription activator/ transcription factor			0.910961	1.22989	3.64514	11.45	15.3567	2.54381	2.34819	2.32981	6.54592	3.73718
GLYMA18g52390_1	ATP binding	KOG4658		1.49758	7.29161	9.09421	11.3712	17.1619	7.24493	8.18529	8.81551	9.27347	10.1384
GLYMA07g06620_1	GBF3 (G-BOX BINDING FACTOR 3); sequence-specific DNA binding / transcription factor			1.05102	2.1073	9.29693	11.3574	5.44195	1.1462	1.14893	1.33735	2.41222	1.95359
GLYMA10g32820_1	protease inhibitor, putative			1.32202	1.53332	4.88809	11.3467	37.6034	1.11222	1.28111	1.7507	1.71913	2.04398
GLYMA08g18460_1	60S ribosomal protein-related	KOG1685		1.17423	0.965994	1.74833	11.3428	17.2273	0.881842	1.00626	0.965649	1.06555	0.583685
GLYMA20g06680_1	ATNUDT2 (ARABIDOPSIS THALIANA NUDIX HYDROLASE HOMOLOG 2); ADP-ribose diphosphatase/ NAD or NADH binding / hydrolase	KOG0648		2.32965	17.5309	20.8766	11.3154	28.8855	3.98407	3.32139	4.4636	6.35438	5.91712
GLYMA07g08300_1				1.56606	6.52203	11.7502	11.3107	12.3916	4.32035	1.85174	1.41295	6.15384	3.29919
GLYMA15g14770_1	unknown protein			1.02961	1.39417	5.3298	11.3092	13.9375	1.03519	1.32818	1.30732	2.92401	2.98834
GLYMA09g03840_1	unknown protein			1.29983	2.5234	7.41843	11.2895	11.3318	0.99389	1.04454	0.774729	1.43003	1.43168
GLYMA11g14470_1	unknown protein			3.26425	9.59504	14.6149	11.2886	7.19093	0.880063	0.8186	1.05051	2.7735	1.99876
GLYMA07g03450_1	26.5 kDa class I small heat shock protein-like (HSP26.5-P)			0.976765	1.95652	2.07776	11.2857	17.1177	1.89315	3.01146	6.16372	9.58836	14.7918
GLYMA13g27120_1	dehydrin family protein			1.44323	1.8861	3.12926	11.283	17.8915	0.922812	1.04816	0.955917	2.34776	1.6629
GLYMA13g37830_1	transferase/ transferase, transferring acyl groups other than amino-acyl groups			1.52613	4.89646	8.12283	11.2675	18.3048	1.86865	1.73467	1.33957	2.74067	2.16369
GLYMA13g39240_3		KOG0037		0.867067	3.2123	9.57554	11.2456	12.6719	2.1661	2.03087	2.11907	1.95943	2.02513
GLYMA02g44140_1	GDSL-motif lipase/hydrolase family protein			1.41528	3.15161	5.65463	11.2341	18.9161	2.08723	4.0458	7.54162	13.3005	16.6929
GLYMA08g07590_1	EXL2 (EXORDIUM LIKE 2)			1.36547	1.94984	3.38198	11.2205	6.81975	2.78861	3.54418	3.27378	3.41545	3.36618
GLYMA06g13560_1	unknown protein			1.21585	1.82207	4.23855	11.2136	12.7939	0.816189	0.696286	0.650257	0.910903	0.710879
GLYMA06g44260_1	HSL1 (HAESA-Like 1); ATP binding / kinase/ protein serine/threonine kinase	KOG1187		1.49528	2.59952	4.01702	11.2074	23.2171	2.13852	2.82336	3.14292	3.07181	3.60085
GLYMA08g15050_1	WRKY51; transcription factor		GmWRKY6	1.46323	5.93002	9.64098	11.2029	11.2592	2.0064	1.46644	1.57402	1.72013	2.05677
GLYMA02g42110_1	glycosyl hydrolase family 17 protein			0.990862	1.18736	2.50914	11.2026	8.85365	1.10604	1.23603	1.31554	1.80507	1.79572
GLYMA17g34440_1				1.30406	2.33499	6.18912	11.1926	10.5305	2.07005	2.37983	2.99774	3.73692	3.91879
GLYMA02g14090_1	peroxidase, putative			1.80926	1.32098	3.49514	11.1743	24.4423	0.838845	0.689671	1.06121	1.24684	0.741122
GLYMA15g10600_1				1.32824	2.48768	5.99391	11.1621	9.06225	1.47502	3.17253	5.84753	10.9958	14.5499
GLYMA04g22800_1	unknown protein			0.612445	1.80155	5.46419	11.1556	13.1226	1.89934	2.26429	3.22359	3.10221	2.88617
GLYMA20g38590_1	peroxidase, putative			1.07256	5.09525	10.1761	11.1456	6.55366	1.02564	0.709403	0.598003	0.479705	0.632103
GLYMA07g01660_2		KOG1573		0.324367	1.09276	2.72365	11.1322	22.2241	1.42052	1.6933	1.39733	1.48091	1.74712
GLYMA06g04490_1	AP2 domain-containing transcription factor, putative			1.33131	1.8304	6.7384	11.129	11.2004	1.38428	1.86696	1.80144	2.89145	2.96772
GLYMA08g41320_1	unknown protein			1.46786	6.58898	14.4075	11.1214	7.96589	11.7332	14.1394	21.5859	18.391	21.7993
GLYMA13g40820_2		KOG0223		0.832872	1.15901	7.68001	11.1199	6.15227	0.506738	1.02427	1.74058	2.76353	3.1811
GLYMA18g46500_1	C2 domain-containing protein	KOG1028		2.10113	6.14424	10.9727	11.095	12.4873	1.3759	1.04643	0.882113	1.50342	1.43512
GLYMA05g33150_1	VHS domain-containing protein / GAT domain-containing protein	KOG1087		0.760039	1.20544	2.81224	11.0942	14.8617	1.04359	1.30182	1.56042	2.58003	2.13627
GLYMA11g06010_1	HSF4 (HEAT SHOCK FACTOR 4); DNA binding / transcription factor/ transcription repressor			1.0775	3.62025	6.79488	11.0878	10.8688	3.97793	3.68746	3.97898	4.7964	4.60197
GLYMA16g04350_1	SHT (SPERMIDINE HYDROXYCINNAMOYL TRANSFERASE); N-acyltransferase/ hydroxycinnamoyltransferase/ spermidine:caffeoyl CoA N-acyltransferase/ spermidine:coumaroyl CoA N-acyltransferase/ spermidine:feruloyl CoA N-acyltransferase/ spermidine:sinapoyl CoA N-acyl			1.14656	0.889755	3.47278	11.0841	13.7177	0.622311	0.652657	0.77618	0.843143	0.80679
GLYMA03g34680_2				0.907877	0.91867	1.76039	11.071	13.9453	0.898053	1.43585	1.37667	2.16823	3.72722
GLYMA19g27200_1	acyltransferase/ catalytic	KOG4409		1.17998	1.40958	1.79392	11.0665	24.7666	0.871511	0.780107	1.01068	1.04108	1.05428
GLYMA18g45180_1	protein kinase family protein	KOG1187		1.99847	4.96229	8.58239	11.0612	15.1817	1.64509	3.27127	4.57621	5.39689	6.28868
GLYMA19g35180_2				1.06174	1.11568	2.80486	11.053	9.49904	0.918027	0.934123	1.15993	2.13323	1.52486
GLYMA05g29370_1	ATGSTU7 (ARABIDOPSIS THALIANA GLUTATHIONE S-TRANSFERASE TAU 7); glutathione transferase	KOG0406		1.51592	1.1061	5.19561	11.0526	15.7358	1.92463	1.73797	2.46961	4.17045	6.03386
GLYMA13g25620_1	ZIFL1 (ZINC INDUCED FACILITATOR-like 1); tetracycline:hydrogen antiporter	KOG2615		1.1345	0.941847	1.75691	11.0406	11.39	0.626818	0.475514	0.537906	1.21221	0.96103
GLYMA14g34640_2		KOG0624		1.05937	4.22858	7.72494	11.0319	2.00772	1.51404	1.97489	2.06878	2.22049	2.16953
GLYMA03g16630_1	unknown protein			1.51882	2.41873	5.34433	11.0178	11.9352	0.887656	1.38288	0.826494	1.03638	1.58999
GLYMA08g25400_1	NUA (NUCLEAR PORE ANCHOR)			1.37029	2.71806	11.7425	10.9841	16.471	1.34717	0.974666	1.01208	1.13033	1.18138
GLYMA11g19240_1	CYP94C1; fatty acid (omega-1)-hydroxylase/ oxygen binding	KOG0157		1.85203	3.20933	4.36012	10.9781	7.19491	7.81927	8.0956	6.66045	12.3919	9.75445
GLYMA19g02170_1	AATP1 (AAA-ATPase 1); ATP binding / ATPase/ nucleoside-triphosphatase/ nucleotide binding	KOG0743		0.882559	1.54139	3.10364	10.958	12.1614	1.17843	1.46131	1.37255	2.1354	1.93785
GLYMA13g43870_1	PDR12 (PLEIOTROPIC DRUG RESISTANCE 12); ATPase, coupled to transmembrane movement of substances	KOG0065		2.07752	4.09026	12.0316	10.9575	9.80344	1.93946	2.63966	3.2576	3.08243	3.75601
GLYMA10g29280_1	RBOHD (RESPIRATORY BURST OXIDASE HOMOLOGUE D); NAD(P)H oxidase	KOG0039		1.56426	6.5761	9.8105	10.9184	19.1692	1.65256	1.36623	1.19836	1.62669	1.45979
GLYMA18g01340_2				1.589	3.3206	5.91144	10.8817	7.78254	0.599627	1.04512	2.65666	1.73601	4.23365
GLYMA17g34430_1	chalcone isomerase			1.27129	1.35008	2.91757	10.8802	9.48666	1.81224	2.7259	3.9888	5.615	5.93335
GLYMA14g37980_1	unknown protein			0.509226	1.3473	1.98474	10.8793	12.2937	1.11853	0.835377	0.850703	1.74902	2.09491
GLYMA14g35660_1	epsin N-terminal homology (ENTH) domain-containing protein / clathrin assembly protein-related			0.864671	1.81441	3.25082	10.8548	6.54251	2.57768	3.76066	4.21047	3.99153	2.84465
GLYMA12g32480_1				2.59356	2.65393	6.77766	10.8381	7.10342	1.29882	1.83985	1.86396	2.35574	2.12542
GLYMA14g05350_1	EFE (ETHYLENE-FORMING ENZYME); 1-aminocyclopropane-1-carboxylate oxidase	KOG0143		0.991012	2.0867	5.02259	10.8303	7.85171	3.40639	4.81739	9.14412	7.3118	11.3826
GLYMA12g36320_1	trypsin and protease inhibitor family protein / Kunitz family protein			1.13821	1.25606	3.7619	10.8155	11.7974	1.24783	1.98753	2.12513	2.01455	2.2842
GLYMA15g24610_1	unknown protein			1.50191	2.51574	3.06844	10.791	11.8987	2.27563	1.67714	1.12006	1.30759	1.2183
GLYMA10g33240_2				1.38082	1.16204	2.15545	10.7694	6.60206	0.643334	0.421154	0.660871	0.617494	0.675204
GLYMA17g05500_1	ATTPS03; (E)-beta-ocimene synthase/ myrcene synthase			1.64519	2.57265	5.56898	10.7674	3.04319	0.986109	0.745038	0.915575	0.770075	1.02356
GLYMA13g37840_1	transferase/ transferase, transferring acyl groups other than amino-acyl groups			2.02166	5.60302	11.0139	10.7664	23.6411	1.35605	1.11836	0.94539	1.78425	1.76019
GLYMA10g00470_1	calmodulin, putative	KOG0027		1.60433	4.19841	8.97258	10.7477	9.63337	2.92259	2.27692	2.18965	4.09494	3.18221
GLYMA06g28650_1	ATBCB (ARABIDOPSIS BLUE-COPPER-BINDING PROTEIN); copper ion binding / electron carrier			1.21113	4.23923	6.48396	10.707	14.7437	1.65109	1.75922	2.22378	1.71471	2.55467
GLYMA20g08340_1	RPM1 (RESISTANCE TO P. SYRINGAE PV MACULICOLA 1); nucleotide binding / protein binding	KOG4658		0.962709	3.34305	5.35884	10.6673	7.39992	0.897806	0.466066	0.465147	0.476106	0.444899
GLYMA08g40480_1	GDSL-motif lipase/hydrolase family protein			1.55517	1.24631	3.30985	10.6392	16.0985	1.18004	1.06432	1.16421	1.51358	1.77612
GLYMA13g30890_1	DNAJ heat shock family protein	KOG0714		1.32996	2.28256	5.28992	10.619	4.33196	0.811568	1.54902	1.99412	3.15873	3.45925
GLYMA08g14810_1	unknown protein			0.630479	0.564029	2.19272	10.6145	5.41983	0.999038	0.654928	0.788486	1.1169	0.978243
GLYMA16g22050_1	unknown protein			0.726975	1.09967	5.00044	10.6144	7.50541	0.961707	2.19377	3.44174	4.85316	7.31762
GLYMA13g33300_1	ATGA2OX1 (gibberellin 2-oxidase 1); gibberellin 2-beta-dioxygenase	KOG0143		0.999858	1.27036	2.69397	10.5543	4.59952	2.60971	4.52264	2.57535	2.28795	3.6882
GLYMA08g46650_1	ATP binding / carbohydrate binding / kinase/ protein kinase/ protein serine/threonine kinase/ protein tyrosine kinase/ sugar binding			1.50201	5.61628	9.43049	10.5409	8.68451	5.91335	5.70544	6.48639	9.5256	7.50998
GLYMA10g00930_1	MYB15 (MYB DOMAIN PROTEIN 15); DNA binding / transcription factor	KOG0048		0.906705	6.77949	5.71769	10.5238	8.09978	4.1111	6.83032	11.3354	6.81393	12.37
GLYMA02g02230_1	BGLU11 (BETA GLUCOSIDASE 11); hydrolase, hydrolyzing O-glycosyl compounds	KOG0626		1.74148	1.2373	8.14443	10.5146	23.8311	0.758165	0.733719	1.1945	1.09858	1.01467
GLYMA16g34000_1	disease resistance protein (TIR-NBS-LRR class), putative	KOG4658		1.7909	5.70545	5.72326	10.4819	14.1912	1.85143	2.18507	2.13226	2.68169	2.66075
GLYMA01g24530_1	P5CS2 (DELTA 1-PYRROLINE-5-CARBOXYLATE SYNTHASE 2); catalytic/ glutamate 5-kinase/ oxidoreductase	KOG4165		1.10442	1.30551	3.0428	10.4628	19.9456	0.829189	0.782872	0.663935	0.670626	0.769282
GLYMA12g31070_1	calcium ion binding	KOG0037		0.739048	2.76901	8.01653	10.4465	12.473	3.07941	3.90434	4.25349	4.95017	6.52438
GLYMA15g01830_1	BAC2; L-ornithine transmembrane transporter/ binding / carnitine:acyl carnitine antiporter	KOG0762		0.864545	4.31226	6.36709	10.42	17.5223	1.87775	3.94259	4.40865	7.51065	6.64249
GLYMA14g05350_3		KOG0143		1.18774	2.55601	5.55793	10.4143	7.71841	3.42961	4.86455	8.25047	6.47746	9.54972
GLYMA03g37360_1	ATL5 (ATL5); protein binding / zinc ion binding			0.781627	1.12224	4.37566	10.4117	11.6409	1.22463	1.08682	0.866163	0.946167	1.42422
GLYMA17g15590_1	vesicle-associated membrane family protein / VAMP family protein			0.738976	1.02757	2.99545	10.39	9.43125	0.792347	0.607416	0.772131	1.70317	1.23544
GLYMA02g46870_1	ATSERAT2;2 (SERINE ACETYLTRANSFERASE 2;2); serine O-acetyltransferase	KOG4750		1.45189	1.45826	2.58729	10.375	18.2672	1.00994	1.11819	2.51051	1.08863	2.16068
GLYMA12g31240_1	unknown protein			1.54399	4.02068	12.1434	10.3735	16.0155	0.972694	0.94045	1.20237	1.47645	0.932118
GLYMA19g28180_1	unknown protein			1.33552	2.58226	2.24138	10.3684	14.8923	1.20768	0.934249	0.695347	1.13344	0.708283
GLYMA19g27220_1	integral membrane family protein			1.77313	1.48518	3.16583	10.3466	18.1565	0.687646	0.699402	1.01224	0.6621	0.523353
GLYMA19g24160_1	F-box family protein			1.27124	1.33357	7.22883	10.3396	17.2529	2.64724	2.1612	2.45108	2.31077	3.49679
GLYMA10g41130_1	unknown protein			1.09849	5.44815	8.57224	10.3383	8.44157	2.74237	1.70792	1.78694	4.90449	3.72623
GLYMA04g04270_1	transferase family protein			1.33437	1.54166	5.11486	10.33	12.449	1.26975	1.1805	1.43982	2.4567	3.01678
GLYMA06g34940_1	HGO (HOMOGENTISATE 1,2-DIOXYGENASE); homogentisate 1,2-dioxygenase	KOG1417		1.82152	2.16035	3.90014	10.3272	10.704	1.26462	1.38098	1.23904	1.45876	1.21998
GLYMA08g18900_1	ATGCH; 3,4-dihydroxy-2-butanone-4-phosphate synthase/ GTP cyclohydrolase II	KOG1284		0.961176	2.39806	3.61943	10.322	15.9829	1.23404	1.03933	1.62787	1.75289	2.12223
GLYMA17g14350_1	unknown protein			1.31314	1.85882	3.4903	10.3158	15.842	1.27664	1.04707	1.16073	1.93709	2.85535
GLYMA03g34900_1	AT-HSFA3; DNA binding / transcription factor	KOG0627		2.57279	3.06676	9.02321	10.3154	15.4676	1.9099	2.09323	2.35754	3.9226	3.9106
GLYMA15g40220_1	ATGSTU19 (GLUTATHIONE S-TRANSFERASE TAU 19); glutathione binding / glutathione transferase	KOG0406		1.06528	2.4326	3.55829	10.3053	28.0738	0.661046	0.575433	0.67192	1.31934	1.53342
GLYMA13g01110_1	XTR6 (XYLOGLUCAN ENDOTRANSGLYCOSYLASE 6); hydrolase, acting on glycosyl bonds / hydrolase, hydrolyzing O-glycosyl compounds / xyloglucan:xyloglucosyl transferase			0.946744	4.61303	1.54811	10.2985	9.70166	2.14248	1.73634	1.33608	2.13552	2.43747
GLYMA09g05840_1	ethylene-responsive factor, putative		ERF gene	0.977881	1.30363	1.7138	10.2973	6.51779	1.35663	1.44187	1.73277	2.10694	3.10886
GLYMA20g28460_1	PAP85; nutrient reservoir			1.30165	1.40317	1.28753	10.2942	16.4807	0.914928	1.90999	6.19987	23.9633	28.8457
GLYMA19g31630_1	unknown protein			1.73882	1.89123	3.66673	10.285	10.0866	0.965744	0.708325	0.717231	0.871522	0.7122
GLYMA14g05650_1				0.275476	0.376432	0.532298	10.2565	3.85553	0.400843	0.463867	0.414611	0.530294	0.723337
GLYMA10g31240_3				2.2353	11.6482	16.2431	10.2461	5.86397	12.3059	8.63187	5.39741	10.9442	8.57823
GLYMA18g06870_1	oxidoreductase, 2OG-Fe(II) oxygenase family protein	KOG0143		0.670043	0.397043	2.47067	10.2435	4.49281	0.714066	0.546253	0.394888	0.554757	0.63523
GLYMA05g00760_1	leucine-rich repeat transmembrane protein kinase, putative	KOG1187		0.868086	3.25837	4.00369	10.2376	10.365	2.5643	2.73011	3.43015	4.50465	5.15294
GLYMA11g19070_1	NAD+ ADP-ribosyltransferase			1.05898	1.0431	1.41038	10.2116	12.3425	1.06472	1.01123	0.881193	0.869486	0.953994
GLYMA02g09710_1	nodulin MtN3 family protein	KOG1623		1.02194	1.116	4.2342	10.2085	14.5818	0.924614	1.07634	1.1236	1.56653	3.47256
GLYMA05g32850_1	ATAF1; transcription activator/ transcription factor			1.44905	10.292	12.5794	10.2019	4.9122	1.99545	3.64456	5.59043	6.52169	6.34885
GLYMA06g40330_1	calcium-binding EF hand family protein			1.3361	10.7504	10.8946	10.1947	4.12364	2.53451	4.29609	7.19099	6.45007	7.18979
GLYMA11g13910_1	transcription factor jumonji (jmjC) domain-containing protein			1.44536	1.20236	1.31002	10.194	55.47	1.32665	1.35985	2.19932	2.31612	2.54665
GLYMA06g45880_1	fringe-related protein	KOG2246		1.03572	1.27275	2.56165	10.174	14.1236	1.01018	1.94021	3.64664	5.96629	3.68422
GLYMA18g38680_1	unknown protein			0.907134	0.961219	1.4663	10.1252	13.1731	1.16866	2.19745	2.70387	2.96417	1.36191
GLYMA13g25570_1	OPR2	KOG0134		1.55855	1.53135	2.35812	10.1197	8.91453	2.04008	1.64848	3.44198	5.05374	7.81751
GLYMA15g15260_2				0.969935	1.57358	3.41152	10.1159	10.2106	1.18153	2.28417	4.16827	9.02452	10.8863
GLYMA06g05280_1	ATBCAT-2 (ARABIDOPSIS THALIANA BRANCHED-CHAIN AMINO ACID TRANSAMINASE 2); branched-chain-amino-acid transaminase/ catalytic	KOG0975		1.00014	0.850846	1.03468	10.1019	46.1576	1.92899	3.59941	2.69511	2.9211	5.13246
GLYMA13g19880_1	ADK (ADENOSINE KINASE); adenylate kinase/ nucleotide kinase	KOG3078		1.57217	1.57474	2.07335	10.0996	18.6446	1.36506	1.29393	1.5969	1.7921	1.88363
GLYMA16g05880_1	WRKY75; transcription factor		GmWRKY91	1.00161	1.41222	2.98174	10.0971	14.8237	3.52005	5.19921	9.04003	10.1587	11.2587
GLYMA04g07430_1	protein phosphatase 2C, putative / PP2C, putative	KOG0698		0.982484	0.965351	1.23631	10.0935	9.27032	1.15277	1.77072	2.42407	2.95874	3.05744
GLYMA15g12860_1	heavy-metal-associated domain-containing protein			2.75338	5.12951	12.1208	10.0932	10.1678	1.75778	2.50596	3.56481	4.49239	4.17029
GLYMA10g40500_1	unknown protein			1.19255	1.97413	6.86443	10.0881	8.10437	1.10374	1.2125	0.987423	1.8367	1.57115
GLYMA11g01940_1	UGE5 (UDP-D-glucose/UDP-D-galactose 4-epimerase 5); UDP-glucose 4-epimerase/ protein dimerization	KOG1371		0.940946	1.30678	2.29924	10.0878	10.7551	1.45668	1.44294	1.22996	2.02544	1.8249
GLYMA02g41030_1				1.85954	6.17223	8.7588	10.0788	7.00871	1.25385	1.86585	2.06252	3.62863	2.01524
GLYMA08g47660_1	binding / ubiquitin-protein ligase			2.49989	1.95698	4.24571	10.0734	6.66704	0.910807	0.604788	0.867721	1.27295	1.47583
GLYMA01g38990_1	reticulon family protein (RTNLB13)			0.674772	1.20992	5.15878	10.0694	12.4411	1.30172	1.45619	1.35399	1.83947	2.92711
GLYMA05g25920_1	unknown protein			1.35326	4.30662	13.4256	10.0689	6.46474	3.86457	2.5304	3.6111	3.95827	4.01584
GLYMA06g05280_5		KOG0975		0.837248	0.787634	0.979127	10.0625	53.8643	2.10394	3.46373	2.93701	2.80562	5.40675
GmWRKY111				0.904493	1.87077	5.86003	10.0423	5.50536	1.87834	2.31173	1.85068	2.77724	2.46392
GLYMA06g17690_1	WRKY75; transcription factor		GmWRKY146	0.934868	0.761882	1.8085	10.0387	2.3411	1.07613	0.779312	0.820026	0.833426	0.834928
GLYMA06g04350_1	ABF2 (ABSCISIC ACID RESPONSIVE ELEMENTS-BINDING FACTOR 2); DNA binding / protein binding / transcription activator/ transcription factor			0.981161	1.70588	7.46433	10.0354	8.09085	0.912738	1.09587	1.95129	2.90407	2.77451
GLYMA11g04130_1	TIFY10B			0.894097	6.16655	5.9661	10.0271	5.37447	20.5346	26.116	26.3185	27.1308	14.1637
GLYMA03g35980_1	YLS9 (YELLOW-LEAF-SPECIFIC GENE 9)			0.794341	8.66032	8.37569	10.0269	16.2586	4.75019	3.88219	4.21294	4.47485	5.78078
GLYMA16g08990_1	NPC4 (NONSPECIFIC PHOSPHOLIPASE C4); hydrolase, acting on ester bonds / phospholipase C			1.58202	1.82795	2.86405	10.0266	11.68	0.841019	0.97554	0.993123	0.881723	1.23115
GLYMA18g02870_1	pollen Ole e 1 allergen and extensin family protein			1.32051	3.2517	2.88153	10.024	29.1927	1.21235	2.93739	4.67398	9.47676	7.36728
GLYMA15g40250_1	ATGSTU19 (GLUTATHIONE S-TRANSFERASE TAU 19); glutathione binding / glutathione transferase	KOG0406		2.0998	2.45629	5.8234	10.0042	23.1857	0.991871	0.953964	1.18655	0.831035	1.06306
GLYMA19g34480_1	CYP94B1; electron carrier/ heme binding / iron ion binding / monooxygenase/ oxygen binding	KOG0157		1.02323	4.07074	12.0485	9.99849	12.5709	3.19962	2.30855	3.43397	3.44205	3.71852
GLYMA13g04670_1	CYP82C4; electron carrier/ heme binding / iron ion binding / monooxygenase/ oxygen binding	KOG0156		1.30302	2.6727	9.2062	9.9947	7.73275	5.87482	9.40341	14.5886	14.1295	19.7405
GLYMA03g03170_1	leucine-rich repeat transmembrane protein kinase, putative	KOG1187		2.09822	5.26955	10.5697	9.9749	7.97984	0.724218	0.756427	0.783803	0.990535	0.912482
GLYMA02g06990_1	MES1 (METHYL ESTERASE 1); hydrolase, acting on ester bonds / methyl indole-3-acetate esterase/ methyl jasmonate esterase/ methyl salicylate esterase			1.70667	2.56126	3.00551	9.96398	24.1614	0.918578	2.87594	1.91125	1.67918	1.63833
GLYMA05g35060_1	BEE1 (BR Enhanced Expression 1); transcription factor			1.27326	1.12417	5.71597	9.95904	3.09438	1.85517	2.63165	5.28823	3.92223	7.15531
GLYMA20g33000_1	amino acid transporter family protein	KOG1303		3.8068	1.85154	3.9874	9.93549	6.87137	1.56444	1.97913	2.48782	1.88866	2.2136
GLYMA08g41740_1	DNA binding / transcription factor			1.48586	1.15227	1.9506	9.92589	13.1504	0.915583	1.27464	1.54623	2.71321	2.15414
GLYMA16g06890_1	F-box family protein			1.07582	1.1763	6.34221	9.9247	12.0666	2.18712	1.86548	1.45691	1.41409	2.26176
GLYMA02g26640_1	MEE51 (maternal effect embryo arrest 51); diphosphate-fructose-6-phosphate 1-phosphotransferase			0.893373	1.312	9.89993	9.89292	6.64064	0.887939	1.15655	1.50739	1.64772	1.35617
GLYMA11g10340_2				1.45322	1.59392	8.26199	9.88002	7.17507	1.25368	1.21299	0.952816	1.39656	1.24823
GLYMA12g06220_1	UGT76E2 (UDP-GLUCOSYL TRANSFERASE 76E2); UDP-glycosyltransferase/ quercetin 3-O-glucosyltransferase/ quercetin 7-O-glucosyltransferase			1.34849	1.60451	4.52454	9.85388	7.83795	0.648402	0.790905	0.95144	1.12667	0.935055
GLYMA20g06680_2				2.48269	16.2484	18.8912	9.84415	24.2645	4.55643	3.83949	5.12922	8.59785	7.4219
GLYMA01g44720_1	GCN5-related N-acetyltransferase (GNAT) family protein			1.81735	2.24332	10.3734	9.83247	8.21365	1.45558	2.40029	4.62721	3.19302	9.86073
GLYMA01g03820_1	ALDH2B7; 3-chloroallyl aldehyde dehydrogenase/ aldehyde dehydrogenase (NAD)	KOG2450		1.06819	1.12132	2.75133	9.82225	16.6819	0.73934	0.983869	1.34191	1.34214	1.39497
GLYMA11g34730_1	UDP-glucoronosyl/UDP-glucosyl transferase family protein	KOG1192		1.52382	1.42941	5.12648	9.8129	11.8823	1.24355	1.49512	1.01992	0.841039	1.23386
GLYMA16g04000_1	unknown protein			2.10545	3.80793	7.03846	9.80803	14.6022	2.33005	1.81122	1.50287	1.66961	2.0055
GLYMA0245s00210_1				1.17288	1.27592	2.90297	9.7789	7.04662	0.844881	1.62308	3.67782	1.71521	2.0293
GLYMA07g39900_1	unknown protein			2.07416	3.39516	8.84801	9.77695	27.6177	4.71482	1.70634	2.02002	4.9163	2.98582
GLYMA08g04910_1	ATP binding / kinase/ protein kinase/ protein serine/threonine kinase	KOG1187		2.03253	4.15063	9.03298	9.77264	13.5915	1.48747	2.51643	2.54386	8.07917	2.90459
GLYMA17g10470_1	leucine-rich repeat family protein / protein kinase family protein	KOG1187		0.917432	1.15203	5.27514	9.75073	4.28802	1.15512	1.21067	1.00795	0.726942	1.03177
GLYMA09g25420_1	photoassimilate-responsive protein, putative			1.38147	2.46932	2.51436	9.74957	25.4577	1.06045	1.54765	1.36997	1.64368	1.78963
GLYMA01g09650_1	peroxidase, putative			1.2222	1.28653	3.54546	9.74073	26.4116	0.872728	0.690626	0.884423	0.848646	0.454626
GLYMA06g22210_1	AFP3 (ABI FIVE BINDING PROTEIN 3)			0.695247	0.88542	3.17112	9.73721	9.3052	0.680535	0.842156	1.34476	1.71792	2.12471
GLYMA20g26940_1	STZ (salt tolerance zinc finger); nucleic acid binding / transcription factor/ transcription repressor/ zinc ion binding			0.579868	2.45828	3.45215	9.73507	9.9745	1.89945	1.26285	1.63057	3.26937	2.55787
GLYMA14g16060_1	GA3OX1 (GIBBERELLIN 3-OXIDASE 1); gibberellin 3-beta-dioxygenase/ transcription factor binding	KOG0143		3.0684	4.75838	5.7584	9.73085	6.92676	0.69924	0.835852	1.55321	0.969347	0.989865
GLYMA11g31310_1	AMP-dependent synthetase and ligase family protein	KOG1176		1.45645	6.93008	7.40367	9.70887	6.0711	3.66359	2.64719	2.2493	2.54552	2.7403
GLYMA02g43600_1	EFE (ETHYLENE-FORMING ENZYME); 1-aminocyclopropane-1-carboxylate oxidase	KOG0143		0.883507	2.24373	2.85405	9.66606	9.63566	2.30167	2.86155	5.21618	3.80143	6.21987
GLYMA11g00710_1	MSS1; carbohydrate transmembrane transporter/ hexose:hydrogen symporter/ high-affinity hydrogen:glucose symporter/ sugar:hydrogen symporter	KOG0254		1.54379	1.84934	4.37889	9.62761	8.92203	2.21939	2.52649	2.49778	3.90507	4.19659
GLYMA04g35380_1	basic helix-loop-helix (bHLH) family protein			3.36504	4.10197	6.66175	9.61021	6.48927	10.0346	10.3186	12.3384	12.7248	20.9299
GLYMA13g39990_1	unknown protein			1.20271	1.60359	5.93572	9.59748	9.08205	0.971188	0.764591	0.935962	1.23024	1.36328
GLYMA08g16790_1	VQ motif-containing protein			2.01465	1.63262	6.11367	9.59569	5.76231	0.412405	0.244847	0.274922	1.42424	1.25401
GLYMA08g02690_1	UGE2 (UDP-D-glucose/UDP-D-galactose 4-epimerase 2); UDP-glucose 4-epimerase/ protein dimerization	KOG1371		0.658502	1.13908	2.72079	9.59499	14.1891	0.660473	0.446755	0.532572	0.739776	1.34259
GLYMA16g34100_1	ATP binding / protein binding / transmembrane receptor			2.41782	6.41779	10.7222	9.58382	15.2234	2.49832	2.6912	4.31554	3.83726	4.39661
GLYMA07g08290_1	BAP2 (BON ASSOCIATION PROTEIN 2)			1.5096	2.9822	8.50193	9.58188	9.94273	0.47301	0.540487	0.564619	2.18305	0.872026
GLYMA06g39760_1	diacylglycerol kinase, putative			0.947237	2.18169	4.29065	9.5776	13.5935	3.61003	2.70293	1.99393	3.21065	2.53259
GLYMA07g39950_1	glycosyl hydrolase family 17 protein			0.959043	1.56393	3.21259	9.57038	13.9984	0.902135	1.67102	3.81522	6.30284	7.35084
GLYMA13g43870_3		KOG0065		1.72174	3.40674	10.9052	9.56678	10.2206	2.44489	3.6001	5.29241	4.16451	6.35694
GLYMA01g29620_1	AtRLP6 (Receptor Like Protein 6); protein binding	KOG0472		2.17688	4.20806	8.59074	9.5637	11.6112	1.20033	0.969504	1.03183	0.948448	1.1205
GLYMA15g01470_1	PDR12 (PLEIOTROPIC DRUG RESISTANCE 12); ATPase, coupled to transmembrane movement of substances	KOG0065		2.0712	3.85669	9.98886	9.53954	9.69936	1.95723	2.36941	3.01678	2.92811	3.49363
GLYMA02g00870_1	ERF1 (ETHYLENE RESPONSE FACTOR 1); DNA binding / transcription activator/ transcription factor		ERF gene	0.668916	1.01611	1.27251	9.52469	12.9688	1.3132	1.71217	5.21482	2.71001	7.83301
GLYMA18g49540_1	calcium-binding EF hand family protein			1.79643	11.129	15.1736	9.51837	10.2469	1.32319	1.0761	1.65273	1.64541	0.969728
GLYMA19g40980_2				0.849648	0.59008	1.22798	9.51729	6.92752	0.917023	1.22455	0.697434	0.635091	0.604894
GLYMA14g00730_1	ATNUDT2 (ARABIDOPSIS THALIANA NUDIX HYDROLASE HOMOLOG 2); ADP-ribose diphosphatase/ NAD or NADH binding / hydrolase	KOG0648		1.18521	1.27203	2.30726	9.50597	20.8055	0.842314	0.716042	0.770113	0.83005	0.8274
GLYMA16g21950_1	unknown protein			1.27336	1.93825	5.48749	9.49604	10.4482	1.55139	1.71859	1.95249	2.40451	3.49007
GLYMA08g39390_1	DC1 domain-containing protein	KOG2501		1.20606	2.78786	8.33259	9.48715	6.17092	2.06972	2.77375	2.15676	3.66881	2.99597
GLYMA18g50700_1	protein kinase family protein	KOG1187		1.06732	6.53434	17.6562	9.48572	4.89959	6.18399	6.37458	11.8104	10.7269	14.127
GLYMA09g22310_2				0.870367	1.07596	3.42899	9.48093	13.9638	2.78935	6.36347	8.52766	8.55568	12.391
GLYMA05g31390_1	ACX2 (ACYL-COA OXIDASE 2); acyl-CoA oxidase	KOG0135		1.18772	1.47243	6.50739	9.47209	12.3613	1.93644	1.97822	1.22613	1.82663	1.8114
GLYMA09g37490_1	unknown protein	KOG4281		1.19832	0.805844	1.14968	9.46733	10.5684	0.526012	0.244811	0.0727031	0.232638	0.278719
GLYMA18g11010_1	eukaryotic translation initiation factor SUI1, putative	KOG1770		1.7128	2.67904	6.99997	9.45989	9.6144	2.449	1.97457	3.56365	8.38621	9.27556
GLYMA06g38500_1	unknown protein			0.937281	2.95692	12.8167	9.45628	2.93805	1.34443	2.05124	4.04061	4.35123	4.61179
GLYMA07g31070_1				1.21301	2.25883	7.48187	9.45248	4.58257	2.09769	2.5166	2.79578	2.54012	2.47018
GLYMA02g01300_1	MYB108 (myb domain protein 108); DNA binding / transcription factor	KOG0048		1.25926	3.13186	6.95337	9.45196	7.89204	3.70223	4.69765	6.41102	9.41083	10.41
GLYMA06g44660_1	basic helix-loop-helix (bHLH) family protein			1.2244	8.07303	6.50523	9.44845	5.60721	5.53333	5.81896	4.91525	15.0428	5.28093
GLYMA08g25510_1	trypsin and protease inhibitor family protein / Kunitz family protein			0.946323	1.19853	2.83509	9.44616	53.6886	1.18595	2.10419	2.25863	2.00603	2.55184
GLYMA19g27260_1	GRAM domain-containing protein / ABA-responsive protein-related			1.49432	4.08807	6.84416	9.44058	8.44692	3.03993	2.49041	1.76955	3.87797	2.82536
GLYMA02g35210_1	SYP121 (SYNTAXIN OF PLANTS 121); SNAP receptor/ protein anchor	KOG0810		1.82396	8.79131	11.9619	9.41292	13.5096	2.10041	1.70673	2.34016	3.79814	3.60822
GLYMA20g29410_1	DREB1A (DEHYDRATION RESPONSE ELEMENT B1A); DNA binding / transcription activator/ transcription factor		ERF gene	0.516657	7.01546	32.4117	9.40869	3.30585	12.4998	7.40955	4.49414	13.3642	12.7331
GLYMA12g10930_1	fringe-related protein	KOG2246		0.60894	1.12764	1.8914	9.39915	11.6758	0.808998	1.65433	2.6794	4.85665	2.58865
GLYMA07g08270_1	BAP2 (BON ASSOCIATION PROTEIN 2)			1.07307	1.36558	2.8969	9.39397	16.1331	1.58105	2.25789	2.5479	2.34295	4.51423
GLYMA07g29650_1	oxidoreductase, 2OG-Fe(II) oxygenase family protein	KOG0143		1.26243	1.10228	1.57362	9.3885	10.8949	0.658606	0.676132	1.05345	1.71561	2.52076
GLYMA02g09840_1				1.22415	5.32307	9.46327	9.38173	11.0506	1.57432	1.88603	2.80805	2.31191	3.49035
GLYMA14g39950_1	unknown protein			0.849345	7.27855	7.42909	9.36559	10.1592	4.72049	4.51851	5.28251	5.63899	7.21047
GLYMA07g09550_1	unknown protein			0.727446	0.860452	1.99087	9.35282	13.6307	0.904872	0.911078	0.875062	1.38146	1.11401
GLYMA08g05000_1	atnudt17 (Arabidopsis thaliana Nudix hydrolase homolog 17); hydrolase	KOG2839		2.15084	4.54447	3.295	9.34543	9.66193	4.61823	4.04759	3.27382	6.92153	5.33585
GLYMA07g31050_1	NDA2 (ALTERNATIVE NAD(P)H DEHYDROGENASE 2); FAD binding / NADH dehydrogenase/ oxidoreductase	KOG2495		1.27137	1.38254	4.7136	9.34286	4.56088	1.44868	3.86104	16.7534	11.1283	24.1418
GLYMA01g36770_1	aspartyl protease family protein	KOG1339		1.00022	2.03771	3.6846	9.34144	6.17942	1.10728	0.968113	1.22143	1.42488	1.21672
GLYMA08g13640_1	AAT1 (AMINO ACID TRANSPORTER 1); L-glutamate transmembrane transporter/ L-lysine transmembrane transporter/ arginine transmembrane transporter/ cationic amino acid transmembrane transporter	KOG1286		1.41272	1.03359	1.73581	9.32739	21.016	0.842531	0.447467	0.382766	0.522293	0.450721
GLYMA13g02220_1				1.42766	3.22291	10.1067	9.31962	6.43294	1.19241	1.66522	2.59518	10.8365	5.39956
GLYMA07g10180_1	LBD41 (LOB DOMAIN-CONTAINING PROTEIN 41)			1.626	1.89476	3.54301	9.3164	2.81483	0.175904	0.128096	0.115025	0.447921	0.235726
GLYMA14g01550_1	zinc finger (C3HC4-type RING finger) family protein			1.20544	1.19566	4.85509	9.3152	10.6413	0.982553	1.47876	1.19247	2.46767	2.606
GLYMA09g07240_2				1.31073	1.34049	3.19832	9.3033	15.5886	0.61789	0.796449	1.33299	1.87648	2.44173
GLYMA15g01690_1	coatomer protein complex, subunit beta 2 (beta prime), putative	KOG0286		1.04266	2.89121	8.06271	9.30264	10.0145	3.50256	5.16831	6.31135	9.38636	10.4009
GLYMA06g21400_1	unknown protein			1.52613	1.25185	2.16693	9.29601	12.4736	1.01888	1.37292	1.67839	5.02042	5.51555
GLYMA17g37790_2				1.3742	1.51081	4.57922	9.28903	17.6552	1.2331	1.13652	1.87335	7.27215	3.63415
GLYMA09g01920_1	heavy-metal-associated domain-containing protein			2.55652	4.82488	13.7777	9.28534	9.00228	1.60349	2.28152	3.73161	4.06252	3.57843
GLYMA06g05550_1	mitochondrial substrate carrier family protein	KOG0752		1.04349	1.49861	2.10998	9.2838	9.3876	1.3791	1.60104	1.71784	1.97723	1.78994
GLYMA10g32190_1	calmodulin, putative	KOG0027		1.89774	7.65816	15.9844	9.27626	5.41625	2.42609	2.09931	1.58274	2.8489	2.34449
GLYMA13g00970_1	unknown protein			0.875926	1.42158	2.2645	9.27321	4.13744	0.62801	0.76211	1.24533	1.3085	1.90807
GLYMA10g31240_2				2.26767	10.433	14.1797	9.27073	5.56424	9.4848	6.94451	4.5372	9.11828	6.90002
GLYMA01g02670_1	AtUGT85A2 (UDP-glucosyl transferase 85A2); UDP-glycosyltransferase/ glucuronosyltransferase/ transferase, transferring glycosyl groups	KOG1192		1.57196	1.67389	2.42384	9.26712	15.9584	0.967517	1.0673	1.09721	0.829705	1.10685
GLYMA13g18370_1	ERF1 (ETHYLENE RESPONSE FACTOR 1); DNA binding / transcription activator/ transcription factor			1.00091	0.828831	0.789396	9.26028	2.3744	0.825515	0.951367	4.80068	2.3979	11.5218
GLYMA17g33790_1	unknown protein	KOG2765		1.52962	1.76654	2.76351	9.25413	8.32194	0.952495	0.845457	1.4631	2.53603	1.92135
GLYMA09g03170_1	protein kinase family protein			1.82497	4.49378	8.21783	9.22567	7.18973	1.65177	5.22528	6.84527	6.7581	3.74783
GLYMA09g13820_1	protein kinase family protein			1.39142	5.61622	23.0726	9.21408	14.4278	2.66146	4.52945	11.5593	9.90433	14.3743
GLYMA19g01640_1	PMZ; zinc ion binding			1.22947	2.09138	4.96328	9.20747	11.9037	1.63537	1.43369	1.92864	4.59126	3.97551
GLYMA02g04000_1	unknown protein			1.04877	5.253	7.35245	9.20505	7.0405	3.76457	3.46628	3.95509	5.52925	5.66064
GLYMA14g34430_1	calcium-binding EF hand family protein			1.86298	10.4369	14.4497	9.20216	10.1847	1.40729	1.31048	1.98647	1.83806	1.46719
GLYMA05g03920_1	unknown protein			0.334755	0.805877	2.16696	9.1757	7.22684	1.22835	1.11184	0.749104	0.932139	1.09958
GLYMA12g22670_1	unknown protein			1.14775	2.53844	12.5213	9.17437	3.1664	1.24348	1.47272	3.1455	3.9792	4.28065
GLYMA07g02200_1	SGB1 (SUPPRESSOR OF G PROTEIN BETA1); carbohydrate transmembrane transporter/ sugar:hydrogen symporter	KOG0254		0.553427	0.800238	3.53284	9.17172	7.09073	0.983646	1.09049	1.01228	0.604426	0.932485
GLYMA01g26570_1	HSP18.2 (heat shock protein 18.2)	KOG3591		0.71164	1.58163	2.94886	9.16511	7.46586	0.650115	0.939366	1.14333	1.41181	1.87332
GLYMA10g38470_1	peptidoglycan-binding LysM domain-containing protein			1.45709	3.07194	10.4807	9.14834	14.3235	1.30148	1.33683	2.254	1.65194	3.50935
GLYMA11g01940_3		KOG1371		0.904241	1.20193	2.09106	9.14805	10.1344	1.32505	1.34776	1.15633	2.03402	1.69262
GLYMA17g05500_2				1.46631	2.3281	5.25097	9.14129	2.56858	0.813103	0.941068	0.884933	0.906292	1.32562
GLYMA10g15170_1	protein kinase family protein	KOG1187		1.54812	2.48922	7.48236	9.13861	8.15311	1.7802	2.9346	3.22366	7.86852	4.78595
GLYMA17g30800_1	GA3OX1 (GIBBERELLIN 3-OXIDASE 1); gibberellin 3-beta-dioxygenase/ transcription factor binding	KOG0143		3.16656	3.76006	5.57358	9.13632	5.97628	0.675049	0.924441	0.587356	1.59979	0.862574
GLYMA20g27020_1	unknown protein			0.339932	1.6334	4.54654	9.13377	10.9422	2.46521	2.05045	2.08051	2.43522	2.90406
GLYMA06g40520_1	S-locus protein kinase, putative			2.23443	6.39171	12.6067	9.12388	4.11959	1.13023	2.03101	3.37307	2.49857	1.48505
GLYMA17g17110_1				1.62654	1.44779	3.11095	9.11072	9.82093	0.234436	0.364967	0.425396	0.447825	0.439002
GLYMA07g31050_2		KOG2495		1.08307	1.33887	4.19782	9.09037	4.11774	1.20475	2.8212	14.377	10.3398	20.2033
GLYMA20g24710_1	nodulin family protein	KOG2504		1.20602	0.996985	4.95534	9.08197	15.1036	1.26814	1.08117	1.50502	1.64097	2.01683
GLYMA11g33110_1	AAE12 (ACYL ACTIVATING ENZYME 12); catalytic	KOG1176		1.24394	2.20583	6.33897	9.07368	9.43802	1.40077	1.55524	1.90162	1.62949	2.86726
GLYMA06g11880_1	unknown protein			1.27845	2.27584	4.32104	9.06423	8.07879	2.26117	1.67919	1.69945	3.28522	2.95768
GLYMA15g15260_1	mitochondrial import inner membrane translocase subunit Tim17/Tim22/Tim23 family protein			0.784589	1.11147	3.45128	9.06297	12.4222	0.905624	1.39218	4.15639	9.73949	13.1132
GLYMA13g23340_1	serine-rich protein-related			1.83352	5.72127	13.6183	9.05296	8.41849	1.50635	2.04722	2.23415	2.24253	2.76078
GLYMA09g26440_1				1.23119	1.96211	4.0771	9.04738	37.0934	2.13251	1.62745	2.3147	3.05459	4.07879
GLYMA18g43620_1	AtRLP6 (Receptor Like Protein 6); protein binding	KOG0472		1.04273	7.3083	30.8104	9.03066	1.73235	2.18843	4.10941	5.28574	3.86355	5.29578
GLYMA10g40400_1	AZF1 (ARABIDOPSIS ZINC-FINGER PROTEIN 1); DNA binding / nucleic acid binding / transcription factor/ transcription repressor/ zinc ion binding			0.629661	2.23991	3.18725	9.02784	9.69491	2.38721	1.77203	1.76838	3.46815	3.10528
GLYMA08g03830_1	AGL91; transcription factor	KOG0014		0.674625	0.947034	1.33588	9.02167	4.83711	1.14917	1.64842	2.93586	2.60435	6.15757
GLYMA05g27550_1	remorin family protein			1.00498	0.901849	2.30314	9.01049	5.15288	1.48924	2.43136	2.25579	1.54482	1.80065
GLYMA06g22210_2				0.526523	0.944896	2.97201	8.98893	8.82105	0.827539	0.913851	1.25885	1.37354	2.18069
GLYMA10g05210_1	zinc finger (C2H2 type) family protein			0.707247	3.50468	5.3945	8.98237	9.98801	3.55158	2.97344	4.6265	6.72898	6.1586
GLYMA02g16680_2				0.93932	1.7621	1.69741	8.97001	19.1921	5.28579	5.97764	4.97634	11.2968	12.7389
GLYMA17g08900_1	universal stress protein (USP) family protein			1.91482	2.74666	5.64385	8.9555	15.6817	1.44087	1.11673	0.862942	1.64861	1.79579
GLYMA15g16990_1	VQ motif-containing protein			1.29653	3.88624	8.01653	8.9492	7.35547	1.95545	2.52255	4.06753	4.76444	4.61535
GLYMA03g03480_1	auxin-responsive family protein			0.728166	1.60226	2.47463	8.94797	10.9317	1.35607	1.30281	1.0299	0.965962	0.910955
GLYMA03g03720_2				0.961403	0.635525	1.99907	8.94435	12.7479	0.61525	0.612286	0.845131	1.29822	0.682183
GLYMA10g10210_1	SYP121 (SYNTAXIN OF PLANTS 121); SNAP receptor/ protein anchor	KOG0810		1.1094	4.81119	7.01566	8.93721	11.4583	1.70644	1.39369	1.8285	2.79527	2.78999
GLYMA08g01290_1	zinc finger (DHHC type) family protein	KOG1311		1.35328	2.65474	3.55871	8.93637	11.3045	0.97796	0.864228	1.13856	1.13895	1.72516
GLYMA15g42030_1	XIF; motor	KOG0160		1.03662	0.726695	3.23534	8.93283	2.66852	0.754959	0.874865	1.86537	2.05588	2.76186
GLYMA02g05400_1	DNAJ heat shock N-terminal domain-containing protein (J11)			0.560742	0.870574	2.37084	8.92939	7.75091	2.72688	2.66729	1.94874	2.95484	4.76833
GLYMA09g07240_1	GI (GIGANTEA)			1.4559	1.53181	3.44111	8.92861	12.5287	0.679541	1.08744	1.30958	1.83446	2.48831
GLYMA19g39990_1	ATPMEPCRB; pectinesterase			1.34565	5.29007	14.5199	8.92165	6.30653	3.09104	3.59537	3.55509	3.43314	3.89264
GLYMA03g24300_1	ATMRP9; ATPase, coupled to transmembrane movement of substances	KOG0054		0.613994	0.415271	1.20156	8.918	5.7315	0.683481	0.846906	1.01593	2.62936	0.90134
GLYMA06g16440_1	ATAF1; transcription activator/ transcription factor			0.68561	4.32647	7.43278	8.91073	6.53517	3.56827	4.91427	8.55284	9.93281	10.3318
GLYMA03g22230_1	AGC2-1 (OXIDATIVE SIGNAL-INDUCIBLE1); kinase	KOG0580		1.39195	2.82112	3.94803	8.90989	4.68388	3.48148	4.85992	8.91991	17.2299	13.1162
GLYMA11g11270_1	1-phosphatidylinositol phosphodiesterase-related	KOG4306		0.758959	0.712176	2.66748	8.88102	11.022	1.79534	1.78153	2.10696	2.27528	3.1358
GLYMA07g01860_1	PEN3 (PENETRATION 3); ATPase, coupled to transmembrane movement of substances / cadmium ion transmembrane transporter	KOG0065		1.65659	3.51796	5.98944	8.87623	9.88553	1.56599	1.92517	2.18294	2.17412	2.28085
GLYMA17g21130_1	disease resistance protein (CC-NBS-LRR class), putative	KOG4658		0.548857	1.31725	1.83696	8.87487	15.8628	1.41049	2.0046	1.9994	2.93758	2.68807
GLYMA15g02150_1	ankyrin repeat family protein	KOG4412		1.31298	2.43896	1.83924	8.86475	3.13248	0.760002	0.848778	0.914562	1.40414	1.01934
GLYMA20g38000_1	RBOHD (RESPIRATORY BURST OXIDASE HOMOLOGUE D); NAD(P)H oxidase	KOG0039		1.83732	5.24109	8.61311	8.86186	16.0962	1.45841	1.15453	1.14397	1.36356	1.39259
GLYMA11g08240_1	pathogenesis-related thaumatin family protein			1.13287	1.72387	3.41558	8.84615	4.24733	0.621367	1.02496	0.821887	0.857573	0.85716
GLYMA18g42730_1	leucine-rich repeat transmembrane protein kinase, putative	KOG1187		1.62984	6.53083	14.2673	8.84437	5.53871	2.28108	4.03528	5.7106	5.2285	8.02653
GLYMA02g12400_2		KOG1134		1.19455	1.61619	2.22454	8.84365	9.49343	1.68207	1.36446	1.15014	1.9836	1.67346
GLYMA01g03130_1	leucine-rich repeat family protein	KOG0617		1.39877	2.88285	3.7684	8.8414	8.10958	1.11204	0.992212	0.798369	1.03349	1.0937
GLYMA15g09190_1	RAP2.11 (related to AP2 11); DNA binding / transcription factor		ERF gene	1.21181	0.900407	1.61881	8.8357	15.1785	0.476984	0.522269	0.754999	1.27458	1.0349
GLYMA02g16740_3				1.40455	1.52672	3.30588	8.83349	13.4223	1.21626	0.941045	0.9135	1.11033	1.34385
GLYMA13g04630_1	PMZ; zinc ion binding			1.27656	2.19059	5.6196	8.82842	9.63871	2.11631	1.76814	2.51047	5.37142	5.34096
GLYMA13g34520_1	curculin-like (mannose-binding) lectin family protein			0.591882	0.691257	3.089	8.81515	14.617	2.56555	2.78713	2.61698	2.59134	3.53685
GLYMA12g03710_1	ATFP6 (FARNESYLATED PROTEIN 6); metal ion binding	KOG1603		1.58872	1.76668	7.71365	8.81183	7.14717	1.32473	1.9845	2.36381	5.73785	3.59197
GLYMA17g15710_2				0.769597	2.28847	1.21494	8.811	45.1369	1.87169	1.96583	3.43793	3.46254	16.0409
GLYMA12g36330_1	trypsin and protease inhibitor family protein / Kunitz family protein			1.52622	1.95679	3.95038	8.80151	13.5186	1.02843	1.95179	3.32408	3.16207	5.24382
GLYMA06g02010_1	protein kinase, putative	KOG1187		1.8028	9.43551	8.15548	8.77892	5.93782	3.2686	2.35653	2.72537	3.90476	3.73061
GLYMA04g05190_1	ATBCAT-2 (ARABIDOPSIS THALIANA BRANCHED-CHAIN AMINO ACID TRANSAMINASE 2); branched-chain-amino-acid transaminase/ catalytic	KOG0975		0.493156	0.570552	1.13944	8.76089	47.3185	1.95245	3.62826	3.15424	3.11417	6.00675
GmWRKY53				1.16615	0.984163	2.14449	8.76055	10.8857	2.22026	3.0424	5.36687	4.46641	5.99187
GLYMA18g03560_1	UGT76C1 (UDP-glucosyl transferase 76C1); UDP-glycosyltransferase/ cis-zeatin O-beta-D-glucosyltransferase/ cytokinin 7-beta-glucosyltransferase/ cytokinin 9-beta-glucosyltransferase/ trans-zeatin O-beta-D-glucosyltransferase/ transferase, transferring gly			1.46626	1.49921	4.09591	8.73595	11.5581	1.08927	1.51342	1.1015	1.07199	1.25412
GLYMA19g35180_4				0.542771	0.844843	2.02813	8.72783	7.07223	1.17332	1.03568	0.974426	1.6947	0.823315
GLYMA15g40000_1	unknown protein			0.938927	1.83896	4.54953	8.7275	4.35433	1.41355	1.6031	3.29424	2.74492	3.84496
GLYMA09g39690_1	C2 domain-containing protein	KOG1028		1.77136	3.32919	8.31566	8.70241	9.81246	0.964154	0.694862	0.525077	1.07289	1.03657
GLYMA18g05140_1	ATPAO4 (ARABIDOPSIS THALIANA POLYAMINE OXIDASE 4); amine oxidase/ polyamine oxidase	KOG0029		1.17723	1.84524	3.32383	8.69767	7.10847	1.08477	1.24291	1.52502	1.73271	2.06582
GLYMA19g25240_1	calcium-binding EF hand family protein	KOG0027		1.5531	9.23386	20.6165	8.69597	5.92265	2.81701	2.41579	5.65164	4.31748	7.36626
GLYMA14g24370_1	AAP3; amino acid transmembrane transporter	KOG1303		1.45123	2.18126	2.32896	8.69257	14.1709	3.2725	5.08446	5.93619	4.71963	5.37976
GLYMA16g27140_4		KOG0223		2.44219	3.25458	13.0712	8.6668	1.09464	0.951397	1.64601	2.14018	1.38049	0.497976
GLYMA02g37070_1	EXL2 (EXORDIUM LIKE 2)			0.596352	1.31177	4.68282	8.66292	5.3887	3.46018	2.11018	1.19519	2.07978	1.58721
GLYMA13g11250_1	FRS5 (FAR1-related sequence 5); zinc ion binding			1.39737	1.67378	1.73836	8.66048	7.55318	2.02388	2.12012	1.83558	2.68241	2.25461
GLYMA10g34540_1	amino acid transporter family protein	KOG1303		1.43033	1.74868	3.91905	8.6444	6.99465	1.39181	1.54176	1.82654	1.53061	1.85694
GLYMA15g06120_1	ATGCH; 3,4-dihydroxy-2-butanone-4-phosphate synthase/ GTP cyclohydrolase II	KOG1284		0.94638	2.72277	5.32875	8.63665	10.9391	1.3974	1.51781	2.53781	2.1988	2.86625
GLYMA14g12180_1	unknown protein			1.21323	1.42076	1.58985	8.61928	8.43045	0.876939	0.752023	0.496244	0.366625	0.564603
GLYMA10g06710_1	ACA7 (ALPHA CARBONIC ANHYDRASE 7); carbonate dehydratase/ zinc ion binding	KOG0382		0.916812	1.19372	2.82648	8.61607	5.65636	2.09463	2.0075	3.06938	3.67615	3.67818
GLYMA15g04120_1	unknown protein			0.851234	1.95534	7.94842	8.61095	2.66184	2.03766	2.39695	1.73779	4.30366	5.03983
GLYMA10g41120_1	unknown protein			0.559347	1.10931	4.22788	8.60528	15.0772	1.48225	1.55614	2.2838	4.72882	5.22647
GLYMA20g17040_1	VAD1 (VASCULAR ASSOCIATED DEATH1)			1.27507	1.67659	3.6981	8.60163	13.3098	1.69881	1.86654	3.86817	4.95986	6.08748
GLYMA06g46450_1	ATCSLB04; cellulose synthase/ transferase/ transferase, transferring glycosyl groups			0.857277	0.511307	1.86873	8.60021	36.5214	1.10902	0.68783	0.862027	1.65429	0.813211
GLYMA09g39060_1	ACS1 (ACC SYNTHASE 1); 1-aminocyclopropane-1-carboxylate synthase	KOG0256		1.22174	1.25278	1.79665	8.59825	5.10147	1.70666	2.21893	3.0551	2.96195	3.86922
GLYMA07g31080_1	AHL (ARABIDOPSIS HAL2-LIKE); 3\'(2\'),5\'-bisphosphate nucleotidase/ inositol or phosphatidylinositol phosphatase	KOG1528		1.25683	1.16789	2.79173	8.59335	7.51531	1.1783	1.20822	2.17224	2.40138	2.9216
GLYMA07g29610_1	unknown protein			1.30378	1.26317	2.80852	8.58992	7.01624	2.16562	5.47197	8.0804	11.6239	12.8584
GLYMA11g21370_1	disease resistance protein (TIR-NBS-LRR class), putative	KOG4658		1.08342	1.06454	2.4047	8.57868	32.6087	3.26319	3.26483	1.94068	2.92405	2.20045
GLYMA08g21540_2		KOG0065		2.29447	16.6285	11.1236	8.57144	6.40926	4.03594	3.55851	3.15152	2.50653	1.31818
GLYMA17g05260_1	unknown protein			0.406096	0.461031	0.503652	8.56307	5.54325	0.633167	1.10242	0.631195	0.401658	0.532346
GLYMA20g23410_1	PRMT6 (PROTEIN ARGININE METHYLTRANSFERASE 6); methyltransferase/ protein methyltransferase	KOG1499		0.883215	1.08274	1.96778	8.55326	7.52617	0.940653	1.28868	2.00111	4.61379	7.85189
GLYMA06g07800_2		KOG1940		1.83608	2.9492	8.28822	8.55194	7.64894	0.384749	0.594568	0.63792	0.825076	0.937576
GLYMA20g04520_1	calcium-binding EF hand family protein			2.04309	3.12915	4.05499	8.54921	9.6099	1.00692	1.68384	2.53315	4.69882	2.0762
GLYMA15g05510_1	unknown protein			1.10182	1.17271	3.27227	8.54488	14.3319	1.42055	1.65501	1.85156	1.72939	2.61776
GLYMA14g39320_1				1.78465	5.93364	8.4955	8.53792	5.09256	2.30416	1.80858	2.61376	3.37652	2.12473
GLYMA04g04840_1	transducin family protein / WD-40 repeat family protein	KOG4283		1.20156	1.33311	2.3102	8.53219	10.4044	1.63487	1.44972	2.20942	4.57308	4.58788
GLYMA15g43220_1	ATPAO1 (ARABIDOPSIS THALIANA POLYAMINE OXIDASE 1); FAD binding / polyamine oxidase	KOG0029		1.08946	1.90785	2.60717	8.53207	4.20412	4.59009	7.956	10.7263	8.51342	7.89384
GLYMA17g18040_1	BRU6; indole-3-acetic acid amido synthetase			0.926886	1.11274	1.939	8.5313	9.68209	0.706817	1.48882	4.52729	9.75777	18.4647
GLYMA17g06410_1	unknown protein	KOG4753		1.15966	1.3802	3.21186	8.52895	11.3044	1.25186	1.34156	0.983886	1.07132	1.2516
GLYMA07g33880_1	UGT73B4 (UDP-GLYCOSYLTRANSFERASE 73B4); UDP-glucosyltransferase/ UDP-glycosyltransferase/ quercetin 3-O-glucosyltransferase/ quercetin 7-O-glucosyltransferase/ transferase, transferring glycosyl groups	KOG1192		1.2269	2.24385	3.07047	8.52145	6.85002	3.59442	4.06155	5.07619	6.46102	5.38653
GLYMA17g10110_1	unknown protein			1.07191	2.27921	3.94417	8.51962	12.6845	14.3804	12.6766	20.6023	18.7954	33.7485
GLYMA05g34760_1	calmodulin binding			1.72579	10.3895	10.8517	8.51429	8.17865	2.76269	2.68647	2.81895	4.08483	2.64464
GLYMA08g16460_1	unknown protein			0.998886	2.00448	6.47498	8.51384	3.37924	1.14492	1.72096	2.07614	3.3577	2.17862
GLYMA06g15970_1	ATCHX15; monovalent cation:proton antiporter/ sodium:hydrogen antiporter	KOG1650		1.04726	1.43645	2.71874	8.51228	14.3392	2.59583	6.60598	11.8325	25.8672	38.4756
GLYMA12g16270_1	unknown protein			0.989514	1.06911	2.99338	8.50971	7.93343	1.01595	0.963832	1.27126	1.44988	1.90738
GLYMA12g30550_1	amino acid transporter family protein	KOG1303		1.52403	1.37767	5.93591	8.50556	23.3124	0.612922	0.529122	0.568567	0.502188	0.776505
GLYMA07g15150_2		KOG2410		1.94765	1.38883	2.82187	8.49276	26.5542	3.00185	3.0367	1.93832	2.22233	2.17789
GLYMA08g21860_1	SGB1 (SUPPRESSOR OF G PROTEIN BETA1); carbohydrate transmembrane transporter/ sugar:hydrogen symporter	KOG0254		0.4526	0.72952	3.77062	8.49055	5.45749	0.945191	1.08103	1.07865	0.660262	1.20192
GLYMA17g09810_1	basic helix-loop-helix (bHLH) family protein			0.931015	1.65724	3.14098	8.45281	3.61711	1.15197	1.10574	1.15072	0.999138	0.894072
GLYMA06g02600_1	ATP binding / microtubule motor			1.26551	1.53767	7.79082	8.44614	2.55835	2.34866	1.38854	1.64504	2.65007	1.99985
GLYMA17g00930_1	C2 domain-containing protein	KOG1030		1.24231	2.8819	9.01417	8.40962	6.87839	6.85848	9.71547	14.9865	18.8204	21.3181
GLYMA04g10610_1	zinc finger (C3HC4-type RING finger) family protein			1.84258	2.18558	4.28384	8.40541	6.48464	0.972573	0.874609	0.877657	1.23312	1.47134
GLYMA12g13500_2				2.28329	1.34851	2.02038	8.40002	6.75736	0.522494	0.596718	0.591286	0.405959	0.524577
GLYMA01g03700_1	unknown protein			0.971951	5.08206	6.22045	8.39796	5.71388	4.11884	3.74943	4.60615	7.5439	7.14344
GLYMA04g04250_1	transferase family protein			0.884182	10.2026	12.9262	8.39673	9.5963	1.85398	1.75024	2.06246	3.3559	3.30377
GLYMA02g11160_1	protein kinase, putative	KOG1187		1.46526	4.75685	6.1807	8.37753	13.4156	3.30892	2.81476	2.90188	4.6054	5.48518
GLYMA09g12570_1	unknown protein			1.51797	2.30803	2.54099	8.3505	9.61769	2.28024	1.49837	0.981224	1.1489	1.2249
GLYMA20g34420_2		KOG0519		1.222	1.16871	1.81184	8.34461	6.38089	0.60949	0.387623	0.653253	0.631397	0.664557
GLYMA04g37440_1	ATHVA22E			0.35526	0.730374	5.5095	8.3422	6.40029	1.15586	1.70549	2.09583	2.72289	3.30537
GLYMA17g00900_1	unknown protein			1.08126	1.94614	2.42296	8.33293	20.1896	0.939305	3.78052	9.05477	14.5303	15.595
GLYMA01g36770_4		KOG1339		0.464576	2.65538	3.32083	8.3307	4.62678	0.625504	0.897211	1.14372	1.24301	0.524752
GLYMA13g10070_1	AAP3; amino acid transmembrane transporter	KOG1303		1.73464	5.23649	4.76788	8.32711	12.8984	7.75553	13.7893	14.7938	11.573	11.6811
GLYMA17g03330_1	MLP423 (MLP-LIKE PROTEIN 423)			1.47508	3.2473	7.40836	8.31964	11.7355	3.34157	5.44125	7.75443	6.50708	10.3148
GLYMA08g21190_1	leucine-rich repeat protein kinase, putative	KOG1187		2.19167	3.21561	7.82663	8.31037	3.78742	0.707914	0.361853	0.404727	0.238437	0.34514
GLYMA16g28970_2				1.75263	3.59241	7.45327	8.3101	13.4945	0.950438	0.925642	1.54997	2.27359	2.17399
GLYMA10g40320_1	unknown protein			0.238013	1.08434	3.32397	8.30999	5.5493	2.74682	2.59849	2.24737	2.77785	3.23989
GLYMA04g02560_1				1.81007	1.57146	6.91245	8.30901	5.84587	0.575797	0.891783	1.45836	1.7196	1.8511
GLYMA16g34090_1	disease resistance protein (TIR-NBS-LRR class), putative	KOG4658		1.75286	4.85115	7.76149	8.30044	13.4548	2.19063	3.9169	8.1333	5.8611	6.46109
GLYMA16g03570_1	WRKY22; transcription factor		GmWRKY143	0.728954	1.06267	3.3568	8.2987	19.5472	1.61153	1.2765	1.11085	2.19882	2.18685
GLYMA18g45710_1	plastocyanin-like domain-containing protein			0.943928	2.30915	3.267	8.29718	5.76299	1.77989	1.23555	1.54402	1.31982	1.77424
GLYMA06g47560_1	DER1 (DERLIN-1)	KOG0858		2.14427	5.46569	13.8651	8.28052	5.43056	1.42497	1.97135	2.90693	3.03998	4.01068
GLYMA06g40560_1	ATP binding / protein kinase/ protein serine/threonine kinase/ protein tyrosine kinase/ sugar binding	KOG1187		1.153	2.64508	4.20219	8.27022	7.09439	1.19062	2.4616	4.05908	3.47225	4.32623
GLYMA05g34670_2		KOG2839		1.89095	3.69157	2.7296	8.26752	9.1951	4.25556	4.18992	3.75117	7.08108	5.54032
GLYMA13g20920_1	ACA7 (ALPHA CARBONIC ANHYDRASE 7); carbonate dehydratase/ zinc ion binding	KOG0382		0.55788	0.912376	2.1012	8.25342	5.45018	2.07745	2.35409	3.07747	3.8093	3.71228
GLYMA10g41390_1	unknown protein			1.22723	1.5948	2.35633	8.25326	8.8876	0.859476	1.10274	1.69273	3.81451	3.2272
GLYMA17g20900_1	disease resistance protein (CC-NBS-LRR class), putative			1.04492	1.69774	3.69356	8.24762	17.9283	0.828739	0.996719	1.20698	2.54615	1.7819
GmWRKYpg12				0.852191	0.837096	1.50813	8.24458	7.05556	1.50573	2.48065	5.5771	4.0675	7.26061
GLYMA10g30640_1	unknown protein			1.61325	12.8679	37.1311	8.23358	5.80299	2.1354	2.54208	3.51999	2.45101	4.49541
GLYMA05g00590_1	UDP-glucose 6-dehydrogenase, putative	KOG2666		0.763846	0.892588	3.27933	8.22821	9.39607	0.828767	0.969476	1.01593	1.77874	2.13905
GLYMA10g43630_1	zinc finger (C2H2 type) family protein (ZAT11)			1.55902	1.99095	3.32114	8.22411	19.0772	1.63486	3.819	9.06571	8.78689	17.0179
GLYMA12g01120_1				0.329149	2.51326	5.55381	8.2176	3.97935	4.20496	3.83014	4.24262	6.23815	7.85667
GLYMA04g38560_1	ATAF1; transcription activator/ transcription factor			0.591076	4.85604	7.37749	8.20345	5.66232	3.30347	4.87729	7.36829	8.97052	8.89061
GLYMA05g05430_1	ATEXLB1 (ARABIDOPSIS THALIANA EXPANSIN-LIKE B1)			0.728691	2.01959	0.8939	8.20273	69.8038	1.234	1.2277	1.78882	2.11973	6.18541
GLYMA20g28770_1	GCN5-related N-acetyltransferase (GNAT) family protein			1.16941	0.938079	2.70262	8.19959	18.2902	1.29049	2.19581	4.9049	5.66575	7.00518
GLYMA03g40910_1				1.18359	2.95086	4.75604	8.1928	4.15969	2.86837	2.19173	2.43471	3.17344	3.64751
GLYMA10g00430_1	CIPK7 (CBL-INTERACTING PROTEIN KINASE 7); ATP binding / kinase/ protein kinase/ protein serine/threonine kinase	KOG0583		1.23178	2.17049	3.15244	8.19153	8.42351	0.682191	0.640871	0.794898	0.781689	0.980168
GLYMA01g33090_1				2.07689	3.56311	4.59275	8.19123	13.2787	1.08023	1.54128	2.17775	2.69338	1.58585
GLYMA18g07220_1	PTR1 (PEPTIDE TRANSPORTER 1); dipeptide transporter/ transporter/ tripeptide transporter	KOG1237		1.29584	1.54191	4.01066	8.18917	8.80495	0.798853	0.86504	0.82753	0.712262	0.943932
GLYMA15g17430_1	protein kinase family protein	KOG1187		1.01925	8.67558	8.51396	8.17336	5.98212	3.84286	2.92417	3.72696	8.33083	3.38125
GLYMA03g32570_1	RIN13 (RPM1 INTERACTING PROTEIN 13)			0.89708	0.774801	1.17807	8.16502	7.43905	0.796747	0.400839	0.350811	0.631724	0.391373
GLYMA06g07550_2		KOG0698		1.04431	0.939979	1.18764	8.16262	9.21424	1.19198	1.87564	2.47286	2.78995	3.1868
GLYMA02g03930_1	unknown protein			0.705664	0.393998	1.12585	8.15516	6.38654	1.01256	1.25245	1.03121	0.48551	0.708223
GLYMA11g13220_3				0.871078	0.998732	1.24517	8.15178	8.92732	1.31507	0.895855	0.826461	0.9796	0.879008
GLYMA13g17180_1	JAZ1 (JASMONATE-ZIM-DOMAIN PROTEIN 1); protein binding			1.75665	2.9055	3.09198	8.14633	6.32184	6.70541	7.60962	7.23201	9.30208	7.47367
GLYMA19g40270_1	lipase class 3 family protein			0.912972	1.26875	1.20484	8.14429	18.8621	0.969405	1.13032	1.41819	2.03166	2.85442
GLYMA07g15150_1	GGT4 (GAMMA-GLUTAMYL TRANSPEPTIDASE 4); gamma-glutamyltransferase/ glutathione gamma-glutamylcysteinyltransferase	KOG2410		2.17677	1.86678	2.95054	8.13918	29.5488	2.38444	2.58423	1.90609	1.78382	1.84092
GLYMA01g04250_1	UGT74B1 (UDP-glucosyl transferase 74B1); UDP-glycosyltransferase/ thiohydroximate beta-D-glucosyltransferase/ transferase, transferring glycosyl groups	KOG1192		0.658847	1.10305	1.56049	8.13883	10.0402	3.35604	27.7326	35.3005	53.2125	37.3262
GLYMA02g14260_1	unknown protein			0.609247	7.39186	6.45118	8.13485	9.54076	3.67095	3.72064	3.95558	4.36704	4.08251
GLYMA11g04950_1	ACR1 (ACT Domain Repeat 1); amino acid binding			1.1288	1.9675	4.14645	8.12642	5.36946	2.47993	2.60248	3.72923	4.55323	4.73743
GLYMA03g35430_1	unknown protein			1.55776	1.72732	5.50603	8.11861	6.85085	1.59804	1.40235	1.58805	1.83012	1.99565
GLYMA12g05250_3				0.673458	0.744312	1.09891	8.11854	6.66601	0.88971	0.929594	0.865671	0.817785	0.876504
GLYMA18g01720_1	protein binding / zinc ion binding			1.73289	4.65671	9.33615	8.10708	6.13392	1.67508	1.43085	2.50472	4.8276	4.77798
GLYMA07g33870_1	LEJ2 (LOSS OF THE TIMING OF ET AND JA BIOSYNTHESIS 2)			0.829379	0.89863	2.06338	8.10556	8.78046	1.00809	1.37314	1.63727	1.72288	2.04292
GLYMA07g16850_2		KOG0406		1.27598	1.33144	4.40088	8.08889	7.82732	0.816296	0.975123	2.15628	2.15346	2.88084
GLYMA01g06550_1	WRKY4; DNA binding / transcription factor		GmWRKY9	1.19527	1.48383	3.22653	8.08856	10.3109	1.01303	0.927724	1.04867	1.2037	1.15232
GLYMA13g09820_1	receptor serine/threonine kinase, putative	KOG1187		1.98891	6.82736	11.5398	8.08265	6.97168	3.30288	4.19631	3.83343	4.95655	4.50123
GLYMA17g06430_1	protein kinase, putative	KOG1187		1.72882	3.64331	7.16037	8.07356	6.50893	1.0025	0.92607	0.870809	1.2941	1.09481
GLYMA13g10650_1	unknown protein			0.888994	2.98535	7.25369	8.0667	13.2887	1.34582	1.49752	1.67201	2.59604	2.43892
GLYMA08g16050_1				1.22131	6.17067	8.65956	8.06238	5.77464	1.93596	1.43042	3.48591	5.43473	4.28292
GLYMA06g41050_1	S-locus protein kinase, putative	KOG1187		1.90929	3.22675	6.6776	8.05394	15.4355	1.73945	1.56887	1.58339	2.27192	2.05227
GLYMA15g04630_1	TIP1;3 (TONOPLAST INTRINSIC PROTEIN 1;3); urea transmembrane transporter/ water channel			0.82651	1.02558	7.53117	8.05004	5.7974	0.584299	1.00209	1.84797	2.64189	3.08927
GLYMA02g11150_1	PR5K; kinase/ transmembrane receptor protein serine/threonine kinase	KOG1187		1.18319	5.45077	6.57598	8.05001	11.5247	3.86964	2.49045	2.26367	4.83715	4.69943
GLYMA09g08100_1	cysteine proteinase, putative	KOG1543		2.31064	0.938025	5.29494	8.04988	11.4005	0.359713	0.547272	1.4309	2.26441	2.73289
GLYMA06g02380_2		KOG2501		0.717131	1.50978	3.50388	8.02868	8.03825	0.812262	1.30917	2.87742	7.99535	11.2248
GLYMA16g08990_2				1.24037	1.41872	2.57245	8.02645	9.10742	0.899639	1.04188	1.02924	0.958354	1.30452
GLYMA09g22310_1	caleosin-related family protein			0.712236	0.813273	2.68242	8.01713	11.9517	2.65557	5.29651	6.96938	6.80973	9.23942
GLYMA13g10010_1	protein kinase family protein	KOG1187		0.766709	2.0844	9.16391	8.00988	14.492	8.10937	7.70894	10.1677	9.48734	11.3051
GLYMA04g09780_1	REN1 (ROP1 ENHANCER 1); Rho GTPase activator/ Rho GTPase binding / phosphoinositide binding	KOG4271		0.932913	0.863613	3.46599	8.00666	5.11992	1.12276	1.22652	1.18004	1.07192	1.2384
GLYMA08g46680_1	ATP binding / carbohydrate binding / kinase/ protein kinase/ protein serine/threonine kinase/ protein tyrosine kinase/ sugar binding	KOG1187		1.7707	5.24186	7.01306	8.00614	9.7069	2.85384	1.96247	3.11992	4.1282	4.17412
GLYMA13g00440_1	unknown protein			0.753204	0.38689	0.435742	0.124945	0.118594	0.408895	0.322009	0.219838	0.195518	0.342382
GLYMA02g14710_1	ATNUDX1 (ARABIDOPSIS THALIANA NUDIX HYDROLASE 1); dihydroneopterin triphosphate pyrophosphohydrolase/ hydrolase			0.879293	0.648138	0.208443	0.124943	0.0604332	0.947613	0.843463	0.624284	0.633331	0.518472
GLYMA19g44410_1	lipase class 3 family protein			0.7948	0.516913	0.212814	0.12494	0.028286	0.841635	0.616043	0.428592	0.540056	0.564722
GLYMA05g28500_1	AIR3; serine-type endopeptidase			1.00606	0.918054	0.29746	0.124882	0.0707176	0.946774	1.05347	0.934689	1.11296	1.13627
GLYMA10g26900_1	PDLP2 (PLASMODESMATA-LOCATED PROTEIN 2)			0.475668	0.310042	0.155419	0.124871	0.134942	0.627082	0.52739	0.493355	0.260971	0.194205
GLYMA19g40940_1	glycoside hydrolase family 28 protein / polygalacturonase (pectinase) family protein			0.590944	0.464843	0.329272	0.124828	0.0910588	0.890662	0.891348	0.878672	0.391645	0.444391
GLYMA19g42520_1	basic helix-loop-helix (bHLH) family protein (bHLH096)			0.928726	0.724879	0.164811	0.124773	0.152574	0.482322	0.576508	0.485035	0.249409	0.232635
GLYMA13g16960_1	GER3 (GERMIN 3); oxalate oxidase			0.156305	0.151756	0.208849	0.124767	0.0669919	0.842138	1.13358	1.87459	0.948321	0.934412
GLYMA08g01610_1	unknown protein	KOG0963		0.512275	0.454081	0.218148	0.124715	0.126922	0.803377	0.783142	0.724386	0.628898	0.667979
GLYMA01g20720_1	LTA2; dihydrolipoyllysine-residue acetyltransferase	KOG0557		0.470998	0.428332	0.1888	0.124595	0.0387502	0.959226	0.732728	0.736358	0.623247	0.369878
GLYMA19g37140_1	UDP-glucoronosyl/UDP-glucosyl transferase family protein	KOG1192		0.636568	0.599488	0.305194	0.124546	0.10273	2.73092	2.52245	1.87171	2.31884	3.15205
GLYMA15g18370_2				1.01826	0.865607	0.503393	0.124486	0.129385	1.00336	0.735811	0.457837	0.215263	0.201222
GLYMA18g50570_1				0.785492	0.630736	0.324012	0.124467	0.0427882	0.888938	1.06251	1.12188	0.355076	0.354958
GLYMA12g29280_2				0.742693	0.56308	0.337315	0.124332	0.121833	0.816471	0.950484	0.77235	0.469448	0.505277
GLYMA15g08790_1	CHUP1 (CHLOROPLAST UNUSUAL POSITIONING 1)			0.968471	0.886044	0.346862	0.124289	0.177835	0.816428	0.555375	0.496864	0.41906	0.540195
GLYMA02g03960_1	BURP domain-containing protein / polygalacturonase, putative			0.716548	0.928667	0.48672	0.124176	0.0872924	1.2104	1.0803	0.883062	0.803107	0.625268
GLYMA11g29410_1	glycosyl hydrolase family 17 protein			0.805125	0.496248	0.206173	0.12409	0.20603	0.87236	0.827991	0.679763	0.290218	0.307133
GLYMA10g39070_1	kinase interacting family protein			0.526649	0.521435	0.233976	0.124013	0.0814212	0.878225	0.876064	0.725223	0.510166	0.571253
GLYMA12g35720_1	TCP4 (TCP family transcription factor 4); transcription factor			0.753031	0.534389	0.2195	0.124003	0.148333	0.717367	0.681633	0.343092	0.259015	0.331104
GLYMA20g03770_1	zinc finger (DHHC type) family protein	KOG1311		0.563108	0.397849	0.148015	0.123869	0.12722	0.832051	0.555574	0.574595	0.320156	0.320955
GLYMA02g47230_1	kinase	KOG1187		0.72194	0.389493	0.179352	0.123808	0.0620437	0.726924	0.615121	0.314339	0.248758	0.220295
GLYMA12g03900_1	auxin-responsive protein, putative			0.579013	0.421174	0.360913	0.123691	0.0912856	1.18944	0.91643	0.864312	0.762044	0.707618
GLYMA17g12170_1	ATBCB (ARABIDOPSIS BLUE-COPPER-BINDING PROTEIN); copper ion binding / electron carrier			0.751523	0.570176	0.375801	0.123662	0.0642735	2.43877	2.44734	2.53755	3.13803	2.52886
GLYMA08g03620_1	unknown protein			0.667975	0.55326	0.111169	0.123659	0.105357	1.01818	0.634856	0.364092	0.153375	0.222079
GLYMA19g41230_1	ATNRT1:2 (ARABIDOPSIS THALIANA NITRATE TRANSPORTER 1:2); calcium ion binding / transporter	KOG1237		0.622466	0.484675	0.232665	0.123375	0.0495583	0.86826	0.741215	0.541926	0.227172	0.343387
GLYMA13g19620_1	unknown protein			0.897401	0.498118	0.129079	0.123346	0.152112	0.648111	0.610285	0.623275	0.374069	0.328478
GLYMA17g34300_1	ACL5 (ACAULIS 5); spermine synthase/ thermospermine synthase	KOG1562		0.808331	0.53959	0.31615	0.123231	0.100767	0.614429	0.574618	0.537632	0.311126	0.51154
GLYMA04g09270_1	unknown protein			1.02013	0.493171	0.214308	0.123137	0.179169	0.616803	0.330567	0.27794	0.512211	0.237218
GLYMA10g15730_1	UDP-glucoronosyl/UDP-glucosyl transferase family protein	KOG1192		0.816151	0.463556	0.358078	0.122855	0.179525	1.13725	1.42397	1.96733	1.40239	2.35919
GLYMA20g19200_1	pectate lyase family protein			0.431192	0.446598	0.206241	0.122684	0.0669408	0.886833	1.06076	0.907032	0.59614	0.486166
GLYMA19g04410_1	pollen Ole e 1 allergen and extensin family protein			0.244241	0.238535	0.236594	0.122329	0.0674094	0.785764	0.610501	0.779563	0.53416	0.395455
GLYMA02g14570_1	ATNUDX1 (ARABIDOPSIS THALIANA NUDIX HYDROLASE 1); dihydroneopterin triphosphate pyrophosphohydrolase/ hydrolase			0.683284	0.582689	0.307365	0.122297	0.0998226	0.811119	0.882015	0.816178	0.621033	0.648517
GLYMA03g38120_1	BOR1 (REQUIRES HIGH BORON 1); anion exchanger/ boron transporter			1.20056	0.979183	0.612531	0.12226	0.0846817	0.637778	0.496365	0.456881	0.722228	0.507719
GLYMA19g32200_1	leucine-rich repeat transmembrane protein kinase, putative	KOG1187		0.437478	0.346525	0.204301	0.12215	0.0953152	0.800485	1.25689	0.976411	0.573261	0.478183
GLYMA17g36510_2		KOG1187		0.877694	0.61588	0.228315	0.122118	0.14996	0.580426	0.371127	0.385197	0.479526	0.309025
GLYMA02g11100_1	GATL3 (Galacturonosyltransferase-like 3); polygalacturonate 4-alpha-galacturonosyltransferase/ transferase, transferring glycosyl groups / transferase, transferring hexosyl groups			0.819162	1.06403	0.280458	0.12206	0.0617048	1.0429	0.678348	0.486711	0.271492	0.176453
GLYMA17g11670_1	AtGUS3 (Arabidopsis thaliana glucuronidase 3); beta-glucuronidase			1.06597	0.658122	0.15991	0.122046	0.151927	1.14062	0.984638	0.793891	0.845187	0.785174
GLYMA01g05560_1	PKS1 (PHYTOCHROME KINASE SUBSTRATE 1); protein binding			1.38209	0.921835	0.673899	0.121935	0.155973	0.574232	0.343459	0.265991	0.52708	0.369047
GLYMA02g04470_1	phototropic-responsive NPH3 family protein			0.871445	0.677537	0.35874	0.121896	0.200114	0.856203	1.18006	0.889456	0.577992	0.523647
GLYMA19g41040_1	catalytic/ hydrolase	KOG3109		1.11205	0.779834	0.471584	0.121787	0.0366	0.794939	0.636241	0.542568	0.361272	0.535287
GLYMA01g39320_1	remorin family protein			0.929711	0.660445	0.309818	0.121768	0.145902	1.18529	2.0335	3.41261	5.91584	5.89266
GLYMA02g40140_1	allergen-related			0.905326	0.437034	0.190946	0.121711	0.132829	0.788496	0.335552	0.130368	0.177377	0.170578
GLYMA01g40560_1	HSL2 (HAESA-Like 2); ATP binding / kinase/ protein serine/threonine kinase	KOG1187		1.1141	0.94812	0.50895	0.12163	0.123843	0.920018	0.649551	0.445646	0.334029	0.260262
GLYMA06g15550_1	zinc finger (C3HC4-type RING finger) family protein			0.651363	0.27368	0.469021	0.121508	0.388712	0.39947	0.249172	0.100015	0.122498	0.14098
GLYMA15g18370_1				1.07037	0.858215	0.473334	0.1215	0.129179	0.870901	0.75941	0.409785	0.208486	0.300386
GLYMA12g32170_1	peroxidase, putative			0.484198	0.402703	0.271512	0.121433	0.0627812	0.986552	0.784056	0.828123	0.574783	0.862861
GLYMA07g27820_2				0.814114	0.657935	0.369506	0.121143	0.174132	0.558581	0.466869	0.314109	0.265847	0.313234
GLYMA12g29280_1	ARF4 (AUXIN RESPONSE FACTOR 4); transcription factor			0.882187	0.611897	0.343699	0.121064	0.117425	0.855856	0.898764	0.771484	0.477554	0.493917
GLYMA11g29050_1	amino acid transporter family protein	KOG1303		0.792516	0.704725	0.217729	0.120631	0.110309	1.29165	1.4151	1.20083	0.783438	1.2292
GLYMA19g32200_2		KOG1187		0.511956	0.320683	0.294708	0.120448	0.12099	0.865321	1.2206	1.0338	0.572757	0.495596
GLYMA02g11880_1	PKS2 (PHYTOCHROME KINASE SUBSTRATE 2)			1.1217	0.859487	0.759115	0.120386	0.165896	0.552788	0.590439	0.208525	0.515475	0.423403
GLYMA04g07820_1	glycosyl hydrolase family 17 protein			0.804048	0.803754	0.27356	0.120263	0.144258	1.14727	1.25739	1.0471	0.593698	0.610905
GLYMA01g03100_1	phototropic-responsive NPH3 family protein			0.80449	0.572332	0.26411	0.120197	0.144154	0.808919	1.06731	0.895726	0.511245	0.51975
GLYMA18g45420_1	FLA10			0.39791	0.388663	0.157775	0.119998	0.09908	0.953015	0.827088	0.622164	0.24856	0.286092
GLYMA07g03810_1	GA3OX1 (GIBBERELLIN 3-OXIDASE 1); gibberellin 3-beta-dioxygenase/ transcription factor binding	KOG0143		1.12013	0.737429	0.338165	0.119881	0.0782704	3.27178	7.29331	11.1227	4.31449	3.14779
GLYMA10g39230_1	unknown protein			0.856409	0.477279	0.221499	0.119849	0.0974101	0.579623	0.590705	0.442897	0.307821	0.181647
GLYMA19g37430_1	leucine-rich repeat transmembrane protein kinase, putative	KOG1187		0.586229	0.439915	0.196912	0.119826	0.0970572	0.74541	0.941884	0.772699	0.251154	0.226562
GLYMA08g23340_1	CIPK25 (CBL-INTERACTING PROTEIN KINASE 25); ATP binding / kinase/ protein kinase/ protein serine/threonine kinase	KOG0583		0.832196	0.32691	0.131093	0.119718	0.428147	0.786751	0.760741	0.434559	0.301356	0.393424
GLYMA17g37040_1	pfkB-type carbohydrate kinase family protein	KOG2854		1.18973	0.719667	0.311533	0.119704	0.128836	1.31753	1.9837	2.42718	1.37861	1.57293
GLYMA09g35550_1	auxin-responsive protein, putative			0.604722	0.257272	0.172158	0.119576	0.173409	0.786081	0.830397	0.997299	0.966721	0.669553
GLYMA18g11970_1	unknown protein			0.657757	0.337984	0.234544	0.119471	0.128701	0.934327	1.06961	0.649541	0.267428	0.259678
GLYMA19g31480_1	gibberellin-responsive protein, putative			0.272792	0.345169	0.238331	0.119173	0.0261271	0.996716	1.32195	1.50949	1.04069	0.565244
GLYMA05g02280_1	anion exchange family protein			0.725587	0.644159	0.250381	0.119052	0.173175	0.964861	0.851475	0.87125	0.780022	0.588541
GLYMA11g35890_1	proton-dependent oligopeptide transport (POT) family protein	KOG1237		0.873735	0.623228	0.470683	0.118951	0.109505	0.658291	0.744761	1.44286	1.09463	0.881024
GLYMA14g07980_2		KOG2854		1.138	0.718978	0.256599	0.118757	0.144172	1.09439	1.77456	2.13913	1.23663	1.28106
GLYMA19g40460_1	unknown protein			1.02424	0.840856	0.295132	0.118705	0.120269	1.1667	2.14033	2.02679	2.47493	1.19332
GLYMA14g08620_1	ATS (ABERRANT TESTA SHAPE); DNA binding / transcription factor			1.09322	0.708052	0.308282	0.118584	0.168022	1.02476	0.691087	0.357578	0.362799	0.37819
GLYMA08g12750_1	GDSL-motif lipase/hydrolase family protein			0.425613	0.74433	0.218218	0.118484	0.152137	0.736554	0.754911	0.783242	0.657333	0.884802
GLYMA17g33680_1	AtGDU5 (Arabidopsis thaliana GLUTAMINE DUMPER 5)			0.821408	0.65694	0.520256	0.118432	0.0532655	0.293861	0.209485	0.14913	0.108943	0.0863505
GLYMA08g41200_1	PKS1 (PHYTOCHROME KINASE SUBSTRATE 1); protein binding			2.07573	1.37891	0.999262	0.118343	0.106799	0.713101	0.477847	0.480348	0.513361	0.525791
GLYMA02g43790_1	MD-2-related lipid recognition domain-containing protein / ML domain-containing protein	KOG4680		1.11667	0.855353	0.537897	0.118305	0.0942126	0.878851	1.04513	1.36345	0.510481	0.68013
GLYMA13g22940_1	protease inhibitor/seed storage/lipid transfer protein (LTP) family protein			0.350423	0.384076	0.199433	0.118194	0.0299398	0.865721	0.926617	0.679695	0.50499	0.448606
GLYMA05g29820_2				1.09997	1.02171	0.543029	0.118025	0.148862	0.840949	0.982738	0.53132	0.554647	0.403991
GLYMA11g06130_1	unknown protein			1.15752	1.21513	0.420775	0.117954	0.0872506	0.666213	0.827231	0.628007	0.602747	0.624532
GLYMA08g17010_2		KOG1447		0.661967	0.335583	0.153428	0.117929	0.0981456	0.830957	0.709544	1.73006	0.57943	0.360068
GLYMA07g08910_1	GAUT1 (GALACTURONOSYLTRANSFERASE 1); polygalacturonate 4-alpha-galacturonosyltransferase/ transferase, transferring glycosyl groups			0.880123	0.772227	0.328835	0.117912	0.0981173	1.10987	1.10099	0.964105	0.899166	0.825952
GLYMA06g43560_1	basic helix-loop-helix (bHLH) family protein			1.59683	1.3014	0.434398	0.117838	0.194969	2.26216	2.11967	1.16381	0.363846	1.12389
GLYMA06g27230_1	leucine-rich repeat transmembrane protein kinase, putative	KOG1187		0.55822	0.29603	0.131827	0.117783	0.0715597	0.70049	0.716976	0.44133	0.23459	0.162357
GLYMA03g42030_1	ATRABA3 (ARABIDOPSIS RAB GTPASE HOMOLOG A3); GTP binding	KOG0087		0.544998	0.427469	0.220361	0.117656	0.0549021	0.826911	0.948509	1.00816	0.488419	0.502759
GLYMA02g14740_1	ATPPC4; phosphoenolpyruvate carboxylase			0.761097	0.545891	0.252497	0.117642	0.0803384	1.13665	1.09387	0.89914	1.01469	0.525073
GLYMA03g29380_1	leucine-rich repeat transmembrane protein kinase, putative	KOG1187		0.64592	0.493367	0.261129	0.117593	0.0943552	0.841642	1.15133	0.967748	0.53038	0.4999
GLYMA17g06680_1	emb2191 (embryo defective 2191); catalytic/ hydrolase/ zinc ion binding	KOG1018		0.99913	0.878114	0.473652	0.117549	0.126357	0.969619	0.833899	0.742594	0.747544	0.770256
GLYMA13g38310_1	RCI3 (RARE COLD INDUCIBLE GENE 3); peroxidase			0.300523	0.365347	0.269873	0.117458	0.0770277	1.02367	0.734579	0.598351	0.380708	0.635649
GLYMA05g30070_1	unknown protein			0.851997	0.571146	0.258311	0.1174	0.147387	0.889341	1.14523	1.05427	0.506765	0.439457
GLYMA04g35970_1	short-chain dehydrogenase/reductase (SDR) family protein	KOG1208		1.05216	0.741134	0.624947	0.117361	0.103891	0.503363	0.47665	0.357224	0.329856	0.404632
GLYMA06g18970_1	short-chain dehydrogenase/reductase (SDR) family protein	KOG1208		0.946899	0.724474	0.50812	0.117343	0.112721	0.525573	0.658397	0.392533	0.339429	0.368116
GLYMA17g02060_1	unknown protein			0.720681	0.699016	0.156703	0.117314	0.0730341	0.567175	0.352782	0.330403	0.22051	0.221791
GLYMA01g11640_1	trypsin and protease inhibitor family protein / Kunitz family protein			1.06215	0.918879	0.62676	0.117183	0.0747264	1.21387	1.06523	0.952997	1.34217	1.17899
GLYMA13g06940_2		KOG0636		0.993679	0.855111	0.39561	0.117174	0.060744	1.29265	1.74205	1.83722	0.672937	0.493153
GLYMA03g19030_1	AS1 (ASYMMETRIC LEAVES 1); DNA binding / protein homodimerization/ transcription factor	KOG0048		1.31979	0.829923	0.431067	0.117071	0.165805	0.846028	0.837221	0.667475	0.389636	0.364158
GLYMA08g05410_1	zinc finger (C3HC4-type RING finger) family protein			0.877437	0.78002	0.25597	0.11705	0.0958256	0.884227	1.07882	1.02949	0.661061	0.565552
GLYMA17g14730_1	SKU5; copper ion binding / oxidoreductase	KOG1263		0.550085	0.601	0.217386	0.116907	0.037212	0.902228	0.907846	0.695455	0.531505	0.515511
GLYMA06g05900_1	ER (ERECTA); transmembrane receptor protein kinase	KOG1187		1.54022	1.0796	0.469744	0.116895	0.0771567	0.754501	0.997739	1.06013	2.35402	1.63318
GLYMA03g42440_1	subtilase family protein			0.423591	0.393403	0.28072	0.116856	0.0822136	1.14341	1.32965	1.13487	0.495446	0.505331
GLYMA06g01190_2		KOG0773		0.54584	0.327272	0.213364	0.116852	0.141366	0.817316	0.775539	0.551971	0.42668	0.309086
GLYMA12g35670_1	calcium-binding EF hand family protein	KOG0027		1.08263	1.00201	0.543225	0.116638	0.079256	0.762666	0.70153	0.691923	0.719361	0.715451
GLYMA11g37620_1	pectate lyase family protein			0.901041	0.196936	0.121765	0.116461	0.13773	1.09898	1.71423	2.74964	4.81085	3.63314
GLYMA08g44970_1	unknown protein			0.492025	0.373192	0.187308	0.116205	0.0964024	0.932568	1.16172	0.956597	0.519067	0.516052
GLYMA15g14220_1	SEC14 cytosolic factor family protein / phosphoglyceride transfer family protein	KOG1471		0.382231	0.35422	0.180553	0.116198	0.0509259	0.803667	0.953238	0.774026	0.399535	0.520088
GLYMA12g09570_1	unknown protein			1.42007	0.97178	0.509553	0.11615	0.154471	0.780404	0.887833	0.999671	1.18868	1.12219
GLYMA15g13840_1	leucine-rich repeat family protein	KOG1187		0.340245	0.277259	0.210476	0.116122	0.141464	0.765853	0.953067	0.941171	0.983466	1.18906
GLYMA12g00640_1	EXL3 (EXORDIUM LIKE 3)			0.986686	0.817311	0.388487	0.116114	0.097985	0.831444	0.833446	0.620096	0.33032	0.260302
GLYMA09g24150_1	CBS domain-containing protein-related	KOG2118		0.740096	0.546207	0.261037	0.116087	0.115104	1.07186	1.17784	1.30418	1.08287	1.16406
GLYMA13g06190_1	hydroxyproline-rich glycoprotein family protein			0.46416	0.443404	0.207087	0.115872	0.0704538	1.00542	1.15821	1.0454	0.509064	0.572013
GLYMA11g27190_1	FAD8 (FATTY ACID DESATURASE 8); omega-3 fatty acid desaturase			0.59995	0.427397	0.130534	0.115855	0.082484	0.678809	0.577879	0.746757	0.269299	0.360005
GLYMA17g14130_1	glucose-methanol-choline (GMC) oxidoreductase family protein	KOG1238		0.868147	0.764665	0.266805	0.115487	0.03997	0.865151	1.01923	1.14362	0.968413	0.812799
GLYMA16g34700_1	acid phosphatase class B family protein			0.261784	0.262431	0.225473	0.115409	0.0780694	0.435261	0.394775	0.527765	0.552541	0.652959
GLYMA08g47220_1	leucine-rich repeat transmembrane protein kinase, putative	KOG1187		1.17808	0.978447	0.868296	0.11538	0.134634	0.81267	0.708879	0.391719	0.270214	0.483957
GLYMA07g32450_1	GDSL-motif lipase/hydrolase family protein			0.577415	0.422626	0.178242	0.115357	0.0651589	0.684175	0.611027	0.834149	0.913251	0.276443
GLYMA08g36590_1	bHLH071 (beta HLH protein 71); DNA binding / transcription factor			0.214278	0.141347	0.116135	0.115333	0.219505	1.46932	1.10178	1.17357	1.45594	1.61223
GLYMA09g32320_1	YUC2 (YUCCA2); FAD binding / NADP or NADPH binding / flavin-containing monooxygenase/ oxidoreductase	KOG1399		0.365921	0.325651	0.126285	0.115323	0.204724	0.656966	0.369695	0.26775	0.221105	0.294957
GLYMA13g23380_1				0.43079	0.182714	0.174303	0.115243	0.0640472	0.562153	0.543933	0.433757	0.419238	0.420692
GLYMA11g00860_1	unknown protein			0.847961	0.648989	0.317129	0.115198	0.101202	0.44242	0.338069	0.255757	0.244938	0.221062
GLYMA06g02180_1	unknown protein			1.28988	0.823821	0.254434	0.115088	0.179564	0.918387	1.27379	1.09996	0.755778	0.67251
GLYMA17g09440_1	kinase	KOG1187		0.998114	0.572036	0.307861	0.114942	0.161082	0.714387	0.407397	0.299107	0.161639	0.196241
GLYMA02g38170_1	pentatricopeptide (PPR) repeat-containing protein			0.909471	0.607584	0.301132	0.114925	0.172405	0.764706	1.14368	1.36713	4.03763	7.23068
GLYMA15g17580_1	NFU3; structural molecule			1.18125	0.869828	0.454102	0.114617	0.0888678	0.851109	0.934129	0.892461	0.437064	0.404
GLYMA13g28890_1	unknown protein			0.853038	0.887556	0.496677	0.114588	0.057582	1.07072	1.17629	1.11952	0.550635	0.536183
GLYMA18g07930_1	unknown protein			0.412009	0.336726	0.149801	0.114548	0.0808803	0.791456	1.10666	0.902979	0.437932	0.551962
GLYMA05g37750_1	unknown protein			0.882006	0.801303	0.315363	0.114176	0.0454958	1.00994	1.20176	1.21538	0.896924	0.696373
GLYMA06g42400_1	alcohol oxidase-related	KOG1238		0.269048	0.176858	0.0979072	0.113923	0.0649266	0.652504	0.620371	0.61906	0.946229	0.570898
GLYMA18g53330_1	unknown protein			0.711963	0.54743	0.247114	0.113856	0.0740233	1.1803	1.14377	0.759609	0.640052	0.597377
GLYMA09g35810_1	PEX11B	KOG4186		1.22851	0.974006	0.611943	0.113841	0.175149	0.92564	0.869039	0.588407	0.365452	0.585401
GLYMA19g03820_1	unknown protein			0.624533	0.408062	0.202872	0.11383	0.144288	1.46017	1.02758	0.718282	0.40163	0.707711
GLYMA20g35500_1	unknown protein			1.33562	0.747986	0.434624	0.113633	0.0835382	0.789129	0.998875	1.02351	0.490975	0.336492
GLYMA06g03670_1	JAC1 (J-DOMAIN PROTEIN REQUIRED FOR CHLOROPLAST ACCUMULATION RESPONSE 1); heat shock protein binding			1.49908	1.1434	0.487443	0.113478	0.0719979	0.742436	0.518732	0.450948	0.640444	0.450996
GLYMA12g12350_1	ATEXPB3 (ARABIDOPSIS THALIANA EXPANSIN B3)			0.576897	0.449947	0.244559	0.113338	0.107097	1.10138	1.33842	1.57177	0.435264	0.569481
GLYMA15g08590_1	GDSL-motif lipase/hydrolase family protein			1.08898	0.986311	0.517024	0.113279	0.050509	0.79767	0.516195	0.488413	0.442777	0.76051
GLYMA14g23920_1	unknown protein			0.816199	0.680244	0.34927	0.113169	0.186443	0.991594	1.11868	0.918191	0.750431	0.686914
GLYMA13g19390_1	short-chain dehydrogenase/reductase (SDR) family protein	KOG1208		0.450373	0.302058	0.138812	0.113043	0.0605241	1.13237	1.10731	1.39498	1.69352	2.06386
GLYMA17g36500_1	ATS (ABERRANT TESTA SHAPE); DNA binding / transcription factor			1.16247	0.843302	0.333912	0.113008	0.114236	0.855796	0.616364	0.298729	0.329499	0.383841
GLYMA14g08230_1	unknown protein			0.805659	0.575404	0.318191	0.112856	0.221872	0.722386	0.585563	0.389405	0.346976	0.318239
GLYMA05g03580_1	glucose-methanol-choline (GMC) oxidoreductase family protein	KOG1238		0.884966	0.726497	0.305039	0.112542	0.0290727	0.869609	0.801993	1.08546	0.670471	0.835882
GLYMA19g41540_1	CRB (CHLOROPLAST RNA BINDING); binding / catalytic/ coenzyme binding	KOG1429		1.4138	1.00394	0.756512	0.112526	0.0543693	1.24008	3.11451	1.15686	1.25912	0.962558
GLYMA16g33010_1	leucine-rich repeat transmembrane protein kinase, putative	KOG1187		0.363778	0.286207	0.167007	0.112447	0.0959297	0.687977	0.558427	0.481832	0.244902	0.346046
GLYMA08g02050_2				0.692438	0.597731	0.226495	0.112425	0.0603867	0.736552	0.651279	0.58062	0.413485	0.359547
GLYMA08g00850_1	VQ motif-containing protein			1.40118	0.853415	0.495784	0.112418	0.0932133	1.25733	3.09251	6.35498	7.67726	8.85474
GLYMA18g06950_1	FAD8 (FATTY ACID DESATURASE 8); omega-3 fatty acid desaturase			0.608954	0.405422	0.135933	0.112218	0.0644662	0.654216	0.691388	0.895732	0.362352	0.437723
GLYMA12g32050_1	HDG2 (HOMEODOMAIN GLABROUS 2); DNA binding / transcription factor	KOG0491		0.817224	0.613474	0.207887	0.112032	0.144453	1.4391	1.42628	0.921291	0.888688	1.11658
GLYMA13g42760_2		KOG1187		0.859382	0.556815	0.233804	0.111879	0.0894169	0.641828	0.551651	0.433549	0.306967	0.189897
GLYMA09g35320_1	auxin-responsive protein, putative			0.89647	0.585273	0.753736	0.111554	0.0617608	0.843028	0.911566	0.773234	0.744804	0.725839
GLYMA01g00890_1	leucine-rich repeat family protein / extensin family protein			0.49237	0.354681	0.168048	0.111497	0.113713	0.982603	0.966438	0.529894	0.238966	0.260351
GLYMA10g38950_4				1.61297	0.955579	0.352787	0.111464	0.166115	0.933357	0.855895	0.803874	0.653296	0.6007
GLYMA10g39730_1	RIC1 (ROP-INTERACTIVE CRIB MOTIF-CONTAINING PROTEIN 1); protein binding			1.2309	0.476108	0.0839469	0.111382	0.0874169	0.718107	0.654088	0.604406	0.331768	0.365026
GLYMA10g03150_1	unknown protein			0.32398	0.182333	0.133384	0.111321	0.0938541	0.958195	0.532439	0.347274	0.383778	0.360154
GLYMA18g29520_1	PAS2 (PASTICCINO 2); enoyl-CoA hydratase/ protein tyrosine phosphatase	KOG3187		0.5142	0.383406	0.155742	0.111235	0.0598246	0.919755	0.655821	0.737766	0.707777	0.53612
GLYMA18g44800_1	STN8; kinase/ protein kinase	KOG0594		1.02798	0.900625	0.388841	0.111093	0.0740805	0.778838	1.02404	2.31979	0.867994	0.843859
GLYMA06g01850_2		KOG0657		2.90549	1.11598	0.632932	0.110908	0.0753711	1.29428	1.01008	1.02411	0.996444	1.40994
GLYMA13g07200_1	unknown protein			0.844696	0.795422	0.17946	0.110773	0.115468	0.560881	0.417646	0.284766	0.252307	0.275018
GLYMA13g42760_1	protein kinase family protein	KOG1187		0.942041	0.848662	0.378086	0.110674	0.0924417	0.658935	0.57421	0.388692	0.29931	0.239197
GLYMA12g05060_1	unknown protein			0.642249	0.377497	0.124064	0.110554	0.170739	0.69665	0.818256	0.84109	0.997271	0.232241
GLYMA19g26710_1	unknown protein			0.359147	0.256062	0.165656	0.110549	0.0405644	0.822298	0.655276	0.395901	0.234752	0.305071
GLYMA04g00680_1	proline-rich family protein			0.41746	0.424418	0.214401	0.11047	0.0222084	0.746785	1.09438	1.47682	1.18933	1.18421
GLYMA15g02260_1	AHP4 (HPT PHOSPHOTRANSMITTER 4); histidine phosphotransfer kinase/ transferase, transferring phosphorus-containing groups	KOG4747		1.39953	0.828656	1.30992	0.110366	0.083363	0.788519	0.753933	3.5159	1.04197	0.783118
GLYMA02g09550_1	WOL (WOODEN LEG); cytokinin receptor/ osmosensor/ phosphoprotein phosphatase/ protein histidine kinase	KOG0519		0.778844	0.690887	0.334217	0.110354	0.130816	1.08307	0.83113	0.664234	0.342501	0.4299
GLYMA02g14660_1	ATPPC4; phosphoenolpyruvate carboxylase			0.718008	0.661826	0.244105	0.110117	0.06021	1.00245	0.976701	1.24308	0.854507	1.02107
GLYMA20g24370_1	AtIDD5 (Arabidopsis thaliana Indeterminate(ID)-Domain 5); nucleic acid binding / transcription factor/ zinc ion binding			0.950006	0.61693	0.198627	0.110096	0.199835	0.627968	0.34721	0.171161	0.205915	0.198461
GLYMA17g36510_1	protein kinase family protein	KOG1187		0.995608	0.619362	0.219113	0.110061	0.0929615	0.630705	0.389191	0.428369	0.533795	0.307857
GLYMA17g05870_1	zinc finger (C3HC4-type RING finger) family protein			1.34597	0.807554	0.291034	0.109672	0.068323	0.683362	0.613174	0.540965	0.782754	0.506857
GLYMA12g15090_1	auxin-responsive protein, putative			0.569051	0.308953	0.382666	0.109479	0.188225	1.09228	1.10656	1.01537	0.884125	1.02463
GLYMA03g35900_1	aspartyl protease family protein	KOG1339		0.505753	0.476347	0.214496	0.109447	0.0989848	0.649219	0.531186	0.523025	0.267154	0.269358
GLYMA11g12450_1	basic helix-loop-helix (bHLH) family protein			0.725327	0.474851	0.117678	0.109411	0.149105	0.842231	0.865506	0.923503	0.405382	0.59876
GLYMA18g12660_1	RHM1 (RHAMNOSE BIOSYNTHESIS 1); UDP-L-rhamnose synthase/ UDP-glucose 4,6-dehydratase/ catalytic	KOG0747		1.03711	0.817514	0.308218	0.109349	0.0512044	0.622595	0.651946	2.28687	0.548707	0.587167
GLYMA20g28520_1	unknown protein			0.779253	0.368282	0.269066	0.109319	0.0670654	0.550704	0.527909	0.409438	0.359986	0.155729
GLYMA09g35590_1	auxin-responsive protein, putative			0.649045	0.331534	0.219256	0.109287	0.110322	0.734403	0.744357	0.803625	0.608216	0.769579
GLYMA08g22500_1	F-box family protein			0.950931	0.462664	0.193136	0.109236	0.383054	0.47752	0.50381	0.368567	0.420127	1.00887
GLYMA16g05150_1	protein kinase family protein	KOG1187		0.757426	0.732618	0.279508	0.109212	0.0745533	0.63954	0.495476	0.280301	0.238961	0.265049
GLYMA19g45120_1	oxidoreductase, acting on the CH-CH group of donors	KOG4650		0.919309	0.642644	0.242047	0.109197	0.117177	0.6598	0.73825	0.51424	0.327569	0.269533
GLYMA16g06080_1	unknown protein			0.39295	0.283643	0.0893097	0.108999	0.139533	1.17403	0.813548	0.745765	1.05807	0.640315
GLYMA17g14710_2				0.798227	0.602437	0.278155	0.108838	0.0512795	0.815615	0.916786	1.06176	1.00197	1.30758
GLYMA16g17110_1	zinc finger (C3HC4-type RING finger) family protein	KOG1493		0.569742	0.492203	0.235062	0.108785	0.142954	0.917694	1.12714	0.871479	0.428595	0.432844
GLYMA06g00720_1	proline-rich family protein			0.433311	0.457242	0.240209	0.108647	0.0301608	1.05745	0.920134	0.809341	0.968811	1.18279
GLYMA15g07540_1	unknown protein			0.719688	0.468027	0.339671	0.108622	0.0951738	0.762762	1.01123	0.771016	0.625766	0.486512
GLYMA08g22080_1				0.679078	0.341081	0.312032	0.108569	0.171872	1.15682	1.08449	0.638319	0.485111	0.345141
GLYMA07g05980_1	LAC6 (laccase 6); laccase	KOG1263		1.10257	0.73717	0.307164	0.108329	0.121063	0.803772	0.727718	0.689382	0.429413	0.447033
GLYMA15g36790_1	unknown protein			0.967157	0.804885	0.461541	0.108134	0.0816591	0.721391	0.372888	0.410581	0.595017	0.360151
GLYMA13g03420_1	unknown protein	KOG0995		0.795684	0.690845	0.316007	0.107964	0.141919	0.899862	1.03407	0.78479	0.692403	0.592916
GLYMA07g34190_1	PIN3 (PIN-FORMED 3); auxin:hydrogen symporter/ transporter			0.794442	0.634079	0.220132	0.107928	0.0965223	0.470649	0.747967	0.845917	0.331116	0.277514
GLYMA01g37500_1	radical SAM domain-containing protein / TRAM domain-containing protein	KOG2492		0.85219	0.812678	0.330225	0.107747	0.11841	1.18258	0.912881	0.761729	0.455017	0.37843
GLYMA01g21530_1	hydroxyproline-rich glycoprotein family protein			0.442392	0.341221	0.18412	0.107727	0.0560612	0.487405	1.26335	0.952675	0.52107	0.551059
GLYMA02g41240_1	unknown protein			0.483097	0.376423	0.246096	0.107572	0.1243	0.501128	0.521091	0.425561	0.286038	0.30063
GLYMA09g40420_1	FLA10			0.417653	0.415606	0.198374	0.107557	0.0501862	0.85513	0.939133	0.730817	0.312395	0.360775
GLYMA14g39610_1	unknown protein			0.334842	0.356586	0.144741	0.107492	0.131358	0.865699	0.903005	0.774334	0.627727	0.601248
GLYMA10g38650_1	ATSBT1.3 (ARABIDOPSIS THALIANA SUBTILASE 1.3); identical protein binding / serine-type endopeptidase			0.469797	0.28813	0.0744156	0.107383	0.114295	0.6943	0.620715	0.517862	0.210661	0.352259
GLYMA19g33260_1	GIS (GLABROUS INFLORESCENCE STEMS); nucleic acid binding / transcription factor/ zinc ion binding			0.952309	0.471785	0.166611	0.107208	0.104039	1.10239	0.68452	1.01681	0.937171	1.08794
GLYMA03g15030_1	legume lectin family protein			0.94927	0.759255	0.412248	0.107142	0.0698711	0.787529	0.787442	0.659242	0.433084	0.407719
GLYMA05g02950_1	GDSL-motif lipase/hydrolase family protein			0.467491	0.324737	0.13941	0.10713	0.0256012	1.06349	0.904471	1.02987	1.26918	1.77404
GLYMA08g16520_1	auxin-responsive protein, putative			0.69064	0.457906	0.258738	0.106996	0.105649	1.1999	1.07239	1.04969	1.02428	1.39032
GLYMA10g26380_1	unknown protein			0.957576	0.757451	0.48344	0.10691	0.104279	0.713073	0.580956	0.524354	0.371929	0.273271
GLYMA05g02280_2				0.743209	0.731784	0.260078	0.106855	0.146753	0.92936	0.884912	0.902604	0.814909	0.560312
GLYMA04g33770_1	AtTCP14 (TEOSINTE BRANCHED1, CYCLOIDEA and PCF (TCP) 14); transcription factor			0.949027	0.648307	0.308251	0.106845	0.132808	0.925503	0.750284	0.722459	0.634771	0.455761
GLYMA17g03920_1	ATP binding / DNA binding / DNA-dependent ATPase	KOG0477		0.631437	0.484487	0.218018	0.106777	0.20829	0.931217	0.975466	0.885574	0.783505	0.687395
GLYMA12g03810_1	auxin-responsive protein, putative			0.665957	0.334798	0.265283	0.106654	0.098149	0.735497	0.727734	0.60393	0.492962	0.734071
GLYMA13g34840_1	unknown protein			0.578155	0.386947	0.179365	0.106548	0.123435	0.459568	0.284278	0.183116	0.121715	0.301208
GLYMA05g03980_1	unknown protein			1.08982	1.12984	0.342828	0.10653	0.0851308	0.621184	0.768946	0.67741	0.21325	0.16594
GLYMA16g34250_1	unknown protein			0.613583	0.314853	0.160753	0.106527	0.0964179	1.22629	1.25837	1.13168	1.04767	1.09787
GLYMA19g40320_1	unknown protein			0.715769	1.47811	0.748263	0.106422	0.0898899	0.705318	0.405589	0.26372	0.606806	0.325658
GLYMA19g36140_3				1.04334	0.853216	0.467549	0.106323	0.0507971	0.971174	1.04869	0.700384	0.845269	0.468582
GLYMA13g01740_1	RNA recognition motif (RRM)-containing protein	KOG0149		0.403928	0.292187	0.122228	0.106298	0.0797364	0.622089	0.303638	0.156763	0.125193	0.195964
GLYMA12g04130_1	zinc finger (B-box type) family protein			1.04606	0.789887	0.289883	0.106279	0.0807486	0.802553	0.725252	0.669944	0.537959	0.344479
GLYMA10g26380_2				0.958468	0.824455	0.535443	0.10626	0.0933196	0.650338	0.588572	0.514734	0.34135	0.318576
GLYMA03g00450_1	STN8; kinase/ protein kinase			0.910574	0.76099	0.375898	0.106222	0.0918861	1.29557	3.52398	13.1402	42.4241	47.5105
GLYMA02g16430_1	endonuclease/exonuclease/phosphatase family protein	KOG0565		0.710092	0.503185	0.132921	0.106216	0.0822846	0.856408	0.747808	0.539567	0.602297	0.947466
GLYMA11g31950_2				1.06064	0.77442	0.348504	0.106164	0.0893798	0.588857	0.472457	0.403454	0.278362	0.265527
GLYMA10g29900_1	unknown protein			1.04819	0.780752	0.228889	0.106131	0.097916	0.725854	1.07361	1.0049	1.03693	1.05819
GLYMA08g22230_1	GA3OX1 (GIBBERELLIN 3-OXIDASE 1); gibberellin 3-beta-dioxygenase/ transcription factor binding	KOG0143		1.16729	0.783567	0.36687	0.106115	0.0946494	4.32462	9.82976	13.7238	5.24313	3.06448
GLYMA06g47610_1	integral membrane transporter family protein			0.363445	0.504014	0.257512	0.106057	0.110346	0.772065	0.81904	0.475279	0.382754	0.315209
GLYMA16g25990_1	XLG1 (EXTRA-LARGE G-PROTEIN 1); guanyl nucleotide binding / signal transducer	KOG0082		0.738667	0.635405	0.252599	0.105996	0.116496	0.9684	1.12013	0.959486	0.712005	0.485013
GLYMA03g30920_1	unknown protein			1.26351	0.834066	0.242397	0.105947	0.0801518	0.873651	0.859794	0.888483	0.821007	0.716093
GLYMA20g30510_1	PHD finger family protein			0.985335	0.663077	0.285056	0.105898	0.113884	0.6735	0.526109	0.335196	0.145408	0.116365
GLYMA05g02470_1	kinase	KOG1187		0.973254	0.503565	0.19815	0.105734	0.143925	0.735621	0.471132	0.299196	0.188464	0.248378
GLYMA13g42100_1	SHR (SHORT ROOT); protein binding / sequence-specific DNA binding / transcription factor			1.01743	0.719841	0.547868	0.10558	0.1256	0.594192	0.364885	0.249819	0.352759	0.292226
GLYMA19g27870_1	protein kinase family protein	KOG1187		0.738018	0.597014	0.282096	0.105436	0.075639	0.712795	0.494746	0.342267	0.23124	0.341174
GLYMA11g07550_1	heat shock protein binding			0.895851	0.557019	0.238895	0.105336	0.117097	0.982513	1.18278	1.28586	0.994887	0.943459
GLYMA14g12370_1	ubiquitin-protein ligase			0.641072	0.97649	0.333351	0.105313	0.166133	0.533199	0.509135	0.484197	0.455013	0.425161
GLYMA13g30000_1	AtRLP51 (Receptor Like Protein 51); protein binding			1.13986	0.529709	0.280538	0.105285	0.136094	0.661816	0.462188	0.369928	0.232536	0.186048
GLYMA13g24130_1	GDSL-motif lipase/hydrolase family protein			0.52488	0.377071	0.163145	0.105156	0.0357346	0.721176	0.422983	0.669809	0.953423	0.235744
GLYMA13g31530_1	alpha 1,4-glycosyltransferase family protein / glycosyltransferase sugar-binding DXD motif-containing protein	KOG1928		0.900103	0.46899	0.164038	0.105124	0.121633	0.960695	1.18616	1.15205	1.00766	1.00517
GLYMA10g03270_1	unknown protein			0.960115	0.505116	0.166067	0.105104	0.0700783	0.523138	0.540869	0.602987	0.762174	1.05472
GLYMA08g48160_1	unknown protein			0.786307	0.472706	0.127882	0.104835	0.10447	0.60779	0.405662	0.384934	0.233792	0.13766
GLYMA14g08230_2				0.744284	0.53805	0.303084	0.104816	0.159404	0.6899	0.567903	0.372635	0.328396	0.310183
GLYMA05g34270_1	zinc finger (C3HC4-type RING finger) family protein			0.95355	0.753087	0.242161	0.104681	0.0918562	0.890917	1.08801	1.10153	0.673649	0.573603
GLYMA01g23850_1	PKS1 (PHYTOCHROME KINASE SUBSTRATE 1); protein binding			1.0942	0.822308	0.693047	0.104532	0.164859	0.525208	0.371328	0.467911	0.434053	0.513366
GLYMA09g27410_1	unknown protein			0.335647	0.334537	0.235901	0.104483	0.105262	0.879878	0.857235	0.4415	0.290882	0.446574
GLYMA15g08670_1	ATNUDX15 (ARABIDOPSIS THALIANA NUDIX HYDROLASE HOMOLOG 15); hydrolase	KOG3069		0.63029	0.455972	0.287004	0.104302	0.116083	1.26034	0.653685	0.643386	0.569797	0.825085
GLYMA19g05910_1	TCP12 (TCP DOMAIN PROTEIN 12); transcription factor			0.646181	0.546345	0.353259	0.104262	0.110724	1.15753	1.1829	0.889926	0.865594	0.920722
GLYMA03g03100_1	CRR4 (CHLORORESPIRATORY REDUCTION 4)			0.655289	0.855228	0.351704	0.10421	0.101774	1.16398	1.24816	0.654767	0.611814	0.505139
GLYMA13g06940_1	APS2; sulfate adenylyltransferase (ATP)	KOG0636		0.904627	0.825014	0.347048	0.104105	0.0567887	1.12829	1.63744	1.79403	0.74673	0.515274
GLYMA10g24630_1	pectate lyase family protein			0.420771	0.406878	0.204699	0.104065	0.07297	0.8945	1.0298	0.8554	0.586711	0.447396
GLYMA20g26290_1	CYCD3;1 (CYCLIN D3;1); cyclin-dependent protein kinase regulator/ protein binding	KOG0656		0.342641	0.24099	0.139117	0.10399	0.0900121	0.765094	0.979077	0.910455	0.460337	0.377742
GLYMA13g29490_1	GDSL-motif lipase/hydrolase family protein			1.10432	0.804829	0.505962	0.103936	0.0545858	0.96747	0.737612	0.767456	1.96731	0.900261
GLYMA02g14790_1	ATPPC4; phosphoenolpyruvate carboxylase			0.67837	0.593701	0.306606	0.103898	0.102615	1.01015	0.850596	0.718823	0.621654	0.555987
GLYMA05g01130_1	AtTCP14 (TEOSINTE BRANCHED1, CYCLOIDEA and PCF (TCP) 14); transcription factor			0.626262	0.456567	0.283702	0.103878	0.146837	0.628526	0.616639	0.417766	0.422944	0.312417
GLYMA10g00720_1	PHO1 (phosphate 1)	KOG1162		1.11768	0.813622	0.465768	0.103698	0.316808	0.56434	0.525291	0.40134	0.430705	0.366862
GLYMA19g36140_1	pentatricopeptide (PPR) repeat-containing protein			1.13073	0.84725	0.426026	0.103499	0.0494525	0.877732	0.914419	0.559099	0.722443	0.382128
GLYMA12g32910_1	DFL2 (DWARF IN LIGHT 2)			1.12923	0.416669	0.0725013	0.103493	0.0452414	0.903849	0.960162	0.68464	0.61919	0.723982
GLYMA04g08760_1	catalytic			1.11527	1.07382	0.385279	0.10347	0.116518	1.39172	1.56893	3.35996	1.07253	0.725722
GLYMA19g37790_1	calmodulin-binding family protein			0.953881	0.784706	0.399159	0.103404	0.0462546	0.95112	1.47538	1.40667	0.648067	0.414028
GLYMA20g26510_1	leucine-rich repeat transmembrane protein kinase, putative	KOG1187		0.683035	0.438047	0.0870592	0.103375	0.0738784	0.967585	1.36358	1.84009	0.876065	0.831531
GLYMA01g39970_1	protein binding / signal transducer			0.935387	0.732732	0.402803	0.103324	0.0917063	0.961413	0.93158	0.810932	0.811967	0.969615
GLYMA14g11320_1	ACL5 (ACAULIS 5); spermine synthase/ thermospermine synthase	KOG1562		0.717691	0.452761	0.241794	0.102919	0.139276	0.469803	0.418134	0.326284	0.221189	0.369532
GLYMA12g07920_1	unknown protein			1.35226	1.34781	0.614366	0.102905	0.0713283	0.918014	1.37677	1.42862	0.729477	0.773502
GLYMA09g35360_1	auxin-responsive protein, putative			0.231989	0.148567	0.209633	0.10283	0.139418	1.00693	0.852991	1.01043	0.751546	0.936819
GLYMA11g09900_1	myosin-related			0.450143	0.229329	0.118381	0.102733	0.190378	0.891605	0.886464	0.749589	0.700584	0.963652
GLYMA01g05980_1	MYB105 (myb domain protein 105); DNA binding / transcription factor	KOG0048		0.893058	0.627084	0.24631	0.102499	0.208358	0.499358	0.590351	0.7536	0.397036	0.437348
GLYMA07g11550_2				0.358011	0.312737	0.230876	0.102472	0.0878333	0.867364	1.02432	0.914677	0.452787	0.611222
GLYMA07g02660_1	CIPK25 (CBL-INTERACTING PROTEIN KINASE 25); ATP binding / kinase/ protein kinase/ protein serine/threonine kinase	KOG0583		0.824821	0.288802	0.127279	0.102382	0.447262	0.739825	0.736906	0.39544	0.284928	0.341428
GLYMA14g38350_1	allergen-related			1.13682	0.49824	0.20119	0.102337	0.18417	1.24497	0.832521	0.56086	1.63576	0.676744
GLYMA10g03940_1	unknown protein			0.567106	0.333422	0.0521496	0.101966	0.0652885	0.555866	0.65937	0.469245	0.56982	0.926779
GLYMA11g07790_1	radical SAM domain-containing protein / TRAM domain-containing protein	KOG2492		0.975618	0.832187	0.362255	0.101903	0.100205	0.839221	0.879853	0.757118	0.419764	0.376818
GLYMA09g27370_1	catalytic/ pyridoxal phosphate binding			1.07302	1.58168	0.616884	0.10169	0.128931	0.626565	0.36294	0.389209	0.66426	0.567065
GLYMA05g37060_1	myosin heavy chain-related			1.35549	0.588353	0.203804	0.101658	0.245124	0.739261	0.608016	0.654237	0.524103	0.695144
GLYMA08g16220_1	DRT100 (DNA-DAMAGE REPAIR/TOLERATION 100); nucleotide binding / protein binding	KOG4579		0.446252	0.427879	0.264992	0.100893	0.0541584	1.23359	1.38496	1.14618	0.407285	0.563723
GLYMA18g48670_1	protein kinase, putative	KOG0610		0.606317	0.424442	0.112583	0.100728	0.190039	0.678468	0.807665	0.81861	0.443603	0.40749
GLYMA10g30920_1	pentatricopeptide (PPR) repeat-containing protein			1.04012	0.793946	0.305373	0.100594	0.137644	1.01088	1.15574	1.30305	1.02227	1.18147
GLYMA15g10150_1	unknown protein			1.05016	1.0742	0.572467	0.100573	0.0506927	1.10767	1.22722	1.09272	0.65825	0.559333
GLYMA13g06190_2				0.456526	0.451217	0.335809	0.100572	0.0439455	0.947807	1.1945	0.97459	0.551247	0.591152
GLYMA15g19510_1	GER3 (GERMIN 3); oxalate oxidase			0.5018	0.367926	0.297389	0.10038	0.176311	0.914715	0.937663	1.25163	0.595815	0.312021
GLYMA05g27810_1	remorin family protein			0.350769	0.221133	0.115084	0.100313	0.0839346	0.83021	0.687791	0.392757	0.282043	0.416073
GLYMA12g03830_1	auxin-responsive family protein			0.824996	0.335896	0.285961	0.100311	0.0714929	0.93504	1.03536	0.882077	0.897112	1.0108
GLYMA15g05530_1	nodulin MtN21 family protein			0.967468	0.752019	0.19034	0.100271	0.220897	0.67928	0.56874	0.521802	0.681328	0.580933
GLYMA19g43940_1	LTL1 (LI-TOLERANT LIPASE 1); carboxylesterase/ hydrolase, acting on ester bonds			0.255156	0.210913	0.142885	0.10026	0.0307741	1.16709	0.841768	0.861334	0.781351	0.79654
GLYMA06g19020_1	unknown protein			0.920353	0.912448	0.238449	0.100203	0.0474397	0.90178	1.03151	1.22422	0.713329	0.664313
GLYMA13g24110_1	peroxidase, putative			0.53221	0.343052	0.19589	0.100077	0.145246	0.760145	0.485582	0.252143	0.25267	0.302235
GLYMA02g47570_1				1.15752	0.423207	0.261771	0.0999752	0.257769	0.449979	0.147156	0.123996	0.287117	0.259489
GLYMA02g10690_1	ACR4 (ACT REPEAT 4); amino acid binding			0.652258	0.585112	0.19281	0.0998924	0.0745338	1.29922	1.55805	0.825584	0.502243	0.410204
GLYMA04g38340_1	ATPIP5K1 (PHOSPHATIDYLINOSITOL-4-PHOSPHATE 5-KINASE 1); 1-phosphatidylinositol-4-phosphate 5-kinase/ actin filament binding / actin monomer binding / phosphatidylinositol phosphate kinase			0.560595	0.408672	0.14356	0.0998387	0.0796339	1.05357	1.12497	1.1482	0.903442	0.745961
GLYMA09g37810_1	protein kinase, putative	KOG0610		0.815132	0.582186	0.176603	0.0998259	0.139959	0.613586	0.702844	0.712515	0.369319	0.370449
GLYMA15g15690_1	glycoside hydrolase family 28 protein / polygalacturonase (pectinase) family protein			0.663692	0.4246	0.15917	0.0997351	0.065525	0.692082	0.514372	0.450044	0.31637	0.362055
GLYMA09g35530_1	auxin-responsive protein, putative			0.372487	0.535964	0.197822	0.0997307	0.102043	0.926958	1.05485	0.875094	0.948541	0.827164
GLYMA07g03590_1	F-box family protein			0.862413	0.357308	0.141919	0.0996531	0.422888	0.673322	0.549775	0.302747	0.378147	0.773347
GLYMA09g23970_1	ATCHX4 (CATION/H+ EXCHANGER 4); monovalent cation:proton antiporter/ sodium:hydrogen antiporter	KOG1650		0.464359	0.163921	0.131536	0.0996173	0.0804408	1.34832	0.747355	0.783118	0.853167	1.0939
GLYMA11g21020_1	disease resistance-responsive family protein			1.08371	0.849956	0.383423	0.0993315	0.0684724	0.882914	1.02885	1.78071	0.681116	0.972232
GLYMA12g03910_1	auxin-responsive protein, putative			0.628807	0.293371	0.275746	0.099278	0.113055	0.963883	0.541027	0.522117	0.402138	0.265411
GLYMA13g23370_1	CRR6 (chlororespiratory reduction 6)			0.944204	0.825609	0.399898	0.0991957	0.0903802	1.14609	1.21265	1.41954	1.27615	2.45268
GLYMA13g32350_1	unknown protein			0.960507	0.49125	0.159452	0.0989734	0.105828	0.86514	0.684478	0.471422	0.416525	0.40025
GLYMA17g20200_1	ICK5; cyclin binding / cyclin-dependent protein kinase inhibitor			0.698147	0.423454	0.053503	0.0988416	0.0807463	0.619712	0.86883	0.888305	0.29681	0.290652
GLYMA08g45820_1	DIR1 (DEFECTIVE IN INDUCED RESISTANCE 1); lipid binding / lipid transporter			0.340377	0.248828	0.203368	0.0988157	0.0261235	1.05931	0.843532	0.748567	0.540141	0.591191
GLYMA14g14220_1	protease inhibitor/seed storage/lipid transfer protein (LTP) family protein			0.705892	0.743025	0.446915	0.0988134	0.0168787	0.71341	1.0026	0.733962	0.236769	0.340618
GLYMA15g16940_1	zinc finger (C3HC4-type RING finger) family protein			1.02384	0.426936	0.158674	0.0988109	0.412848	0.865033	0.632109	0.783042	0.980947	0.90106
GLYMA14g07760_1	unknown protein	KOG4474		0.507244	0.343255	0.13379	0.098753	0.0163155	1.16286	1.53079	2.50597	5.05653	5.61183
GLYMA04g42990_1	nodulin MtN21 family protein			0.984041	1.06721	0.693591	0.0986494	0.127947	0.746013	0.653818	0.682417	0.875532	0.717784
GLYMA05g04920_1	AP2 domain-containing transcription factor TINY, putative		ERF gene	0.98671	0.702475	0.37663	0.0985826	0.0478252	1.27902	1.32138	0.992253	0.628986	0.620168
GLYMA06g11760_1	nodulin MtN21 family protein			0.800735	1.25149	0.524833	0.0984463	0.129357	0.626227	0.690351	0.614921	0.764683	0.636228
GLYMA08g16550_1	auxin-responsive protein, putative			0.654269	0.29842	0.271957	0.0981437	0.103584	0.660673	0.628189	0.543332	0.57896	0.52487
GLYMA16g05760_1	unknown protein			0.413088	0.265511	0.164137	0.0980253	0.0680016	0.847394	0.627527	0.371144	0.220768	0.318364
GLYMA02g41190_1	glycosyl hydrolase family 17 protein			0.356788	0.289691	0.139511	0.0979017	0.111565	0.750964	0.819064	0.59631	0.371604	0.405743
GLYMA12g31280_1	unknown protein			0.386804	0.242793	0.0965687	0.0977149	0.0804953	0.79476	0.948806	0.890173	0.930748	0.795776
GLYMA19g40720_1	BOR1 (REQUIRES HIGH BORON 1); anion exchanger/ boron transporter			1.09952	0.867738	0.652192	0.0976244	0.0630901	0.739164	0.626161	0.609043	0.585305	0.48373
GLYMA09g17260_1	unknown protein			0.842507	0.77313	0.3212	0.0974772	0.105808	0.455499	0.302654	0.299542	0.366602	0.295138
GLYMA17g08660_1	replication protein, putative			0.720519	0.417533	0.921609	0.0974509	0.194167	0.737471	0.738902	0.849992	0.596454	1.32575
GLYMA19g39690_1	heavy-metal-associated domain-containing protein	KOG1603		0.836604	0.598406	0.383141	0.0974013	0.188791	0.63708	0.4878	0.365204	0.243398	0.256307
GLYMA12g05630_1	ACR4 (ARABIDOPSIS CRINKLY4); kinase/ transmembrane receptor protein kinase	KOG1187		1.03905	0.395094	0.103143	0.0970266	0.0799817	1.0122	1.05772	0.942953	1.90877	1.05708
GLYMA17g08570_1	PDCB3 (PLASMODESMATA CALLOSE-BINDING PROTEIN 3); callose binding / polysaccharide binding			0.637133	0.530876	0.253714	0.096777	0.0801191	0.973335	0.92871	0.96139	0.495272	0.538407
GLYMA03g28740_1	gibberellin-responsive protein, putative			0.249256	0.302809	0.214024	0.0967529	0.0216815	0.935427	1.18074	1.34518	0.710764	0.607779
GLYMA08g02610_1	AtGH9C2 (Arabidopsis thaliana glycosyl hydrolase 9C2); carbohydrate binding / catalytic/ hydrolase, hydrolyzing O-glycosyl compounds			0.468449	0.612854	0.321935	0.0966968	0.0391444	1.40132	1.62555	2.4677	1.08635	1.12516
GLYMA18g52120_1	ACR4 (ACT REPEAT 4); amino acid binding			0.692344	0.638422	0.271122	0.0966559	0.0799274	1.12647	1.64542	0.974138	0.582299	0.536019
GLYMA11g05320_1	protein binding / signal transducer			1.11233	0.77777	0.39271	0.096389	0.0923506	0.924314	0.963535	1.01015	2.52205	1.05952
GLYMA20g37580_1	protein kinase family protein	KOG1187		0.522656	0.422026	0.140543	0.0962655	0.0806915	1.09848	0.929349	0.96988	0.716794	0.381927
GLYMA02g00240_1	unknown protein			1.03493	0.848104	0.599939	0.0962082	0.0801104	1.10944	1.19722	1.08876	1.33701	1.28723
GLYMA17g35710_1	unknown protein			0.654261	0.625721	0.197529	0.0961578	0.111274	1.19082	1.91334	1.66841	1.07269	0.921959
GLYMA05g02900_1	ATP binding / DNA binding / DNA-directed DNA polymerase	KOG0989		1.01565	0.704568	0.140147	0.0961068	0.160111	1.03582	0.88234	0.580361	0.559586	0.785093
GLYMA05g00370_2				0.744097	0.503743	0.150326	0.0959686	0.105975	0.899428	0.80566	0.603274	0.378853	0.340546
GLYMA03g40070_1	unknown protein			0.448108	0.42634	0.25689	0.0959064	0.0838064	0.78573	1.08112	1.26604	0.610274	0.50631
GLYMA15g04680_1	riboflavin biosynthesis protein, putative	KOG1284		1.29122	0.983222	0.515083	0.0953617	0.044062	1.04452	1.12573	1.03125	1.9631	1.88997
GLYMA07g01600_1	ELF3 (EARLY FLOWERING 3); protein C-terminus binding / transcription factor			1.27106	0.977291	0.450666	0.0952921	0.0527028	1.10702	1.56816	1.99718	1.72585	1.46118
GLYMA04g07610_2				0.697723	0.502529	0.156886	0.0952628	0.135569	0.796303	0.776383	0.633528	0.527491	0.699168
GLYMA17g05760_1	GER3 (GERMIN 3); oxalate oxidase			0.133304	0.12227	0.164477	0.0948043	0.0433858	0.877416	1.02843	1.56967	0.988237	0.799191
GLYMA08g42450_1	SHT (SPERMIDINE HYDROXYCINNAMOYL TRANSFERASE); N-acyltransferase/ hydroxycinnamoyltransferase/ spermidine:caffeoyl CoA N-acyltransferase/ spermidine:coumaroyl CoA N-acyltransferase/ spermidine:feruloyl CoA N-acyltransferase/ spermidine:sinapoyl CoA N-acyl			0.762309	0.431735	0.140437	0.0945165	0.104149	0.519529	0.42498	0.661325	0.310008	0.329147
GLYMA11g28190_1	GCN5-related N-acetyltransferase (GNAT) family protein			1.30171	0.889282	0.248056	0.0945046	0.27807	0.931925	0.815362	1.91252	1.33815	1.15176
GLYMA03g25100_1	basic helix-loop-helix (bHLH) family protein			1.12896	0.912176	0.369931	0.0943939	0.0665813	1.23063	1.87469	2.21045	1.25391	0.958851
GLYMA08g38750_1	phototropic-responsive NPH3 family protein			0.681635	0.41183	0.196596	0.0941338	0.232409	0.798438	0.946217	0.886215	0.356793	0.351455
GLYMA01g31590_1	IMK2 (INFLORESCENCE MERISTEM RECEPTOR-LIKE KINASE 2); ATP binding / kinase/ protein kinase/ protein serine/threonine kinase	KOG1187		0.386732	0.350751	0.220227	0.0941115	0.0465134	0.886558	1.21264	0.983551	0.454042	0.504928
GLYMA12g35590_1	unknown protein			0.553877	0.383526	0.230256	0.0940126	0.114823	0.43485	0.251851	0.174198	0.12101	0.275311
GLYMA19g39030_1	hydrolase	KOG1515		1.11681	0.758655	0.394806	0.0936273	0.0457943	1.24282	1.06704	0.577222	0.680148	0.892265
GLYMA20g23950_1	pentatricopeptide (PPR) repeat-containing protein			0.882386	0.84544	0.320925	0.0934547	0.103969	0.965313	1.08219	0.898205	0.975852	0.811435
GLYMA06g02630_1	pathogenesis-related thaumatin family protein			1.28837	0.915343	0.264217	0.0934221	0.232818	0.369148	0.340206	0.327865	0.230322	0.265137
GLYMA11g21010_1	unknown protein			0.991627	0.593055	0.187515	0.0932005	0.0844278	0.752722	0.881189	1.76683	0.544971	0.604903
GLYMA07g36680_1	ATP binding / DNA binding / DNA-dependent ATPase	KOG0477		0.688788	0.52388	0.143633	0.0930615	0.234581	0.908035	0.949759	0.849921	0.88405	0.759584
GLYMA10g42440_1	CAT7 (CATIONIC AMINO ACID TRANSPORTER 7); cationic amino acid transmembrane transporter	KOG1286		0.85526	0.794463	0.401248	0.0930429	0.107658	0.944754	1.01513	0.474845	0.254228	0.371037
GLYMA10g42660_1	AtIDD5 (Arabidopsis thaliana Indeterminate(ID)-Domain 5); nucleic acid binding / transcription factor/ zinc ion binding			1.00624	0.591167	0.229091	0.0929622	0.187999	0.552369	0.300382	0.148235	0.211397	0.212094
GLYMA07g27540_1	WOL (WOODEN LEG); cytokinin receptor/ osmosensor/ phosphoprotein phosphatase/ protein histidine kinase	KOG0519		0.755786	0.705199	0.261314	0.0926799	0.0827262	0.86585	0.986553	0.610356	0.379924	0.384487
GLYMA19g33920_1	PLP9 (PATATIN-LIKE PROTEIN 9); nutrient reservoir			0.35717	0.884771	0.17135	0.0925974	0.0822098	1.33092	0.9639	0.630816	0.572491	0.411709
GLYMA17g13560_1	ATP binding / DNA binding / DNA-directed DNA polymerase	KOG0989		0.874853	0.57498	0.138882	0.0924136	0.119439	0.874421	0.877656	0.563543	0.335718	0.354791
GLYMA08g46530_1	zinc finger (C3HC4-type RING finger) family protein			0.814107	0.552645	0.197135	0.0923246	0.102689	0.73462	0.697262	0.859153	0.913903	0.830603
GLYMA08g44110_1	unknown protein			1.0004	0.80833	0.25838	0.0922188	0.142312	1.05045	0.783241	0.412758	0.304653	0.344552
GLYMA04g37270_1	CSR1 (CHLORSULFURON/IMIDAZOLINONE RESISTANT 1); acetolactate synthase/ pyruvate decarboxylase	KOG4166		0.929642	0.845106	0.390514	0.092164	0.0538006	0.82514	0.887022	1.05256	0.606458	0.484709
GLYMA10g29660_1	DOT3 (DEFECTIVELY ORGANIZED TRIBUTARIES 3); protein binding / signal transducer			1.31955	0.978543	0.439407	0.0920861	0.0627332	0.790688	0.774925	1.64662	0.851687	0.929647
GLYMA11g37920_1	ATHB6; DNA binding / protein binding / sequence-specific DNA binding / transcription activator/ transcription factor	KOG0483		1.09347	0.592564	0.314062	0.0919116	0.0922401	0.385848	0.384009	0.357162	0.258087	0.190888
GLYMA13g00520_1	CIL			1.04317	0.61226	0.343341	0.0919076	0.141592	1.69102	2.6448	3.37891	4.05578	2.24111
GLYMA06g44930_1	ATEXPB3 (ARABIDOPSIS THALIANA EXPANSIN B3)			0.457649	0.403369	0.183452	0.0919046	0.0835496	1.41362	1.82562	2.30941	0.49428	0.723806
GLYMA04g39360_1	zinc finger (C3HC4-type RING finger) family protein			0.368635	0.184454	0.206759	0.0918571	0.27029	0.425797	0.266208	0.142966	0.207642	0.257979
GLYMA18g06730_1	GCN5-related N-acetyltransferase (GNAT) family protein			1.27541	0.844755	0.309248	0.0917238	0.236962	0.547843	0.619625	1.78356	1.38	1.45768
GLYMA18g24290_1	ABC transporter family protein	KOG0057		0.766491	0.549298	0.158931	0.0916646	0.0469553	0.741171	1.36693	1.41836	0.559416	0.548581
GLYMA02g16640_1	unknown protein			0.388942	0.208317	0.116098	0.0916451	0.0908403	1.01865	1.05341	0.908207	1.00706	1.19721
GLYMA10g02650_1	AGP26 (ARABINOGALACTAN PROTEIN 26)			0.556178	0.250492	0.0877111	0.0915911	0.104656	0.523399	0.453985	0.346528	0.17039	0.173598
GLYMA03g28850_1	BG1 (BETA-1,3-GLUCANASE 1); catalytic/ cation binding / hydrolase, hydrolyzing O-glycosyl compounds			0.501924	0.465658	0.315501	0.091396	0.118132	0.797082	0.550332	0.684056	0.481964	0.478212
GLYMA09g35570_1	auxin-responsive protein, putative			0.487164	0.288068	0.290424	0.0913212	0.0788976	0.525484	0.544509	0.370607	0.340907	0.349003
GLYMA13g02050_1	senescence-associated protein-related			0.913909	0.509995	0.23017	0.0910858	0.0609783	0.214894	0.21891	0.268574	0.335484	0.118013
GLYMA14g35110_2		KOG0149		0.2699	0.278153	0.100307	0.0910758	0.0536811	0.797086	0.438051	0.169078	0.139051	0.226816
GLYMA08g45140_1	GIL1 (GRAVITROPIC IN THE LIGHT)			0.474662	0.565645	0.215857	0.0908978	0.0634487	0.645528	0.622433	0.470074	0.325801	0.339775
GLYMA05g29630_1	GDSL-motif lipase/hydrolase family protein			0.416693	0.88068	0.187628	0.0907733	0.107743	0.756102	0.670047	0.617825	0.457324	0.387819
GLYMA20g36540_1	pentatricopeptide (PPR) repeat-containing protein			1.01622	0.756242	0.265341	0.0907658	0.13422	0.969804	1.04784	1.09431	1.7811	1.5573
GLYMA13g38650_1	ATCSLB04; cellulose synthase/ transferase/ transferase, transferring glycosyl groups			0.883193	0.556586	0.261803	0.0907486	0.0641977	0.809753	0.992431	1.16893	1.3789	1.48817
GLYMA08g16530_1	auxin-responsive protein, putative			0.545964	0.321507	0.372926	0.0907068	0.0891565	1.04594	1.01333	0.933161	0.909615	1.07331
GLYMA07g30180_1	UGT78D2 (UDP-GLUCOSYL TRANSFERASE 78D2); UDP-glycosyltransferase/ anthocyanidin 3-O-glucosyltransferase/ quercetin 3-O-glucosyltransferase/ transferase, transferring glycosyl groups	KOG1192		0.681383	0.452836	0.215457	0.0905067	0.0505876	0.806599	0.778108	1.23132	1.17411	1.53482
GLYMA07g35420_1	zinc finger (DHHC type) family protein	KOG1311		0.712766	0.529927	0.0863083	0.0905035	0.149316	0.793897	0.579991	0.497913	0.371569	0.353476
GLYMA08g31890_1	XYL1 (ALPHA-XYLOSIDASE 1); alpha-N-arabinofuranosidase/ hydrolase, hydrolyzing O-glycosyl compounds / xylan 1,4-beta-xylosidase	KOG1065		0.390281	0.41622	0.133207	0.0903138	0.123708	0.833127	0.987021	1.04222	0.419268	0.473485
GLYMA07g35760_1	ATHB30 (ARABIDOPSIS THALIANA HOMEOBOX PROTEIN 30); DNA binding / transcription factor	KOG0850		0.720397	0.528924	0.258362	0.0902524	0.133613	1.63126	1.67562	1.05475	1.0328	1.58112
GLYMA14g05870_1	unknown protein			0.227371	0.151774	0.139937	0.090195	0.0755925	0.731865	0.363236	0.235752	0.216377	0.271853
GLYMA13g06290_1	unknown protein			0.589542	0.565917	0.16072	0.0901167	0.137407	0.825091	1.07194	0.886809	0.466205	1.09214
GLYMA19g01630_1	armadillo/beta-catenin repeat family protein / U-box domain-containing protein			0.828648	0.575662	0.170388	0.0896528	0.100011	1.11764	1.19226	0.933449	0.526859	0.389297
GLYMA14g09930_1	unknown protein			0.570973	0.40579	0.210392	0.0896453	0.061753	1.01732	1.77642	1.11262	0.37806	0.465198
GLYMA03g29590_1	unknown protein			0.530909	0.328171	0.143422	0.089641	0.0553499	0.954213	1.11262	0.919539	0.454795	0.357837
GLYMA09g37690_1	unknown protein			0.576732	0.416216	0.154555	0.0896276	0.12177	0.707283	0.734714	0.559534	0.435304	0.260157
GLYMA20g10310_1	protease inhibitor/seed storage/lipid transfer protein (LTP) family protein			0.203317	0.175385	0.0793785	0.089434	0.0127598	0.754786	0.855595	0.761284	0.436681	0.633627
GLYMA10g08510_1	ACA1 (ALPHA CARBONIC ANHYDRASE 1); carbonate dehydratase/ zinc ion binding	KOG0382		0.76457	0.625016	0.31737	0.089432	0.0465935	0.739813	0.850206	0.572339	0.647364	0.667232
GLYMA06g09410_1	unknown protein			0.901736	0.349621	0.160462	0.0894248	0.130383	0.57426	0.340481	0.247542	0.321515	0.246671
GLYMA11g33750_5				0.983753	0.808324	0.302186	0.0893458	0.074825	1.17489	1.50301	1.8402	2.96688	1.0504
GLYMA13g30830_1	HSL1 (HAESA-Like 1); ATP binding / kinase/ protein serine/threonine kinase	KOG1187		0.857925	0.553496	0.383605	0.0893288	0.119056	0.751953	0.800652	0.583261	0.42568	0.517682
GLYMA14g03210_1	GPAT1 (GLYCEROL-3-PHOSPHATE ACYLTRANSFERASE 1); 1-acylglycerol-3-phosphate O-acyltransferase/ acyltransferase	KOG2848		0.729649	0.46946	0.340076	0.0892803	0.131002	0.737168	0.507882	0.625471	0.648487	0.408694
GLYMA13g07750_1	unknown protein			0.670687	0.447946	0.362969	0.0891936	0.086887	2.14629	2.31568	1.43228	2.00265	2.26805
GLYMA12g03930_1	auxin-responsive protein, putative			0.58116	0.289874	0.267848	0.0890964	0.0922745	1.02354	0.904259	0.937574	0.955063	0.841507
GLYMA16g28900_1	ATMRP14; ATPase, coupled to transmembrane movement of substances	KOG0054		1.11537	0.664621	0.210165	0.0890522	0.0697917	1.08713	1.32068	2.18094	0.81255	0.64673
GLYMA11g06400_1	CYP82C4; electron carrier/ heme binding / iron ion binding / monooxygenase/ oxygen binding	KOG0156		0.956841	0.71989	0.393215	0.0888702	0.086607	0.716227	0.940415	1.08429	0.975199	1.11816
GLYMA04g02080_1	unknown protein			1.07212	0.631843	0.159397	0.0888515	0.119434	0.920061	1.67144	0.976392	0.481524	0.302208
GLYMA11g05680_1	UGT73C6 (UDP-glucosyl transferase 73C6); UDP-glucosyltransferase/ UDP-glycosyltransferase/ quercetin 3-O-glucosyltransferase/ quercetin 4\'-O-glucosyltransferase/ quercetin 7-O-glucosyltransferase/ transferase, transferring glycosyl groups	KOG1192		1.14059	0.621927	0.146335	0.0887879	0.132156	1.524	1.83584	2.92162	1.89895	1.73228
GLYMA12g03950_1	auxin-responsive protein, putative			0.585489	0.280677	0.283758	0.088593	0.089944	0.776135	0.654777	0.466857	0.439477	0.379996
GLYMA13g43550_1	unknown protein	KOG2027		1.43659	1.08351	0.232984	0.0884079	0.0927267	0.90118	1.13096	1.12884	1.78776	2.79339
GLYMA18g52200_1	adenylate cyclase			1.04261	0.721145	0.379501	0.0883624	0.143039	0.893299	1.53846	2.49766	2.79958	3.23022
GLYMA04g17730_1	LRP1 (LATERAL ROOT PRIMORDIUM 1); protein homodimerization			0.791754	0.536801	0.206596	0.088198	0.0700605	0.946488	0.856379	0.654894	0.227571	0.310503
GLYMA06g04220_1	BKI1 (BRI1 kinase inhibitor 1); protein heterodimerization			0.714582	0.374464	0.120486	0.0879905	0.0529565	1.02138	0.875828	0.789	0.734662	0.66731
GLYMA07g08360_1	dehydration-responsive protein-related			0.837903	0.685626	0.325671	0.0878794	0.151573	1.04297	0.937574	0.801537	0.888404	0.718121
GLYMA06g18480_2				1.36549	0.796492	0.221496	0.0878324	0.097074	0.676111	0.985677	0.649831	0.453924	0.414841
GLYMA03g30860_1	extracellular dermal glycoprotein, putative / EDGP, putative	KOG1339		0.440414	0.413492	0.184444	0.087461	0.074943	1.10608	1.98069	1.97058	1.20397	1.01541
GLYMA01g01790_2				1.02827	0.884836	0.504973	0.087438	0.0931825	0.68578	0.874079	0.814681	0.405556	0.434819
GLYMA14g40280_1	PGP13 (P-GLYCOPROTEIN 13); ATPase, coupled to transmembrane movement of substances	KOG0055		0.862222	0.643292	0.221352	0.08715	0.108377	1.26616	2.90611	14.7457	53.5448	53.6506
GLYMA07g13500_1	basic helix-loop-helix (bHLH) family protein			1.19579	0.896878	0.431455	0.0870889	0.0500676	1.07385	2.27036	3.14571	0.965911	0.484921
GLYMA09g40800_1	unknown protein			0.567653	0.472723	0.123765	0.0870336	0.152697	0.705899	0.473022	0.353696	0.160829	0.21452
GLYMA05g36290_2				1.35123	1.15081	0.692633	0.0868513	0.121385	1.17693	1.71576	1.13672	1.25225	1.32766
GLYMA02g05530_1	auxin-responsive family protein			1.14133	0.584979	0.198778	0.0865946	0.118076	2.05911	1.51261	0.692301	0.539823	0.655001
GLYMA02g16660_1	unknown protein			0.262689	0.259564	0.155083	0.0861759	0.0924448	0.930876	0.492883	0.354578	0.372971	0.368571
GLYMA15g06970_1	unknown protein			0.9528	0.368616	0.163679	0.0861108	0.110243	0.8847	0.653453	0.465385	0.276456	0.235384
GLYMA06g18480_1	AtSIP2 (Arabidopsis thaliana seed imbibition 2); hydrolase, hydrolyzing O-glycosyl compounds			0.896766	0.814601	0.224642	0.0858714	0.11605	1.52069	1.05743	0.651735	0.459705	0.411955
GLYMA07g34450_1	CLE17 (CLAVATA3/ESR-RELATED 17); protein binding / receptor binding			0.522221	0.722739	0.322084	0.0858197	0.0481143	0.885848	0.950739	0.837733	0.589529	0.978033
GLYMA07g38420_1	BUD2 (BUSHY AND DWARF 2); adenosylmethionine decarboxylase	KOG0788		0.335217	0.175866	0.111226	0.0857241	0.0687692	0.58459	0.741522	0.749276	0.739437	0.803866
GLYMA05g36290_1	DNA-binding family protein			1.30918	1.08481	0.715967	0.0855939	0.10713	1.2481	1.68973	1.17268	1.25342	1.37773
GLYMA05g36280_1	protein kinase family protein	KOG1187		0.797987	0.588876	0.183889	0.0855815	0.0634605	0.873192	0.742687	0.833036	0.392859	0.320077
GLYMA08g03610_1	leucine-rich repeat family protein / extensin family protein			0.695691	0.555375	0.142967	0.0853961	0.0577027	1.04466	1.42807	1.97078	1.60922	1.40952
GLYMA05g37980_1	unknown protein	KOG4593		0.5055	0.404664	0.148336	0.0853674	0.106399	0.806996	0.735591	0.729786	0.568492	0.602839
GLYMA12g14050_1	glycosyltransferase family protein	KOG1192		0.846863	0.723389	0.158264	0.0850693	0.0670265	0.843213	0.767002	1.18594	1.83473	1.50128
GLYMA09g35460_1	auxin-responsive protein, putative			0.638145	0.34639	0.261076	0.0847631	0.0638797	0.94779	0.811703	0.693906	0.829045	0.719196
GLYMA12g33600_1	BZIP61; DNA binding / transcription activator/ transcription factor			0.398828	0.352718	0.111066	0.084567	0.0799702	0.554556	0.359298	0.229296	0.174567	0.278824
GLYMA06g16840_1	unknown protein			0.544758	0.308094	0.0884423	0.0845394	0.0779508	0.744407	0.617546	0.433726	0.217248	0.253849
GLYMA20g28000_1	RIC1 (ROP-INTERACTIVE CRIB MOTIF-CONTAINING PROTEIN 1); protein binding			1.09833	0.553188	0.126921	0.0844338	0.0505232	0.719787	0.711968	0.635517	0.344984	0.363516
GLYMA06g20660_1	AtTCP14 (TEOSINTE BRANCHED1, CYCLOIDEA and PCF (TCP) 14); transcription factor			0.773108	0.490753	0.250512	0.0844049	0.101404	0.994531	0.874929	0.693563	0.497574	0.437235
GLYMA18g08440_1	lectin protein kinase, putative	KOG1187		0.351457	0.319209	0.13812	0.0843214	0.0430245	0.646372	0.692913	0.500708	0.29397	0.190837
GLYMA12g04980_1	LPAT5; acyltransferase	KOG1505		0.721926	0.491055	0.130878	0.0842213	0.0837309	0.860173	0.950286	0.787806	0.271353	0.344102
GLYMA15g05700_1	AtUGT85A2 (UDP-glucosyl transferase 85A2); UDP-glycosyltransferase/ glucuronosyltransferase/ transferase, transferring glycosyl groups	KOG1192		0.217031	0.272599	0.106564	0.0842183	0.0995973	1.08004	1.01295	1.2961	0.632376	0.82753
GLYMA10g29760_1	basic helix-loop-helix (bHLH) family protein	KOG4029		0.27193	0.296907	0.0931549	0.0841948	0.0890774	0.69168	0.732068	0.740132	0.370646	0.353505
GLYMA08g42090_1	cytochrome B561-related			0.188183	0.168216	0.131542	0.0841766	0.103728	0.742181	0.766129	0.562777	0.189861	0.241368
GLYMA13g36870_1	bZIP transcription factor family protein			0.426955	0.432745	0.168411	0.0840965	0.0696221	0.551583	0.310051	0.221166	0.151679	0.281041
GLYMA17g20520_1	myb family transcription factor			0.97284	0.676251	0.248204	0.0840539	0.092277	1.07109	1.03052	0.67715	0.302203	0.562571
GLYMA02g40520_1	unknown protein	KOG4561		0.919507	0.727082	0.324931	0.0837418	0.0888319	0.93478	0.612068	0.550415	0.597704	0.273666
GLYMA04g37960_1	unknown protein			1.21791	0.858347	0.478437	0.0836809	0.0750943	1.07757	0.978535	0.991314	0.723874	0.670026
GLYMA08g05660_1	unknown protein			0.330927	0.251686	0.168688	0.0836431	0.0947795	0.855395	0.825314	0.545271	0.289154	0.358184
GLYMA16g33720_1	trypsin and protease inhibitor family protein / Kunitz family protein			1.21167	0.838586	0.501524	0.0835327	0.0768606	1.28308	1.47319	1.65514	0.972034	1.31627
GLYMA02g10140_1	unknown protein			0.728012	0.536097	0.244743	0.0834915	0.0777027	0.848066	0.723816	0.955165	1.05069	1.15991
GLYMA20g27800_1	CRK10 (CYSTEINE-RICH RLK10); ATP binding / kinase/ protein kinase/ protein serine/threonine kinase/ protein tyrosine kinase	KOG1187		0.940852	0.577708	0.259678	0.0833141	0.132392	0.798121	0.759543	0.545456	0.455022	0.647098
GLYMA18g45000_1	unknown protein			0.454754	0.322037	0.0627069	0.0832677	0.106512	0.660784	0.434544	0.325044	0.171618	0.195836
GLYMA17g06660_1	CIL			0.962005	0.570596	0.373705	0.0831343	0.129332	1.44183	1.99426	2.53719	2.96961	1.82126
GLYMA04g38230_1	unknown protein			0.570999	0.311012	0.096247	0.0830837	0.0885074	0.637617	0.448801	0.348785	0.163438	0.208675
GLYMA20g29100_1	ATSBT1.3 (ARABIDOPSIS THALIANA SUBTILASE 1.3); identical protein binding / serine-type endopeptidase			0.355303	0.272937	0.101143	0.082675	0.151217	0.666016	0.572208	0.498299	0.292373	0.309053
GLYMA05g28170_1	Rho GDP-dissociation inhibitor family protein	KOG3205		0.502398	0.39499	0.214903	0.082643	0.0549541	1.19015	1.11036	1.15237	0.586814	1.03038
GLYMA13g26110_1	unknown protein			1.09386	0.827923	0.463647	0.08254	0.0809273	0.668922	0.542119	0.4619	0.557495	0.384008
GLYMA17g34720_1	CHUP1 (CHLOROPLAST UNUSUAL POSITIONING 1)			0.321744	0.272322	0.111071	0.0823808	0.133332	0.944707	1.04714	0.880449	0.495761	0.413343
GLYMA17g10500_1	ATNRT1:2 (ARABIDOPSIS THALIANA NITRATE TRANSPORTER 1:2); calcium ion binding / transporter	KOG1237		1.30723	0.929111	0.400511	0.0821775	0.0421892	0.531563	0.626719	0.248051	0.157653	0.130249
GLYMA08g02050_1	glycoside hydrolase family 28 protein / polygalacturonase (pectinase) family protein			0.695738	0.543606	0.193515	0.0818857	0.0517443	0.75888	0.589585	0.501968	0.379904	0.320109
GLYMA18g13200_1	cytochrome B561-related			0.171586	0.201628	0.170342	0.0818052	0.0660379	0.704805	0.824271	0.723382	0.256574	0.276206
GLYMA05g28870_1	glycosyl hydrolase family 17 protein			0.526097	0.507401	0.150196	0.0817812	0.0812816	0.874601	0.959266	0.785667	0.518143	0.553174
GLYMA09g26150_1	F-box family protein			0.834417	0.525144	0.172904	0.0816158	0.0894611	0.541502	0.519077	0.519143	0.64535	0.626007
GLYMA15g03680_1	unknown protein			0.797513	0.551901	0.148521	0.0815949	0.103679	0.732959	0.564592	0.446063	0.328828	0.302767
GLYMA16g32660_1	ATSBT1.3 (ARABIDOPSIS THALIANA SUBTILASE 1.3); identical protein binding / serine-type endopeptidase			0.172272	0.159061	0.0868977	0.0814592	0.0786425	1.63479	0.78789	0.877225	1.66551	0.768405
GLYMA14g39290_1	TMK1 (TRANSMEMBRANE KINASE 1); transmembrane receptor protein serine/threonine kinase	KOG1187		1.04646	0.618275	0.171584	0.0813449	0.103667	0.893231	0.629414	0.330736	0.437325	0.368213
GLYMA19g05220_1	transferase/ transferase, transferring acyl groups other than amino-acyl groups			0.771371	0.552243	0.469368	0.0812174	0.07835	0.919404	0.526677	0.880727	0.758463	0.942995
GLYMA08g21880_1	unknown protein			1.55007	1.0098	0.376659	0.0811911	0.0782188	0.759936	0.762323	0.835822	0.467136	0.426299
GLYMA16g33710_1	trypsin and protease inhibitor family protein / Kunitz family protein			1.21798	0.8983	0.465097	0.0809947	0.0557676	0.917044	1.03243	1.36395	0.588156	0.756205
GLYMA19g44730_1	ATRABA3 (ARABIDOPSIS RAB GTPASE HOMOLOG A3); GTP binding	KOG0087		0.64662	0.480963	0.238063	0.0807683	0.0390583	0.836536	0.967747	1.06616	0.577933	0.607524
GLYMA10g07360_1	unknown protein	KOG1021		0.987054	0.81676	0.346612	0.0807343	0.0290831	0.778902	0.5269	0.348711	0.252385	0.285888
GLYMA17g17770_1	protein binding / signal transducer			0.918465	0.850634	0.451852	0.0805355	0.0561685	0.909813	1.29279	1.14837	0.666394	0.629509
GLYMA12g33430_1	GPRI1 (GBF\'S PRO-RICH REGION-INTERACTING FACTOR 1); transcription factor/ transcription regulator			1.02103	0.900435	0.495154	0.0804882	0.0985623	1.06004	1.29118	0.729942	0.599938	2.02356
GLYMA16g02930_1	unknown protein			0.712775	0.658389	0.129908	0.0803827	0.0323872	0.79625	0.5792	0.615157	0.450877	0.617443
GLYMA02g38280_1	HEMA1; glutamyl-tRNA reductase			1.12535	1.02331	0.490716	0.0802728	0.0682813	1.58607	2.03572	1.37889	0.560178	0.640856
GLYMA09g39890_1	unknown protein			1.19087	0.957591	0.487418	0.0802275	0.0976175	0.910074	1.07004	1.11994	0.956328	0.615379
GLYMA19g05760_1	unknown protein			1.72154	1.11825	0.553341	0.0798141	0.139404	0.730367	0.449219	0.289989	0.22887	0.296984
GLYMA19g02010_1	unknown protein			0.334139	0.148977	0.122093	0.079672	0.107874	0.809686	0.913381	0.622751	0.229388	0.269847
GLYMA11g37870_1	unknown protein			0.470135	0.289478	0.129298	0.0795987	0.110224	1.30203	0.865866	0.812106	0.892826	0.69768
GLYMA12g06730_2				0.846993	0.806601	0.149727	0.0795323	0.0449352	1.27911	1.60162	1.34892	0.644008	0.490295
GLYMA09g03300_1	SEC14 cytosolic factor family protein / phosphoglyceride transfer family protein	KOG1471		0.383139	0.345738	0.167638	0.0793746	0.0293973	0.885341	1.02074	0.959261	0.467702	0.634027
GLYMA17g13600_1	GDSL-motif lipase/hydrolase family protein			0.620485	0.435864	0.171255	0.0793691	0.0149457	1.21754	0.920363	0.818709	0.961845	1.04007
GLYMA15g09110_1	zinc finger (C3HC4-type RING finger) family protein			1.00916	0.852666	0.369484	0.0792092	0.109415	0.651255	0.554779	0.38384	0.372707	0.506512
GLYMA14g36290_1	EMB2261 (embryo defective 2261)			0.747156	0.54123	0.217429	0.0791263	0.109201	0.768852	1.03302	2.07095	5.15872	6.45355
GLYMA12g00730_1	invertase/pectin methylesterase inhibitor family protein			0.860346	0.609038	0.352727	0.0786505	0.0651478	0.601964	0.50796	0.363714	0.215973	0.297792
GLYMA17g08660_2				0.69057	0.360389	0.19627	0.0783465	0.172346	0.890235	0.726567	0.50036	0.353151	0.393474
GLYMA07g38780_1	unknown protein			0.785746	0.657872	0.31513	0.0782678	0.0925856	0.9749	0.829862	0.351974	0.94268	0.50726
GLYMA01g20460_1	XYL1 (ALPHA-XYLOSIDASE 1); alpha-N-arabinofuranosidase/ hydrolase, hydrolyzing O-glycosyl compounds / xylan 1,4-beta-xylosidase	KOG1065		0.477313	0.484173	0.112594	0.0782402	0.129281	0.815255	0.837169	0.901073	0.367851	0.384498
GLYMA13g17740_1	pectinacetylesterase, putative	KOG4287		0.510785	0.552618	0.154765	0.0782123	0.0690752	0.983339	1.03255	0.806003	0.398604	0.396382
GLYMA05g07830_1	peptidyl-prolyl cis-trans isomerase cyclophilin-type family protein	KOG0880		1.2593	0.968912	0.468324	0.0778463	0.0709981	1.2059	1.14088	0.938312	0.963645	1.04935
GLYMA04g00450_1	PIP3 (PLASMA MEMBRANE INTRINSIC PROTEIN 3); water channel	KOG0223		0.236428	0.175159	0.106615	0.0777324	0.0909508	0.919617	0.978229	0.764752	0.44834	0.545992
GLYMA03g01410_1				0.315823	0.249467	0.191701	0.0777288	0.044148	0.88405	0.934467	1.26816	0.774323	1.31748
GLYMA10g05420_1	ALS3 (ALUMINUM SENSITIVE 3)			0.262485	0.172706	0.082184	0.0775412	0.0617165	0.379732	0.434815	0.365578	0.337972	0.293547
GLYMA08g05900_1	PIN1 (PIN-FORMED 1); transporter			0.471768	0.441079	0.276063	0.077513	0.0849499	0.84947	0.908175	0.825657	0.377504	0.446521
GLYMA17g13180_1	peptidyl-prolyl cis-trans isomerase cyclophilin-type family protein	KOG0880		1.25051	1.0401	0.479879	0.077437	0.0522706	1.04892	1.9048	0.665018	0.458822	0.425478
GLYMA17g36220_1	ATCXE13 (ARABIDOPSIS THALIANA CARBOXYESTERASE 13); hydrolase	KOG1515		1.09414	0.748385	0.379549	0.0774271	0.119103	0.987671	2.24333	3.87686	7.11294	7.49177
GLYMA08g34080_1	auxin-responsive protein, putative			0.624362	0.375492	0.189322	0.077351	0.0830791	0.915994	0.80245	0.758931	0.887025	1.75367
GLYMA12g15940_1	alcohol oxidase-related	KOG1238		0.206211	0.122517	0.0700635	0.0772725	0.0415062	0.579015	0.553594	0.581272	1.02029	0.520654
GLYMA08g11140_1	Rho GDP-dissociation inhibitor family protein	KOG3205		0.432468	0.327692	0.152771	0.0772255	0.0392996	1.24187	1.18505	1.15035	0.663106	1.41848
GLYMA09g06230_1	pentatricopeptide (PPR) repeat-containing protein			0.948355	0.69607	0.373219	0.0770724	0.0935879	0.525736	0.445493	0.28593	0.243226	0.200945
GLYMA18g01830_1	ATHB6; DNA binding / protein binding / sequence-specific DNA binding / transcription activator/ transcription factor	KOG0483		1.22141	0.691241	0.378341	0.0769726	0.0751566	0.378946	0.460373	0.406915	0.277331	0.200665
GLYMA10g31690_2				0.656388	0.557302	0.135532	0.0769025	0.0893334	0.531872	0.707473	0.504336	0.523281	0.250642
GLYMA13g21130_1	permease, cytosine/purines, uracil, thiamine, allantoin family protein			1.15088	0.938446	0.485001	0.0768763	0.056396	0.603699	0.430275	0.345119	0.341175	0.292056
GLYMA17g32100_1	protease inhibitor/seed storage/lipid transfer protein (LTP) family protein			0.60598	0.606217	0.378555	0.0766367	0.0121957	0.976211	1.36853	1.05306	0.287673	0.268489
GLYMA07g38850_1	BGLU46 (BETA GLUCOSIDASE 46); catalytic/ cation binding / hydrolase, hydrolyzing O-glycosyl compounds	KOG0626		1.004	0.663744	0.247128	0.0764629	0.0488657	1.14073	1.66864	3.20723	1.54785	1.79096
GLYMA04g17600_1	aspartic-type endopeptidase	KOG1339		0.244542	0.195931	0.141853	0.0761366	0.02407	0.698476	0.69753	0.61019	0.289985	0.221994
GLYMA08g45660_1	ABC transporter family protein	KOG0055		0.905018	0.70982	0.249887	0.0760467	0.0441912	0.893341	1.24485	1.52305	0.522881	0.616264
GLYMA12g10300_1	ATCSLB04; cellulose synthase/ transferase/ transferase, transferring glycosyl groups			0.678876	0.491454	0.205282	0.076041	0.0962416	0.940018	0.737363	0.991302	0.8536	0.941882
GLYMA14g38830_1	unknown protein	KOG4561		0.906841	0.774715	0.323125	0.0759509	0.0932953	1.09412	0.895048	0.88283	1.22612	0.301493
GLYMA09g30650_1	XPL1 (XIPOTL 1); methyltransferase/ phosphoethanolamine N-methyltransferase	KOG1269		0.762459	0.489	0.317112	0.075887	0.0184943	0.956945	2.19082	1.45076	0.850051	0.582981
GLYMA08g48190_1	unknown protein			0.495244	0.382859	0.156011	0.0757663	0.0539764	0.987181	1.01528	0.669808	0.483185	0.33268
GLYMA09g35580_1	auxin-responsive protein, putative			0.538855	0.284772	0.283316	0.0757106	0.0717161	0.596492	0.611293	0.407752	0.331765	0.350066
GLYMA18g51520_1	protein kinase family protein	KOG1187		0.536783	0.477875	0.186395	0.0755863	0.103213	0.889923	0.838332	0.756195	0.600641	0.498629
GLYMA04g02580_1	pathogenesis-related thaumatin family protein			1.19467	0.774539	0.240444	0.0753337	0.199049	0.515014	0.457423	0.438595	0.284822	0.319229
GLYMA06g16710_1	ATPIP5K1 (PHOSPHATIDYLINOSITOL-4-PHOSPHATE 5-KINASE 1); 1-phosphatidylinositol-4-phosphate 5-kinase/ actin filament binding / actin monomer binding / phosphatidylinositol phosphate kinase	KOG0229		0.509244	0.3809	0.103421	0.0750537	0.0503443	0.683737	0.774853	0.823644	0.576608	0.656588
GLYMA17g35230_1	unknown protein			0.509707	0.336449	0.173126	0.0749854	0.0565577	0.782017	1.33864	0.893968	0.348359	0.566477
GLYMA10g39760_1	xyloglucan:xyloglucosyl transferase, putative / xyloglucan endotransglycosylase, putative / endo-xyloglucan transferase, putative			0.405686	0.367719	0.147141	0.074889	0.0650519	0.378748	0.23177	0.166177	0.259075	0.295321
GLYMA14g38130_1	unknown protein			0.302693	0.125568	0.154703	0.0748253	0.0650488	0.699549	0.188393	0.0985223	0.265997	0.238199
GLYMA05g36930_1	AtGH9C2 (Arabidopsis thaliana glycosyl hydrolase 9C2); carbohydrate binding / catalytic/ hydrolase, hydrolyzing O-glycosyl compounds			0.546364	0.637333	0.276174	0.074775	0.0156183	1.02484	1.37616	1.92574	0.768642	0.866242
GLYMA19g40250_1	ATMYB11 (MYB DOMAIN PROTEIN 11); DNA binding / transcription factor	KOG0048		0.623041	0.207794	0.117457	0.0746891	0.0807507	0.828528	1.18952	2.35455	0.953855	1.57177
GLYMA14g03230_1	pentatricopeptide (PPR) repeat-containing protein			1.23799	0.776235	0.312145	0.0745551	0.223048	0.529082	0.373811	0.331758	0.338307	0.395082
GLYMA15g08960_1	unknown protein			0.956514	0.741854	0.305335	0.074418	0.0855344	0.742748	1.15786	1.34778	0.856246	0.826453
GLYMA16g02220_1	RNA binding / nucleic acid binding / nucleotide binding	KOG0149		0.569292	0.370818	0.114993	0.0743529	0.0666438	0.903989	0.964804	0.689077	0.522869	0.434429
GLYMA14g06990_1	subtilase family protein			0.0944232	0.106427	0.172938	0.0740779	0.0147595	2.96221	1.06039	1.07273	1.14536	1.19943
GLYMA13g31750_1	unknown protein			0.720842	0.445298	0.37823	0.0740648	0.180615	0.700483	0.953434	0.695758	0.64099	0.4395
GLYMA18g12280_1	SHT (SPERMIDINE HYDROXYCINNAMOYL TRANSFERASE); N-acyltransferase/ hydroxycinnamoyltransferase/ spermidine:caffeoyl CoA N-acyltransferase/ spermidine:coumaroyl CoA N-acyltransferase/ spermidine:feruloyl CoA N-acyltransferase/ spermidine:sinapoyl CoA N-acyl			0.931772	0.548169	0.205307	0.0740352	0.0717229	0.464689	0.326085	0.514512	0.482675	0.290748
GLYMA07g35420_2		KOG1311		0.572073	0.416725	0.0987683	0.0740022	0.0851685	0.705224	0.52909	0.443494	0.284671	0.277519
GLYMA18g16240_1	WRI1 (WRINKLED 1); DNA binding / transcription factor			0.867289	0.875989	0.195211	0.0739523	0.0406925	0.735888	1.00019	0.76583	0.676602	0.858271
GLYMA20g16490_1	plastocyanin-like domain-containing protein			0.743564	0.424019	0.132325	0.073746	0.0371107	0.489561	0.354386	0.254619	0.1921	0.198023
GLYMA02g00640_1	PHO1 (phosphate 1)	KOG1162		1.02984	0.791824	0.390045	0.0736153	0.351013	0.620722	0.598701	0.501793	0.476543	0.445505
GLYMA17g14470_1	unknown protein			1.24103	1.37566	0.370191	0.0735041	0.0654942	0.664677	0.697417	0.618727	0.167429	0.16704
GLYMA08g40830_1	WRI1 (WRINKLED 1); DNA binding / transcription factor			0.864118	0.73012	0.311583	0.0734105	0.0560411	0.928509	0.916092	1.09761	0.943053	0.974113
GLYMA03g38350_1	glycoside hydrolase family 28 protein / polygalacturonase (pectinase) family protein			0.597095	0.467932	0.20975	0.0731795	0.0956086	0.907275	1.06043	1.10276	0.655286	0.45725
GLYMA15g03680_2				0.770366	0.548673	0.248744	0.0731237	0.136702	0.709364	0.553022	0.486703	0.257537	0.233424
GLYMA07g03100_1	basic helix-loop-helix (bHLH) family protein			1.01517	0.533545	0.168793	0.0730951	0.0532374	0.912607	0.868004	1.25024	1.42529	1.02241
GLYMA05g00470_2				0.609144	0.343875	0.121917	0.0730576	0.0737123	0.750239	0.847749	0.741663	0.37152	0.315744
GLYMA05g22210_1	unknown protein			1.47675	0.636248	0.35363	0.0726031	0.132387	0.682469	0.859757	0.753076	0.457972	0.648093
GLYMA11g13640_1	ACR4 (ARABIDOPSIS CRINKLY4); kinase/ transmembrane receptor protein kinase	KOG1187		0.333412	0.220192	0.114784	0.072462	0.115361	1.22076	1.17505	1.33198	1.63274	1.41894
GLYMA08g44620_1	kinase	KOG1187		0.796958	0.442293	0.0738295	0.0722236	0.0396547	0.597595	0.378854	0.299835	0.177691	0.340773
GLYMA13g37010_1	GPRI1 (GBF\'S PRO-RICH REGION-INTERACTING FACTOR 1); transcription factor/ transcription regulator			1.39513	0.872132	0.473502	0.0720249	0.0982431	1.02628	0.887887	0.515089	0.542305	0.544778
GLYMA11g04530_2		KOG3373		0.900701	0.772521	0.477798	0.0719301	0.0834649	3.01322	11.486	16.5964	14.5734	20.6033
GLYMA14g19010_1	proton-dependent oligopeptide transport (POT) family protein	KOG1237		0.966259	0.608844	0.21866	0.0718378	0.0478176	0.554602	0.421782	0.828639	0.480487	0.320894
GLYMA03g25020_1	GT72B1; UDP-glucosyltransferase/ UDP-glycosyltransferase/ transferase, transferring glycosyl groups	KOG1192		0.928793	0.661582	0.226951	0.0716753	0.0574922	0.647756	0.648928	0.651052	0.206548	0.240325
GLYMA19g06850_1	unknown protein			0.733498	0.419097	0.261008	0.0714687	0.0881847	1.74222	1.61491	1.29612	0.97497	1.69408
GLYMA18g26120_1	DIR1 (DEFECTIVE IN INDUCED RESISTANCE 1); lipid binding / lipid transporter			0.447529	0.321263	0.193749	0.0713059	0.0194222	0.990594	0.833542	0.8233	0.575874	0.689939
GLYMA07g33690_1	protein kinase family protein	KOG1187		0.984585	0.680333	0.167682	0.0709809	0.0640505	0.807403	0.715516	0.500258	0.324734	0.458336
GLYMA13g40670_1	KCS12 (3-KETOACYL-COA SYNTHASE 12); acyltransferase/ catalytic/ transferase, transferring acyl groups other than amino-acyl groups			0.167736	0.29793	0.0672727	0.0709041	0.0385722	0.814909	0.533076	0.247125	0.14746	0.230355
GLYMA02g41950_2				0.449519	0.345918	0.112359	0.0706914	0.0544268	0.809496	1.2532	1.12406	0.526974	0.241941
GLYMA14g11050_1	IQD6 (IQ-domain 6); calmodulin binding			0.342832	0.0986035	0.103604	0.0706611	0.0896525	0.862852	0.834447	0.74485	0.218695	0.252901
GLYMA08g17230_1	aspartyl protease family protein	KOG1339		0.721642	0.581666	0.143439	0.07054	0.0785664	0.882766	0.80189	0.662855	0.535338	0.421906
GLYMA04g35830_1	unknown protein			0.930633	0.776522	0.305757	0.0704966	0.047406	1.32907	1.23573	1.09546	1.12013	0.994933
GLYMA09g27490_1	GA20OX2 (GIBBERELLIN 20 OXIDASE 2); gibberellin 20-oxidase	KOG0143		0.421471	0.213736	0.157333	0.0704907	0.0890185	0.231132	0.21474	0.248484	0.125845	0.136894
GLYMA09g35380_1	auxin-responsive protein, putative			0.903482	0.388437	0.195988	0.0704303	0.069207	0.85155	0.808523	0.750698	0.779554	0.799751
GLYMA13g29490_2				0.994868	0.626668	0.357298	0.0703543	0.0703798	0.548838	0.491747	0.634411	0.72488	1.00589
GLYMA13g36930_1	FLA13 (FASCICLIN-LIKE ARABINOGALACTAN PROTEIN 13 PRECURSOR)			1.00796	0.693088	0.194578	0.0700581	0.032582	0.827186	0.459673	0.263216	0.213042	0.350728
GLYMA02g45480_1	pentatricopeptide (PPR) repeat-containing protein			1.23064	0.812766	0.312388	0.0696934	0.11663	0.384917	0.293933	0.234555	0.248746	0.192138
GLYMA06g24540_1	BAS1 (PHYB ACTIVATION TAGGED SUPPRESSOR 1); oxygen binding / steroid hydroxylase	KOG0157		0.491057	0.415919	0.131798	0.0694819	0.0650514	0.977823	0.689942	0.308512	0.24743	0.355971
GLYMA16g05750_1	SCR (SCARECROW); protein binding / protein homodimerization/ sequence-specific DNA binding / transcription factor			0.878398	0.655246	0.194764	0.0689773	0.0826172	0.821987	1.15089	1.23477	1.63967	1.75445
GLYMA16g27460_1	nodulin family protein			1.06546	0.605312	0.154567	0.0689099	0.0954358	1.24134	1.18779	1.80778	2.1347	2.42452
GLYMA18g35410_1	zinc finger (C3HC4-type RING finger) family protein			0.706208	0.484578	0.153536	0.0685964	0.0763187	0.712442	0.677044	0.787568	0.835759	0.591175
GLYMA19g06050_1	unknown protein			0.693129	0.348893	0.112087	0.0683791	0.192628	0.964841	1.86477	4.90035	9.51996	11.3324
GLYMA07g11550_1	PIN1 (PIN-FORMED 1); transporter			0.318297	0.28942	0.16153	0.0683355	0.0789345	0.781985	0.985567	0.820617	0.441387	0.544411
GLYMA08g43790_1	zinc finger (CCCH-type) family protein / RNA recognition motif (RRM)-containing protein			1.59292	0.881375	0.296037	0.0682044	0.0151256	0.503647	0.365645	0.304643	0.528494	0.222909
GLYMA04g36980_1	leucine-rich repeat transmembrane protein kinase, putative	KOG1187		0.892976	0.697548	0.2651	0.0679802	0.0529327	0.836132	0.627834	0.432177	0.236367	0.324083
GLYMA05g31220_1	DOT3 (DEFECTIVELY ORGANIZED TRIBUTARIES 3); protein binding / signal transducer			0.912168	0.811295	0.310436	0.0678843	0.0311739	0.827201	1.62195	3.18743	5.13612	5.67034
GLYMA10g40990_1	CYCD3;1 (CYCLIN D3;1); cyclin-dependent protein kinase regulator/ protein binding	KOG0656		0.28205	0.151642	0.0802217	0.0678772	0.0519419	0.786839	0.98771	1.06726	0.525198	0.430674
GLYMA12g32340_1				0.763276	0.405438	0.125882	0.066811	0.0649086	0.742928	0.80031	0.618729	0.238136	0.247694
GLYMA18g19670_1	polygalacturonase, putative / pectinase, putative			0.471746	0.403756	0.194771	0.0667416	0.0429091	0.820509	0.627363	0.693919	0.488603	0.340884
GLYMA04g04420_1	unknown protein			0.534198	0.468864	0.24405	0.0666175	0.0351623	0.988992	2.14185	6.20021	6.59955	8.36573
GLYMA13g07480_1	TCP12 (TCP DOMAIN PROTEIN 12); transcription factor			0.36065	0.474736	0.260512	0.0666044	0.119649	1.13621	1.14722	1.21913	1.22101	0.956813
GLYMA17g11150_1				0.801609	0.792143	0.351603	0.0665811	0.0416471	1.21136	1.04021	1.24509	1.21512	1.35493
GLYMA15g06860_1	ILR3 (iaa-leucine resistant3); DNA binding / transcription factor			0.938855	0.860877	0.292372	0.0664948	0.0179932	1.01036	1.47212	1.45443	1.84652	2.0613
GLYMA10g16790_1	UDP-glucoronosyl/UDP-glucosyl transferase family protein	KOG1192		1.08725	0.991502	0.371375	0.0663946	0.0352883	0.909212	0.807557	1.44404	0.307696	0.489714
GLYMA13g38130_1	proline-rich family protein			0.695325	0.434162	0.118522	0.0663548	0.0815848	0.815161	1.13012	0.829557	0.415989	0.51348
GLYMA11g31950_1	calcium ion binding			1.14274	0.792252	0.282485	0.0661101	0.0862197	0.953047	0.907567	0.726083	0.696723	0.754454
GLYMA15g02790_1	HTH (HOTHEAD); FAD binding / aldehyde-lyase/ mandelonitrile lyase	KOG1238		0.225288	0.119084	0.0693779	0.0659579	0.0403303	1.00205	1.01592	0.796927	0.479394	0.506414
GLYMA13g38270_1	CYCP2;1 (cyclin p2;1); cyclin-dependent protein kinase			1.1689	0.734035	0.286815	0.0659077	0.0672226	1.01344	1.42289	1.69078	1.34136	1.66131
GLYMA02g41950_1	subtilase family protein			0.428686	0.398137	0.258973	0.0657011	0.0478666	0.828526	1.17033	1.05698	0.467337	0.337404
GLYMA09g35560_1	auxin-responsive protein, putative			0.595258	0.336939	0.206811	0.0655964	0.0704571	0.697318	0.693873	0.647137	0.627205	0.63057
GLYMA16g29700_1	heavy-metal-associated domain-containing protein	KOG1603		1.01125	5.97573	2.50589	0.0652546	0.05393	11.7225	10.8499	4.10123	5.96392	3.66378
GLYMA14g06960_1	subtilase family protein			0.270002	0.297729	0.100118	0.0652228	0.0561889	0.878279	1.20155	0.821899	0.490044	0.30364
GLYMA10g31690_1	LHW (LONESOME HIGHWAY); protein homodimerization/ transcription activator/ transcription factor			0.652174	0.576026	0.132978	0.0650666	0.0550823	0.547102	0.784038	0.606301	0.565302	0.300621
GLYMA08g12020_1	glycosyl hydrolase family 17 protein			0.522549	0.493147	0.149858	0.0650515	0.055148	1.0409	1.02844	0.857464	0.5476	0.568739
GLYMA02g40980_1	TMK1 (TRANSMEMBRANE KINASE 1); transmembrane receptor protein serine/threonine kinase	KOG1187		0.934359	0.542232	0.143385	0.0648373	0.102036	0.782062	0.545791	0.296737	0.325672	0.335071
GLYMA02g12710_1				2.27036	0.934885	0.429707	0.0647415	0.221584	0.474244	0.220191	0.196471	0.112947	0.153194
GLYMA15g09530_1	GDSL-motif lipase/hydrolase family protein			0.193198	0.229433	0.202851	0.0647224	0.042204	1.29299	0.883631	0.805601	0.852072	0.79087
GLYMA14g35110_1	RNA recognition motif (RRM)-containing protein	KOG0149		0.327113	0.281972	0.109091	0.0646593	0.0892958	0.674528	0.354098	0.130982	0.131982	0.200412
GLYMA14g09410_1	leucine-rich repeat family protein / extensin family protein			0.544079	0.310538	0.12834	0.0644772	0.0448063	0.869004	0.848531	0.549533	0.311465	0.39483
GLYMA08g14410_1	DOT3 (DEFECTIVELY ORGANIZED TRIBUTARIES 3); protein binding / signal transducer			0.848106	0.790995	0.32512	0.0644522	0.0238532	0.788158	1.94462	4.60613	6.99594	7.94489
GLYMA04g04050_1	BKI1 (BRI1 kinase inhibitor 1); protein heterodimerization			0.685376	0.449198	0.122328	0.0643878	0.0424879	1.0979	0.918516	0.796904	0.520526	0.60246
GLYMA16g00980_2				0.55759	0.613541	0.21896	0.0640844	0.0184942	3.23628	0.895054	0.721701	0.644676	0.927984
GLYMA02g45600_1	GPAT1 (GLYCEROL-3-PHOSPHATE ACYLTRANSFERASE 1); 1-acylglycerol-3-phosphate O-acyltransferase/ acyltransferase	KOG2848		0.696835	0.48415	0.270308	0.0640157	0.103334	0.646333	0.438808	0.522649	0.546994	0.317075
GLYMA15g08600_1	GDSL-motif lipase/hydrolase family protein			0.178647	0.178957	0.12014	0.0639679	0.0503485	0.809418	0.937895	1.16724	1.28473	2.2077
GLYMA13g37810_1	transferase family protein			1.24839	0.860594	0.299025	0.0639586	0.0640452	0.930515	0.940755	1.1341	0.621684	0.531467
GLYMA15g17500_1	pentatricopeptide (PPR) repeat-containing protein			0.94734	0.668945	0.335555	0.0638781	0.101881	0.556175	0.490481	0.33499	0.263678	0.262157
GLYMA12g33530_1	FLA13 (FASCICLIN-LIKE ARABINOGALACTAN PROTEIN 13 PRECURSOR)			1.16114	0.913911	0.239988	0.0637665	0.0289556	0.775081	0.435353	0.256156	0.189439	0.356733
GLYMA09g03270_1	FAD-binding domain-containing protein			0.799517	0.55585	0.180293	0.0632339	0.0294609	1.15622	0.858939	1.763	1.33365	1.48045
GLYMA09g33470_1				0.616399	0.331478	0.0834327	0.062955	0.0456251	0.704714	0.604817	0.40943	0.320552	0.34516
GLYMA13g27900_1	heavy-metal-associated domain-containing protein	KOG1603		0.308728	0.266399	0.0852815	0.062373	0.0592854	0.931624	1.07885	0.851547	0.380009	0.331094
GLYMA06g23620_1	CRR21 (chlororespiratory reduction 21)			0.694534	0.512803	0.217015	0.061871	0.112182	0.948035	0.916819	0.928824	0.617688	0.378073
GLYMA06g18370_1	pectate lyase family protein			0.782919	0.512825	0.0951904	0.0618621	0.0407397	0.974921	1.28506	1.65977	0.822667	0.630819
GLYMA02g10770_1	leucine-rich repeat transmembrane protein kinase, putative	KOG1187		0.618616	0.45812	0.163101	0.0617437	0.0540758	0.840296	0.650638	0.518951	0.302604	0.31374
GLYMA19g04450_1	DELTA-TIP; ammonia transporter/ methylammonium transmembrane transporter/ water channel	KOG0223		0.92828	0.791778	0.231834	0.0616204	0.0388221	0.891413	1.23741	1.27696	0.427476	0.738231
GLYMA06g04810_1	ARA12; serine-type endopeptidase			1.14447	1.16213	0.29866	0.0615226	0.0856825	0.919222	0.807902	0.656193	0.347931	0.43637
GLYMA12g14130_1	BZIP61; DNA binding / transcription activator/ transcription factor			0.523435	0.324942	0.0890442	0.0613387	0.0574482	1.29698	0.770691	0.422172	0.386051	0.539702
GLYMA05g01380_1	ATNRT1:2 (ARABIDOPSIS THALIANA NITRATE TRANSPORTER 1:2); calcium ion binding / transporter	KOG1237		1.29607	0.854133	0.338377	0.061262	0.0269961	0.635761	0.526922	0.293671	0.237741	0.235894
GLYMA10g36810_1	hydroxyproline-rich glycoprotein family protein			0.328761	0.19275	0.0780389	0.0611529	0.0726303	0.779158	1.03912	0.763925	0.262991	0.201473
GLYMA12g35700_1				0.623797	0.365189	0.124781	0.0611517	0.124029	0.538132	0.587557	0.409036	0.717427	0.424223
GLYMA07g04310_1	GER1 (GERMIN-LIKE PROTEIN 1); oxalate oxidase			0.621212	0.649822	0.227347	0.0608995	0.0240316	0.954812	0.814526	0.547019	0.51792	0.730837
GLYMA08g19290_1	transferase, transferring glycosyl groups	KOG1192		1.0515	0.807936	0.348998	0.0603684	0.0264195	0.654041	0.657925	1.35354	0.429454	0.409611
GLYMA19g44990_1	PSI-P (PHOTOSYSTEM I P SUBUNIT); DNA binding			1.32218	0.667887	0.356198	0.0602437	0.0511761	0.764527	1.16076	1.25108	2.36726	1.73731
GLYMA19g05290_1	transferase/ transferase, transferring acyl groups other than amino-acyl groups			0.857654	0.559498	0.450949	0.059723	0.0585601	1.00636	0.787789	0.734837	0.733108	0.626847
GLYMA11g18070_1	unknown protein			0.560492	0.502029	0.182853	0.0594247	0.0322131	0.908843	0.957858	0.557996	0.260269	0.571511
GLYMA16g04770_3		KOG1385		0.494546	0.245082	0.117589	0.0591782	0.0510209	0.857219	0.766375	0.615887	0.375925	0.456285
GLYMA17g17760_2				1.8297	0.782302	0.293483	0.0591028	0.0826294	0.600519	0.722975	0.614717	0.347361	0.476548
GLYMA16g03760_1	UGT73B5 (UDP-glucosyl transferase 73B5); UDP-glucosyltransferase/ UDP-glycosyltransferase/ quercetin 3-O-glucosyltransferase/ transferase, transferring glycosyl groups	KOG1192		0.766774	0.712069	0.219462	0.0587638	0.0317145	1.1633	1.5086	2.54338	1.46947	1.57263
GLYMA15g10440_1	PCB2 (PALE-GREEN AND CHLOROPHYLL B REDUCED 2); 3,8-divinyl protochlorophyllide a 8-vinyl reductase	KOG1203		0.850468	0.818993	0.342798	0.0587317	0.0443898	0.895281	1.07433	0.59433	0.309681	0.31165
GLYMA18g01310_1	ankyrin repeat family protein	KOG4412		0.476406	0.366201	0.0994966	0.0587032	0.046514	1.05504	1.38569	0.9517	0.439173	0.359862
GLYMA06g04550_1	unknown protein			0.410803	0.412082	0.188094	0.0586425	0.0282307	2.57289	3.60091	8.39739	10.1595	12.9397
GLYMA07g39160_1	sks4 (SKU5 Similar 4); copper ion binding / oxidoreductase	KOG1263		0.343985	0.381474	0.165897	0.0584699	0.050378	0.781924	0.581486	0.397515	0.239188	0.347143
GLYMA13g16830_1	zinc finger (C3HC4-type RING finger) family protein			1.42986	0.827201	0.332662	0.0584353	0.0720169	0.684134	0.794067	0.693167	0.921229	0.709532
GLYMA17g17760_1	unknown protein			1.6962	0.67794	0.325397	0.0581357	0.0971449	0.618973	0.829918	0.691927	0.368762	0.53192
GLYMA19g00620_1	glycosyl transferase family 17 protein			1.49998	1.12511	0.666603	0.0580641	0.0465842	0.552374	0.502233	0.442844	0.520479	0.744967
GLYMA18g49320_1	transcription regulator			0.274992	0.284539	0.141143	0.058033	0.0439908	1.07528	1.20733	1.18398	0.675051	0.884311
GLYMA08g12470_1				1.32697	0.886337	0.425201	0.0578383	0.0309151	0.660682	0.532018	0.482075	0.602772	0.638748
GLYMA16g32470_1	catalytic/ pyridoxal phosphate binding			0.977325	1.20062	0.468559	0.0578174	0.0582258	0.635603	0.334736	0.309076	0.545831	0.49244
GLYMA19g05770_1	unknown protein			0.98489	0.772309	0.262368	0.0576993	0.0604872	0.638757	0.463451	0.330001	0.23004	0.245237
GLYMA11g07760_1	BGAL3 (beta-galactosidase 3); beta-galactosidase/ catalytic/ cation binding / sugar binding	KOG0496		0.503406	0.502719	0.158744	0.0576948	0.0169563	0.999869	1.07479	0.996577	0.60141	0.72514
GLYMA16g29020_1	SLAH3 (SLAC1 HOMOLOGUE 3); transporter			0.711364	0.675448	0.284909	0.0575157	0.0258333	0.969992	1.02243	1.13765	1.22333	1.13521
GLYMA18g52050_1	leucine-rich repeat transmembrane protein kinase, putative	KOG1187		0.647633	0.472551	0.149379	0.0574499	0.0535533	0.879546	0.706008	0.630822	0.387792	0.37375
GLYMA07g32230_1	HSL1 (HAESA-Like 1); ATP binding / kinase/ protein serine/threonine kinase	KOG1187		0.528887	0.366999	0.11695	0.057369	0.0541973	0.677167	0.836509	0.651981	0.363959	0.340287
GLYMA10g31640_1	plastocyanin-like domain-containing protein			0.781309	0.535236	0.19776	0.0573005	0.0529063	0.537905	0.190289	0.142303	0.157141	0.225354
GLYMA20g01040_1	unknown protein	KOG0324		0.747737	0.669155	0.180059	0.0571033	0.0437736	0.868249	0.956355	0.725256	0.304025	0.380529
GLYMA18g51620_1	unknown protein			0.361524	0.170452	0.060476	0.0568634	0.0454933	0.646182	0.53631	0.769902	0.495903	0.386732
GLYMA07g15850_1	AS1 (ASYMMETRIC LEAVES 1); DNA binding / protein homodimerization/ transcription factor	KOG0048		0.906523	0.540079	0.183282	0.0567181	0.0493977	1.07163	1.17429	0.912018	0.523741	0.437903
GLYMA17g34040_1	plastocyanin-like domain-containing protein			0.395998	0.306527	0.0623377	0.0565987	0.0312371	0.722101	0.803768	1.03891	0.314328	0.380449
GLYMA02g42780_1	unknown protein			0.127724	0.165467	0.0848986	0.0563924	0.0378242	0.715909	0.440248	0.271219	0.349558	0.368948
GLYMA17g09400_1	TAR2 (TRYPTOPHAN AMINOTRANSFERASE RELATED 2); L-tryptophan:2-oxoglutarate aminotransferase/ L-tryptophan:pyruvate aminotransferase/ carbon-sulfur lyase			1.05369	0.706387	0.302247	0.0563332	0.0616296	0.889436	0.783328	0.691255	0.282393	0.401794
GLYMA07g37320_1	glycoside hydrolase family 28 protein / polygalacturonase (pectinase) family protein			0.865831	0.532052	0.087212	0.0562555	0.0839088	0.554238	0.428427	0.244728	0.219975	0.313582
GLYMA02g11430_1	protein kinase family protein	KOG1187		0.912823	0.761136	0.168467	0.0561002	0.0407648	0.847179	0.809339	0.5351	0.357221	0.443144
GLYMA04g02800_1	unknown protein			0.953372	0.693071	0.212359	0.0560814	0.0786601	0.985105	1.01613	1.33164	1.06023	1.16417
GLYMA19g40110_1	DNAJ heat shock N-terminal domain-containing protein			0.89654	0.727877	0.326001	0.0560808	0.0153873	0.817337	1.14424	1.18571	1.44324	1.86199
GLYMA07g20500_1	unknown protein	KOG0324		0.803506	0.660265	0.163053	0.0560768	0.0497229	0.846484	0.828353	0.644148	0.262655	0.373398
GLYMA02g30870_1	unknown protein			0.570379	0.328533	0.13537	0.0559957	0.0883971	1.13414	0.414475	0.372789	0.502237	0.423484
GLYMA02g10300_1	unknown protein			0.345547	0.233201	0.0800381	0.0559074	0.0813851	0.708314	0.552779	0.484488	0.132092	0.188491
GLYMA15g11120_1	heavy-metal-associated domain-containing protein	KOG1603		0.33277	0.300409	0.134948	0.0557281	0.061026	0.913402	1.06312	0.772861	0.403787	0.37526
GLYMA10g37420_1	ABC transporter family protein	KOG0061		0.161296	0.0963454	0.0816238	0.0556415	0.049058	0.775431	0.564745	0.502146	0.250369	0.210679
GLYMA13g37010_2				1.17089	0.819965	0.509032	0.0551273	0.0747787	0.861781	1.42521	1.0268	1.16396	0.911869
GLYMA07g36590_1	invertase/pectin methylesterase inhibitor family protein			0.446314	0.277075	0.144165	0.0548948	0.0413711	0.800826	0.727382	1.07958	1.3399	1.30988
GLYMA06g14850_1	ATEXPA8 (ARABIDOPSIS THALIANA EXPANSIN A8)			0.962811	0.911064	0.222331	0.0546747	0.0715496	1.14798	1.95887	2.96247	0.99419	0.88153
GLYMA01g42450_2		KOG1393		1.80809	0.297937	0.0731488	0.0545906	0.0571254	0.68788	0.761928	2.37107	0.957698	1.43485
GLYMA09g37370_1	transcription regulator			0.342375	0.373421	0.168613	0.0542164	0.039375	1.01524	0.941827	1.02182	0.46583	0.743039
GLYMA11g13650_1	GUN4; enzyme binding / tetrapyrrole binding			1.06998	0.896281	0.459837	0.0541661	0.0309623	1.06769	0.832669	0.499297	0.321022	0.272648
GLYMA13g43160_1	unknown protein			1.20087	0.574445	0.200495	0.0541425	0.0616342	1.00145	0.849659	0.821575	0.764515	1.04082
GLYMA09g04450_1				0.50001	0.317154	0.0780746	0.0535976	0.0311674	1.65584	2.29926	1.9027	1.493	1.11224
GLYMA06g43760_1	BZIP61; DNA binding / transcription activator/ transcription factor			0.523673	0.362283	0.0981341	0.0535174	0.0364933	1.07486	0.87035	0.391946	0.394042	0.492795
GLYMA12g03510_1	thaumatin, putative			0.580433	0.353457	0.240483	0.0534124	0.069804	0.86085	1.02257	0.936824	0.35343	0.321292
GLYMA17g08090_1	BRS1 (BRI1 SUPPRESSOR 1); serine-type carboxypeptidase	KOG1282		1.15333	0.96792	0.301198	0.0531564	0.0534857	1.86194	0.487337	0.286653	0.26956	0.315187
GLYMA15g02090_1	DELTA-TIP; ammonia transporter/ methylammonium transmembrane transporter/ water channel	KOG0223		0.884707	0.861554	0.310572	0.0530778	0.0516598	0.875327	1.25156	1.4485	0.664835	0.856071
GLYMA16g24110_1	auxin-responsive family protein			1.02858	0.596634	0.0995178	0.0526857	0.111721	1.74487	1.51539	0.645328	0.37778	0.424446
GLYMA09g36640_1	invertase/pectin methylesterase inhibitor family protein			2.55601	1.71612	0.663206	0.0526517	0.0496152	0.836417	0.697719	0.682249	0.681869	0.792466
GLYMA13g28670_1	PCB2 (PALE-GREEN AND CHLOROPHYLL B REDUCED 2); 3,8-divinyl protochlorophyllide a 8-vinyl reductase	KOG1203		0.963922	0.832342	0.344004	0.0526325	0.0402989	0.899498	0.986211	0.685761	0.398254	0.476332
GLYMA10g03180_1	unknown protein			0.455767	0.263105	0.0989806	0.0524454	0.0567323	1.37771	1.13045	1.11242	1.47664	1.39126
GLYMA11g03500_1	aspartyl protease family protein	KOG1339		0.835796	0.468177	0.0738312	0.0518758	0.0580324	0.518938	0.281234	0.146336	0.282343	0.153013
GLYMA20g30320_1	ABC transporter family protein	KOG0061		0.15352	0.0937314	0.116754	0.0517994	0.069519	0.838825	0.588715	0.530674	0.28529	0.239009
GLYMA08g39340_2				0.516207	0.428924	0.157319	0.0515851	0.0281909	0.708901	0.491837	0.52336	0.410334	0.267653
GLYMA10g07230_1	permease, cytosine/purines, uracil, thiamine, allantoin family protein	KOG2466		1.13427	0.829491	0.412646	0.0514336	0.0396561	0.662202	0.419592	0.288268	0.273094	0.233588
GLYMA02g16560_1	unknown protein			0.660676	0.369354	0.195429	0.0513583	0.0604024	0.663767	0.724372	0.631828	0.819043	0.938912
GLYMA04g00830_1	auxin-responsive protein, putative			0.618587	0.172351	0.133886	0.0511584	0.0602687	0.491762	0.4845	0.499794	0.42597	0.474459
GLYMA08g39340_1	polygalacturonase, putative / pectinase, putative			0.479755	0.438381	0.136717	0.0510357	0.0311705	0.698281	0.524361	0.583883	0.460575	0.305654
GLYMA17g37210_1	unknown protein	KOG4474		0.480105	0.32008	0.0800614	0.0509412	0.0133562	0.794168	1.52949	6.81198	10.7251	11.4346
GLYMA15g00460_1	aspartyl protease family protein	KOG1339		0.368408	0.559308	0.111422	0.0507164	0.0147134	0.978217	0.805234	0.512376	0.33542	0.326653
GLYMA04g00560_1	SLP2; serine-type peptidase			0.362946	0.195995	0.0449801	0.050611	0.0390573	1.06747	1.59996	1.14477	0.353396	0.227527
GLYMA03g28520_1	glutaredoxin family protein	KOG2824		0.513679	0.250462	0.0794205	0.0505258	0.0399582	1.43508	1.43305	1.0292	0.599518	0.659536
GLYMA01g37540_1	BGAL3 (beta-galactosidase 3); beta-galactosidase/ catalytic/ cation binding / sugar binding	KOG0496		0.604012	0.589127	0.16726	0.0501243	0.0141561	0.955153	0.993619	0.939079	0.584692	0.701468
GLYMA06g08860_1	catalytic			1.29502	1.0595	0.384091	0.0499265	0.0661899	1.75955	2.01681	3.87532	1.14135	0.59891
GLYMA04g40000_1	ATEXPA8 (ARABIDOPSIS THALIANA EXPANSIN A8)			1.03478	0.911835	0.251865	0.0495891	0.0844826	1.0953	1.78784	2.64108	0.918033	0.798676
GLYMA17g04770_1	pectinacetylesterase, putative	KOG4287		0.411225	0.374356	0.15342	0.0493925	0.0253391	0.983483	0.953109	0.730336	0.548574	0.422232
[truncated: 139 more rows]

## Sheet: Leaf 5hrs
SEQ_ID	Gene ID	KOG1745	ID	30 min leaf	1 h leaf	2 h leaf	3 h leaf	5 h leaf	30 min root	1 h root	2 h root	3 h root	5 h root
[truncated: 2,862 more rows]

[truncated: 5 more sheets: Root 30min, Root 1hr, Root 2hrs, Root 3hrs, Root 5hrs]
