# Supplementary material for: A toolbox of genes, proteins, metabolites and promoters for improving drought tolerance in soybean includes the metabolite coumestrol and stomatal development genes
Source: BMC Genomics. 2016 Feb 9;17:102. doi: 10.1186/s12864-016-2420-0 (PMC4746818; doi:10.1186/s12864-016-2420-0)
Supplement: Additional file 6: Table S3. — Significant GO terms root 1 h. (XLSX 12 kb) [file 12864_2016_2420_MOESM6_ESM.xlsx]

## Sheet: Sheet1
GO term	Ontology	Description	Number in input list	Number in BG/Ref	p-value	FDR
GO:0009753	P	response to jasmonic acid stimulus	14	1106	7.4e-08	3.8e-05
GO:0010033	P	response to organic substance	35	6152	1.5e-07	3.8e-05
GO:0010556	P	regulation of macromolecule biosynthetic process	39	7401	2.3e-07	3.8e-05
GO:0009719	P	response to endogenous stimulus	31	5235	2.7e-07	3.8e-05
GO:0045449	P	regulation of transcription	38	7064	2e-07	3.8e-05
GO:0009889	P	regulation of biosynthetic process	39	7584	4.1e-07	4.1e-05
GO:0031326	P	regulation of cellular biosynthetic process	39	7582	4.1e-07	4.1e-05
GO:0019219	P	regulation of nucleobase, nucleoside, nucleotide and nucleic acid metabolic process	38	7449	6.5e-07	5.6e-05
GO:0010468	P	regulation of gene expression	39	7896	1e-06	7e-05
GO:0051171	P	regulation of nitrogen compound metabolic process	38	7577	9.4e-07	7e-05
GO:0006350	P	transcription	38	7675	1.2e-06	7.9e-05
GO:0042221	P	response to chemical stimulus	41	8962	3.4e-06	0.0002
GO:0080090	P	regulation of primary metabolic process	39	8385	3.7e-06	0.0002
GO:0060255	P	regulation of macromolecule metabolic process	39	8582	6.1e-06	0.0003
GO:0031323	P	regulation of cellular metabolic process	39	8644	7e-06	0.00032
GO:0009850	P	auxin metabolic process	6	235	7.3e-06	0.00032
GO:0009867	P	jasmonic acid mediated signaling pathway	7	367	8.8e-06	0.00036
GO:0006355	P	regulation of transcription, DNA-dependent	24	4509	2.2e-05	0.00086
GO:0019222	P	regulation of metabolic process	39	9258	2.8e-05	0.00094
GO:0042445	P	hormone metabolic process	7	440	2.8e-05	0.00094
GO:0009725	P	response to hormone stimulus	25	4878	2.8e-05	0.00094
GO:0051252	P	regulation of RNA metabolic process	24	4713	4.3e-05	0.0014
GO:0009737	P	response to abscisic acid stimulus	14	1959	4.6e-05	0.0014
GO:0009751	P	response to salicylic acid stimulus	10	1063	5.6e-05	0.0016
GO:0006351	P	transcription, DNA-dependent	24	4902	7.6e-05	0.002
GO:0032774	P	RNA biosynthetic process	24	4911	7.8e-05	0.002
GO:0009409	P	response to cold	13	1809	7.7e-05	0.002
GO:0050794	P	regulation of cellular process	54	14993	8.6e-05	0.0021
GO:0070887	P	cellular response to chemical stimulus	16	2902	0.00027	0.0064
GO:0009733	P	response to auxin stimulus	12	1820	0.0003	0.0069
GO:0065007	P	biological regulation	63	19260	0.00031	0.0069
GO:0009628	P	response to abiotic stimulus	28	6757	0.00032	0.0069
GO:0009555	P	pollen development	6	511	0.00051	0.011
GO:0010817	P	regulation of hormone levels	7	730	0.0006	0.012
GO:0050896	P	response to stimulus	55	16989	0.00071	0.014
GO:0009755	P	hormone-mediated signaling pathway	12	2078	0.00092	0.017
GO:0046686	P	response to cadmium ion	5	383	0.00092	0.017
GO:0009640	P	photomorphogenesis	5	390	0.00099	0.018
GO:0007242	P	intracellular signaling cascade	19	4263	0.001	0.018
GO:0010038	P	response to metal ion	7	816	0.0011	0.019
GO:0050789	P	regulation of biological process	54	17035	0.0011	0.019
GO:0032870	P	cellular response to hormone stimulus	12	2138	0.0012	0.019
GO:0034645	P	cellular macromolecule biosynthetic process	39	11457	0.0013	0.02
GO:0009059	P	macromolecule biosynthetic process	39	11536	0.0014	0.022
GO:0009723	P	response to ethylene stimulus	8	1105	0.0015	0.024
GO:0009266	P	response to temperature stimulus	13	2582	0.0019	0.029
GO:0010467	P	gene expression	39	11773	0.0019	0.029
GO:0006633	P	fatty acid biosynthetic process	6	679	0.0021	0.031
GO:0006807	P	nitrogen compound metabolic process	48	15334	0.0022	0.032
GO:0010035	P	response to inorganic substance	7	992	0.0033	0.046
GO:0006631	P	fatty acid metabolic process	7	998	0.0034	0.047
GO:0044249	P	cellular biosynthetic process	49	16162	0.0035	0.047
GO:0003700	F	transcription factor activity	33	4428	7.4e-10	1.4e-07
GO:0030528	F	transcription regulator activity	37	6026	1.2e-08	1.2e-06
GO:0003677	F	DNA binding	39	7904	1e-06	6.4e-05
GO:0030170	F	pyridoxal phosphate binding	7	419	2e-05	0.00076
GO:0070279	F	vitamin B6 binding	7	419	2e-05	0.00076
GO:0019842	F	vitamin binding	7	618	0.00022	0.007
GO:0016563	F	transcription activator activity	8	969	0.00067	0.018
