# Supplementary material for: A toolbox of genes, proteins, metabolites and promoters for improving drought tolerance in soybean includes the metabolite coumestrol and stomatal development genes
Source: BMC Genomics. 2016 Feb 9;17:102. doi: 10.1186/s12864-016-2420-0 (PMC4746818; doi:10.1186/s12864-016-2420-0)
Supplement: Additional file 7: Table S4. — Significant GO terms root 30 min. Molecular Function and Biological Process category enriched GO terms. (XLSX 14 kb) [file 12864_2016_2420_MOESM7_ESM.xlsx]

## Sheet: Sheet1
GO term	Ontology	Description	Number in input list	Number in BG/Ref	p-value	FDR
GO:0009753	P	response to jasmonic acid stimulus	29	1106	1.4e-14	1.8e-11
GO:0009867	P	jasmonic acid mediated signaling pathway	15	367	5.4e-11	3.7e-08
GO:0010033	P	response to organic substance	63	6152	4.9e-10	2.2e-07
GO:0042221	P	response to chemical stimulus	81	8962	1e-09	3.4e-07
GO:0009719	P	response to endogenous stimulus	51	5235	5.9e-08	1.6e-05
GO:0009751	P	response to salicylic acid stimulus	19	1063	1.4e-07	3.1e-05
GO:0046686	P	response to cadmium ion	11	383	6.1e-07	0.00012
GO:0009889	P	regulation of biosynthetic process	60	7584	3.7e-06	0.00042
GO:0010556	P	regulation of macromolecule biosynthetic process	59	7401	3.5e-06	0.00042
GO:0031326	P	regulation of cellular biosynthetic process	60	7582	3.7e-06	0.00042
GO:0045449	P	regulation of transcription	57	7064	3.4e-06	0.00042
GO:0019748	P	secondary metabolic process	24	1963	3.2e-06	0.00042
GO:0010035	P	response to inorganic substance	16	992	4.4e-06	0.00043
GO:0009723	P	response to ethylene stimulus	17	1105	4.2e-06	0.00043
GO:0070887	P	cellular response to chemical stimulus	30	2902	6.2e-06	0.00056
GO:0006721	P	terpenoid metabolic process	10	403	6.9e-06	0.00058
GO:0006720	P	isoprenoid metabolic process	11	500	7.6e-06	0.00061
GO:0009555	P	pollen development	11	511	9.3e-06	0.0007
GO:0019219	P	regulation of nucleobase, nucleoside, nucleotide and nucleic acid metabolic process	57	7449	1.4e-05	0.001
GO:0016101	P	diterpenoid metabolic process	6	133	1.7e-05	0.0012
GO:0010468	P	regulation of gene expression	59	7896	2e-05	0.0013
GO:0050896	P	response to stimulus	109	16989	2.2e-05	0.0013
GO:0051171	P	regulation of nitrogen compound metabolic process	57	7577	2.2e-05	0.0013
GO:0006350	P	transcription	57	7675	3e-05	0.0017
GO:0010038	P	response to metal ion	13	816	3.6e-05	0.002
GO:0009628	P	response to abiotic stimulus	51	6757	4.7e-05	0.0024
GO:0080090	P	regulation of primary metabolic process	60	8385	5.3e-05	0.0027
GO:0016144	P	S-glycoside biosynthetic process	5	106	7.1e-05	0.0032
GO:0019758	P	glycosinolate biosynthetic process	5	106	7.1e-05	0.0032
GO:0019761	P	glucosinolate biosynthetic process	5	106	7.1e-05	0.0032
GO:0031408	P	oxylipin biosynthetic process	6	175	8e-05	0.0034
GO:0031407	P	oxylipin metabolic process	6	175	8e-05	0.0034
GO:0009873	P	ethylene mediated signaling pathway	8	351	9.9e-05	0.0039
GO:0016143	P	S-glycoside metabolic process	5	115	0.0001	0.0039
GO:0019757	P	glycosinolate metabolic process	5	115	0.0001	0.0039
GO:0019760	P	glucosinolate metabolic process	5	115	0.0001	0.0039
GO:0031323	P	regulation of cellular metabolic process	60	8644	0.00011	0.0041
GO:0044255	P	cellular lipid metabolic process	24	2483	0.00012	0.0042
GO:0060255	P	regulation of macromolecule metabolic process	59	8582	0.00016	0.0054
GO:0006355	P	regulation of transcription, DNA-dependent	36	4509	0.00016	0.0055
GO:0009695	P	jasmonic acid biosynthetic process	5	134	0.00021	0.0069
GO:0009851	P	auxin biosynthetic process	5	134	0.00021	0.0069
GO:0009694	P	jasmonic acid metabolic process	5	135	0.00022	0.0069
GO:0009864	P	induced systemic resistance, jasmonic acid mediated signaling pathway	5	136	0.00023	0.007
GO:0006629	P	lipid metabolic process	27	3120	0.00027	0.0082
GO:0032787	P	monocarboxylic acid metabolic process	18	1732	0.00032	0.0095
GO:0009725	P	response to hormone stimulus	37	4878	0.00034	0.0099
GO:0051252	P	regulation of RNA metabolic process	36	4713	0.00036	0.01
GO:0009682	P	induced systemic resistance	5	153	0.00039	0.011
GO:0009850	P	auxin metabolic process	6	235	0.00039	0.011
GO:0009415	P	response to water	13	1051	0.00041	0.011
GO:0019438	P	aromatic compound biosynthetic process	13	1056	0.00043	0.011
GO:0019222	P	regulation of metabolic process	60	9258	0.00055	0.014
GO:0009617	P	response to bacterium	14	1224	0.00055	0.014
GO:0009651	P	response to salt stress	16	1514	0.00055	0.014
GO:0006970	P	response to osmotic stress	18	1829	0.00059	0.014
GO:0006351	P	transcription, DNA-dependent	36	4902	0.00069	0.016
GO:0006950	P	response to stress	66	10512	0.0007	0.016
GO:0032774	P	RNA biosynthetic process	36	4911	0.00072	0.016
GO:0009414	P	response to water deprivation	12	999	0.00086	0.019
GO:0050776	P	regulation of immune response	7	375	0.00085	0.019
GO:0009737	P	response to abscisic acid stimulus	18	1959	0.0013	0.028
GO:0000160	P	two-component signal transduction system (phosphorelay)	8	522	0.0013	0.029
GO:0051716	P	cellular response to stimulus	33	4566	0.0014	0.029
GO:0009733	P	response to auxin stimulus	17	1820	0.0014	0.029
GO:0002682	P	regulation of immune system process	7	415	0.0015	0.031
GO:0016053	P	organic acid biosynthetic process	16	1684	0.0016	0.032
GO:0046394	P	carboxylic acid biosynthetic process	16	1684	0.0016	0.032
GO:0007242	P	intracellular signaling cascade	31	4263	0.0017	0.033
GO:0044249	P	cellular biosynthetic process	92	16162	0.0018	0.034
GO:0006633	P	fatty acid biosynthetic process	9	679	0.0019	0.035
GO:0042445	P	hormone metabolic process	7	440	0.0021	0.04
GO:0016054	P	organic acid catabolic process	7	450	0.0024	0.044
GO:0046395	P	carboxylic acid catabolic process	7	450	0.0024	0.044
GO:0006631	P	fatty acid metabolic process	11	998	0.0026	0.048
GO:0003700	F	transcription factor activity	50	4428	9.5e-10	3.5e-07
GO:0030528	F	transcription regulator activity	55	6026	1.5e-07	2.8e-05
GO:0005506	F	iron ion binding	25	1859	3.9e-07	4.8e-05
GO:0016563	F	transcription activator activity	17	969	7.5e-07	6.9e-05
GO:0009055	F	electron carrier activity	23	1755	1.6e-06	0.00012
GO:0051213	F	dioxygenase activity	8	216	3.1e-06	0.00016
GO:0016702	F	oxidoreductase activity, acting on single donors with incorporation of molecular oxygen, incorporation of two atoms of oxygen	8	214	2.9e-06	0.00016
GO:0016701	F	oxidoreductase activity, acting on single donors with incorporation of molecular oxygen	8	241	6.9e-06	0.00032
GO:0016491	F	oxidoreductase activity	43	5066	1.3e-05	0.00051
GO:0016705	F	oxidoreductase activity, acting on paired donors, with incorporation or reduction of molecular oxygen	12	685	2.9e-05	0.001
GO:0003677	F	DNA binding	58	7904	3.6e-05	0.0012
GO:0004497	F	monooxygenase activity	12	789	0.00011	0.0033
GO:0019825	F	oxygen binding	9	459	0.00012	0.0033
GO:0020037	F	heme binding	14	1072	0.00015	0.0039
GO:0046906	F	tetrapyrrole binding	14	1139	0.00027	0.0067
GO:0004713	F	protein tyrosine kinase activity	25	2816	0.0003	0.0067
GO:0016706	F	oxidoreductase activity, acting on paired donors, with incorporation or reduction of molecular oxygen, 2-oxoglutarate as one donor, and incorporation of one atom each of oxygen into both donors	7	316	0.00031	0.0067
GO:0016846	F	carbon-sulfur lyase activity	5	154	0.0004	0.0082
GO:0004674	F	protein serine/threonine kinase activity	26	3473	0.0025	0.048
