# Supplementary material for: A toolbox of genes, proteins, metabolites and promoters for improving drought tolerance in soybean includes the metabolite coumestrol and stomatal development genes
Source: BMC Genomics. 2016 Feb 9;17:102. doi: 10.1186/s12864-016-2420-0 (PMC4746818; doi:10.1186/s12864-016-2420-0)
Supplement: Additional file 8: Table S5. — Significant GO terms root 5 h. (XLSX 18 kb) [file 12864_2016_2420_MOESM8_ESM.xlsx]

## Sheet: Sheet1
GO term	Ontology	Description	Number in input list	Number in BG/Ref	p-value	FDR
GO:0009753	P	response to jasmonic acid stimulus	76	1106	3.9e-26	1.2e-22
GO:0009751	P	response to salicylic acid stimulus	66	1063	1e-20	1.7e-17
GO:0042221	P	response to chemical stimulus	256	8962	6.5e-18	7.1e-15
GO:0010033	P	response to organic substance	192	6152	8.8e-18	7.1e-15
GO:0010035	P	response to inorganic substance	58	992	2.7e-17	1.7e-14
GO:0009719	P	response to endogenous stimulus	160	5235	1.2e-14	6.3e-12
GO:0006950	P	response to stress	266	10512	5.6e-13	2.6e-10
GO:0009867	P	jasmonic acid mediated signaling pathway	28	367	6.8e-12	2.7e-09
GO:0046686	P	response to cadmium ion	28	383	1.8e-11	6.6e-09
GO:0050896	P	response to stimulus	382	16989	7.6e-11	2.4e-08
GO:0009617	P	response to bacterium	51	1224	4.1e-10	1.2e-07
GO:0006952	P	defense response	99	3271	8.2e-10	2.2e-07
GO:0009415	P	response to water	45	1051	1.8e-09	4.4e-07
GO:0010038	P	response to metal ion	38	816	3.2e-09	7.4e-07
GO:0009737	P	response to abscisic acid stimulus	67	1959	3.5e-09	7.5e-07
GO:0045087	P	innate immune response	56	1515	4.4e-09	8.8e-07
GO:0009607	P	response to biotic stimulus	108	3830	6.3e-09	1.2e-06
GO:0009725	P	response to hormone stimulus	129	4878	1.1e-08	2.1e-06
GO:0051707	P	response to other organism	101	3591	2e-08	3.4e-06
GO:0009723	P	response to ethylene stimulus	44	1105	2.1e-08	3.4e-06
GO:0006955	P	immune response	60	1766	2.6e-08	3.9e-06
GO:0009651	P	response to salt stress	53	1514	5.9e-08	8.8e-06
GO:0009414	P	response to water deprivation	40	999	7.5e-08	9.6e-06
GO:0070887	P	cellular response to chemical stimulus	84	2902	7.7e-08	9.6e-06
GO:0002376	P	immune system process	63	1955	7.6e-08	9.6e-06
GO:0009628	P	response to abiotic stimulus	163	6757	7.6e-08	9.6e-06
GO:0006970	P	response to osmotic stress	60	1829	8.3e-08	9.9e-06
GO:0030104	P	water homeostasis	12	106	8.7e-08	1e-05
GO:0042742	P	defense response to bacterium	37	899	1.1e-07	1.3e-05
GO:0009643	P	photosynthetic acclimation	6	19	2.7e-07	3e-05
GO:0051704	P	multi-organism process	116	4568	3.6e-07	3.7e-05
GO:0045088	P	regulation of innate immune response	19	307	3.7e-07	3.8e-05
GO:0019748	P	secondary metabolic process	61	1963	3.9e-07	3.8e-05
GO:0031347	P	regulation of defense response	25	513	5.8e-07	5.5e-05
GO:0002682	P	regulation of immune system process	22	415	6.6e-07	6.1e-05
GO:0050776	P	regulation of immune response	20	375	1.9e-06	0.00017
GO:0009404	P	toxin metabolic process	10	96	2.2e-06	0.00019
GO:0009407	P	toxin catabolic process	10	96	2.2e-06	0.00019
GO:0010120	P	camalexin biosynthetic process	6	27	2.7e-06	0.00022
GO:0052317	P	camalexin metabolic process	6	27	2.7e-06	0.00022
GO:0048583	P	regulation of response to stimulus	40	1166	3.3e-06	0.00026
GO:0009813	P	flavonoid biosynthetic process	22	475	5.8e-06	0.00045
GO:0045089	P	positive regulation of innate immune response	16	276	6.7e-06	0.0005
GO:0002218	P	activation of innate immune response	16	276	6.7e-06	0.0005
GO:0080134	P	regulation of response to stress	25	592	7e-06	0.00051
GO:0009864	P	induced systemic resistance, jasmonic acid mediated signaling pathway	11	136	8.3e-06	0.00058
GO:0031349	P	positive regulation of defense response	16	284	9.6e-06	0.00066
GO:0042431	P	indole metabolic process	6	35	1.3e-05	0.00083
GO:0009700	P	indole phytoalexin biosynthetic process	6	35	1.3e-05	0.00083
GO:0052315	P	phytoalexin biosynthetic process	6	35	1.3e-05	0.00083
GO:0052314	P	phytoalexin metabolic process	6	35	1.3e-05	0.00083
GO:0046217	P	indole phytoalexin metabolic process	6	35	1.3e-05	0.00083
GO:0006979	P	response to oxidative stress	49	1654	1.5e-05	0.00094
GO:0031408	P	oxylipin biosynthetic process	12	175	1.8e-05	0.001
GO:0031407	P	oxylipin metabolic process	12	175	1.8e-05	0.001
GO:0002253	P	activation of immune response	16	298	1.7e-05	0.001
GO:0009408	P	response to heat	31	870	1.8e-05	0.001
GO:0050778	P	positive regulation of immune response	16	299	1.8e-05	0.001
GO:0042542	P	response to hydrogen peroxide	21	480	2.1e-05	0.0012
GO:0009682	P	induced systemic resistance	11	153	2.5e-05	0.0014
GO:0009611	P	response to wounding	28	764	2.7e-05	0.0015
GO:0009812	P	flavonoid metabolic process	22	531	3.2e-05	0.0016
GO:0009814	P	defense response, incompatible interaction	27	731	3.3e-05	0.0017
GO:0009692	P	ethylene metabolic process	8	82	3.6e-05	0.0018
GO:0009693	P	ethylene biosynthetic process	8	82	3.6e-05	0.0018
GO:0051716	P	cellular response to stimulus	106	4566	3.5e-05	0.0018
GO:0010876	P	lipid localization	6	42	3.9e-05	0.0019
GO:0009835	P	ripening	9	107	3.9e-05	0.0019
GO:0043450	P	alkene biosynthetic process	8	83	4e-05	0.0019
GO:0009695	P	jasmonic acid biosynthetic process	10	134	4.2e-05	0.0019
GO:0002684	P	positive regulation of immune system process	16	321	4.2e-05	0.0019
GO:0043449	P	cellular alkene metabolic process	8	84	4.3e-05	0.0019
GO:0009694	P	jasmonic acid metabolic process	10	135	4.5e-05	0.002
GO:0034050	P	host programmed cell death induced by symbiont	16	323	4.6e-05	0.002
GO:0009626	P	plant-type hypersensitive response	16	323	4.6e-05	0.002
GO:0045449	P	regulation of transcription	152	7064	4.9e-05	0.0021
GO:0009631	P	cold acclimation	9	110	4.9e-05	0.0021
GO:0009739	P	response to gibberellin stimulus	30	876	5e-05	0.0021
GO:0042398	P	cellular amino acid derivative biosynthetic process	34	1062	6.3e-05	0.0026
GO:0009642	P	response to light intensity	20	483	7e-05	0.0028
GO:0010556	P	regulation of macromolecule biosynthetic process	156	7401	0.0001	0.004
GO:0009889	P	regulation of biosynthetic process	159	7584	0.00011	0.0043
GO:0031326	P	regulation of cellular biosynthetic process	159	7582	0.00011	0.0043
GO:0019438	P	aromatic compound biosynthetic process	33	1056	0.00012	0.0048
GO:0010315	P	auxin efflux	5	33	0.00013	0.005
GO:0009605	P	response to external stimulus	60	2368	0.00016	0.0059
GO:0009620	P	response to fungus	34	1120	0.00017	0.0063
GO:0009863	P	salicylic acid mediated signaling pathway	14	298	0.00023	0.0083
GO:0019219	P	regulation of nucleobase, nucleoside, nucleotide and nucleic acid metabolic process	153	7449	0.00032	0.012
GO:0006350	P	transcription	157	7675	0.00033	0.012
GO:0006355	P	regulation of transcription, DNA-dependent	99	4509	0.00037	0.013
GO:0006633	P	fatty acid biosynthetic process	23	679	0.0004	0.014
GO:0009788	P	negative regulation of abscisic acid mediated signaling pathway	9	149	0.00049	0.017
GO:0009816	P	defense response to bacterium, incompatible interaction	13	286	0.00051	0.017
GO:0070301	P	cellular response to hydrogen peroxide	6	67	0.00054	0.018
GO:0034614	P	cellular response to reactive oxygen species	6	67	0.00054	0.018
GO:0042744	P	hydrogen peroxide catabolic process	6	67	0.00054	0.018
GO:0000302	P	response to reactive oxygen species	21	611	0.00057	0.019
GO:0051171	P	regulation of nitrogen compound metabolic process	153	7577	0.00062	0.02
GO:0009699	P	phenylpropanoid biosynthetic process	25	793	0.00065	0.021
GO:0009595	P	detection of biotic stimulus	7	99	0.0008	0.026
GO:0009733	P	response to auxin stimulus	46	1820	0.00083	0.026
GO:0042545	P	cell wall modification	15	381	0.00087	0.027
GO:0042743	P	hydrogen peroxide metabolic process	8	130	0.00087	0.027
GO:0048584	P	positive regulation of response to stimulus	17	465	0.00093	0.029
GO:0006468	P	protein amino acid phosphorylation	86	3945	0.00098	0.03
GO:0010468	P	regulation of gene expression	157	7896	0.00098	0.03
GO:0009873	P	ethylene mediated signaling pathway	14	351	0.0011	0.034
GO:0034599	P	cellular response to oxidative stress	6	79	0.0013	0.038
GO:0051252	P	regulation of RNA metabolic process	99	4713	0.0014	0.041
GO:0006555	P	methionine metabolic process	9	176	0.0016	0.046
GO:0006351	P	transcription, DNA-dependent	102	4902	0.0016	0.046
GO:0044247	P	cellular polysaccharide catabolic process	7	112	0.0016	0.047
GO:0032774	P	RNA biosynthetic process	102	4911	0.0017	0.048
GO:0016210	F	naringenin-chalcone synthase activity	10	19	5.2e-14	5.7e-11
GO:0009055	F	electron carrier activity	68	1755	1.8e-11	9.7e-09
GO:0005506	F	iron ion binding	69	1859	7.9e-11	2.9e-08
GO:0020037	F	heme binding	47	1072	3.8e-10	1e-07
GO:0003700	F	transcription factor activity	124	4428	9.4e-10	1.7e-07
GO:0046906	F	tetrapyrrole binding	48	1139	8.9e-10	1.7e-07
GO:0004497	F	monooxygenase activity	34	789	1.2e-07	1.9e-05
GO:0005451	F	monovalent cation:hydrogen antiporter activity	11	96	2.6e-07	3.6e-05
GO:0004713	F	protein tyrosine kinase activity	80	2816	3e-07	3.7e-05
GO:0016491	F	oxidoreductase activity	125	5066	5.7e-07	5.7e-05
GO:0015298	F	solute:cation antiporter activity	15	200	5.5e-07	5.7e-05
GO:0016563	F	transcription activator activity	37	969	6.7e-07	6.1e-05
GO:0030528	F	transcription regulator activity	141	6026	2e-06	0.00017
GO:0015299	F	solute:hydrogen antiporter activity	13	170	2.4e-06	0.00019
GO:0019825	F	oxygen binding	22	459	3.4e-06	0.00025
GO:0016702	F	oxidoreductase activity, acting on single donors with incorporation of molecular oxygen, incorporation of two atoms of oxygen	14	214	6.3e-06	0.00043
GO:0051213	F	dioxygenase activity	14	216	7e-06	0.00045
GO:0003677	F	DNA binding	171	7904	1.6e-05	0.00095
GO:0015300	F	solute:solute antiporter activity	15	271	2.2e-05	0.0013
GO:0016701	F	oxidoreductase activity, acting on single donors with incorporation of molecular oxygen	14	241	2.4e-05	0.0013
GO:0015491	F	cation:cation antiporter activity	11	161	4e-05	0.0021
GO:0004364	F	glutathione transferase activity	10	137	5.1e-05	0.0025
GO:0015297	F	antiporter activity	20	484	7.2e-05	0.0034
GO:0004623	F	phospholipase A2 activity	5	33	0.00013	0.0059
GO:0016846	F	carbon-sulfur lyase activity	10	154	0.00013	0.0059
GO:0042910	F	xenobiotic transporter activity	5	40	0.00033	0.013
GO:0008559	F	xenobiotic-transporting ATPase activity	5	40	0.00033	0.013
GO:0004674	F	protein serine/threonine kinase activity	80	3473	0.00031	0.013
GO:0005509	F	calcium ion binding	36	1265	0.00037	0.014
GO:0031418	F	L-ascorbic acid binding	6	67	0.00054	0.02
GO:0015291	F	secondary active transmembrane transporter activity	30	1030	0.00073	0.026
GO:0015238	F	drug transmembrane transporter activity	12	263	0.00079	0.027
GO:0005365	F	myo-inositol transmembrane transporter activity	5	51	0.001	0.034
GO:0016638	F	oxidoreductase activity, acting on the CH-NH2 group of donors	10	204	0.0012	0.039
