# Supplementary material for: A toolbox of genes, proteins, metabolites and promoters for improving drought tolerance in soybean includes the metabolite coumestrol and stomatal development genes
Source: BMC Genomics. 2016 Feb 9;17:102. doi: 10.1186/s12864-016-2420-0 (PMC4746818; doi:10.1186/s12864-016-2420-0)
Supplement: Additional file 9: Table S6. — Significant GO terms leaf 2 h. (XLSX 14 kb) [file 12864_2016_2420_MOESM9_ESM.xlsx]

## Sheet: Sheet1
GO term	Ontology	Description	Number in input list	Number in BG/Ref	p-value	FDR
GO:0010035	P	response to inorganic substance	37	992	1.9e-16	3e-13
GO:0009737	P	response to abscisic acid stimulus	51	1959	1.7e-15	1.3e-12
GO:0042221	P	response to chemical stimulus	124	8962	2.5e-12	1.3e-09
GO:0009408	P	response to heat	29	870	3.8e-12	1.5e-09
GO:0042542	P	response to hydrogen peroxide	21	480	2.2e-11	6e-09
GO:0006950	P	response to stress	136	10512	2.3e-11	6e-09
GO:0010033	P	response to organic substance	90	6152	7.2e-11	1.6e-08
GO:0009415	P	response to water	29	1051	3e-10	6e-08
GO:0009719	P	response to endogenous stimulus	78	5235	4.3e-10	7.5e-08
GO:0009642	P	response to light intensity	19	483	1.1e-09	1.7e-07
GO:0019722	P	calcium-mediated signaling	11	134	1.8e-09	2.4e-07
GO:0000302	P	response to reactive oxygen species	21	611	1.7e-09	2.4e-07
GO:0010038	P	response to metal ion	24	816	2.7e-09	3.3e-07
GO:0009961	P	response to 1-aminocyclopropane-1-carboxylic acid	8	61	6.9e-09	7.9e-07
GO:0050896	P	response to stimulus	184	16989	1e-08	1.1e-06
GO:0009725	P	response to hormone stimulus	70	4878	1.1e-08	1.1e-06
GO:0009612	P	response to mechanical stimulus	11	166	1.7e-08	1.6e-06
GO:0009628	P	response to abiotic stimulus	88	6757	1.8e-08	1.6e-06
GO:0009620	P	response to fungus	27	1120	1.9e-08	1.6e-06
GO:0009414	P	response to water deprivation	25	999	2.9e-08	2.3e-06
GO:0006468	P	protein amino acid phosphorylation	59	3945	3e-08	2.3e-06
GO:0001539	P	ciliary or flagellar motility	7	50	3.8e-08	2.8e-06
GO:0009266	P	response to temperature stimulus	44	2582	4.1e-08	2.8e-06
GO:0048574	P	long-day photoperiodism, flowering	8	81	6.7e-08	4.3e-06
GO:0048571	P	long-day photoperiodism	8	81	6.7e-08	4.3e-06
GO:0009646	P	response to absence of light	8	89	1.4e-07	8.6e-06
GO:0009738	P	abscisic acid mediated signaling pathway	17	575	4.4e-07	2.6e-05
GO:0006952	P	defense response	48	3271	7.4e-07	4.1e-05
GO:0009788	P	negative regulation of abscisic acid mediated signaling pathway	9	149	7.2e-07	4.1e-05
GO:0019932	P	second-messenger-mediated signaling	11	247	9.2e-07	4.9e-05
GO:0006796	P	phosphate metabolic process	64	4934	1e-06	5.3e-05
GO:0043687	P	post-translational protein modification	70	5579	1.1e-06	5.6e-05
GO:0006793	P	phosphorus metabolic process	64	4963	1.2e-06	6e-05
GO:0016310	P	phosphorylation	59	4498	1.8e-06	8.2e-05
GO:0009751	P	response to salicylic acid stimulus	22	1063	3.9e-06	0.00018
GO:0048573	P	photoperiodism, flowering	8	160	1.2e-05	0.00052
GO:0009644	P	response to high light intensity	11	335	1.7e-05	0.00071
GO:0070887	P	cellular response to chemical stimulus	40	2902	2e-05	0.00085
GO:0009753	P	response to jasmonic acid stimulus	21	1106	2.2e-05	0.00087
GO:0050832	P	defense response to fungus	17	775	2.1e-05	0.00087
GO:0006464	P	protein modification process	71	6313	2.9e-05	0.0011
GO:0010228	P	vegetative to reproductive phase transition of meristem	9	235	2.9e-05	0.0011
GO:0009648	P	photoperiodism	8	185	3.3e-05	0.0012
GO:0009607	P	response to biotic stimulus	48	3830	3.8e-05	0.0014
GO:0009567	P	double fertilization forming a zygote and endosperm	8	204	6.7e-05	0.0023
GO:0009787	P	regulation of abscisic acid mediated signaling pathway	9	265	7.2e-05	0.0025
GO:0030104	P	water homeostasis	6	106	7.3e-05	0.0025
GO:0043412	P	macromolecule modification	71	6645	0.00012	0.004
GO:0007242	P	intracellular signaling cascade	50	4263	0.00013	0.004
GO:0006970	P	response to osmotic stress	27	1829	0.00013	0.004
GO:0006979	P	response to oxidative stress	25	1654	0.00015	0.0047
GO:0009867	P	jasmonic acid mediated signaling pathway	10	367	0.00018	0.0055
GO:0051704	P	multi-organism process	52	4568	0.00019	0.0057
GO:0051707	P	response to other organism	43	3591	0.00022	0.0064
GO:0045087	P	innate immune response	23	1515	0.00025	0.0072
GO:0006955	P	immune response	25	1766	0.00039	0.011
GO:0009755	P	hormone-mediated signaling pathway	28	2078	0.0004	0.011
GO:0009404	P	toxin metabolic process	5	96	0.00043	0.012
GO:0009407	P	toxin catabolic process	5	96	0.00043	0.012
GO:0009651	P	response to salt stress	22	1514	0.00059	0.015
GO:0051592	P	response to calcium ion	5	103	0.00059	0.015
GO:0032870	P	cellular response to hormone stimulus	28	2138	0.00062	0.016
GO:0007166	P	cell surface receptor linked signaling pathway	19	1236	0.00069	0.017
GO:0002376	P	immune system process	26	1955	0.00075	0.019
GO:0048544	P	recognition of pollen	6	167	0.00084	0.021
GO:0048583	P	regulation of response to stimulus	18	1166	0.00089	0.021
GO:0046686	P	response to cadmium ion	9	383	0.001	0.025
GO:0048585	P	negative regulation of response to stimulus	11	553	0.0012	0.028
GO:0009875	P	pollen-pistil interaction	6	179	0.0012	0.028
GO:0009566	P	fertilization	8	322	0.0014	0.031
GO:0016998	P	cell wall macromolecule catabolic process	5	125	0.0014	0.031
GO:0048870	P	cell motility	7	253	0.0015	0.032
GO:0008037	P	cell recognition	6	189	0.0016	0.034
GO:0009968	P	negative regulation of signal transduction	9	417	0.0019	0.04
GO:0007169	P	transmembrane receptor protein tyrosine kinase signaling pathway	13	773	0.002	0.043
GO:0010648	P	negative regulation of cell communication	9	423	0.0021	0.043
GO:0042538	P	hyperosmotic salinity response	7	271	0.0022	0.044
GO:0006972	P	hyperosmotic response	8	346	0.0021	0.044
GO:0009739	P	response to gibberellin stimulus	14	876	0.0022	0.045
GO:0009409	P	response to cold	23	1809	0.0025	0.049
GO:0005509	F	calcium ion binding	36	1265	1.2e-12	6.5e-10
GO:0004713	F	protein tyrosine kinase activity	55	2816	1.1e-11	2.8e-09
GO:0004674	F	protein serine/threonine kinase activity	54	3473	3.1e-08	5.5e-06
GO:0004672	F	protein kinase activity	62	4396	1.1e-07	1.4e-05
GO:0005516	F	calmodulin binding	18	723	2.3e-06	0.00025
GO:0016773	F	phosphotransferase activity, alcohol group as acceptor	62	4976	4.8e-06	0.00042
GO:0016301	F	kinase activity	66	5584	1.2e-05	0.00094
GO:0003700	F	transcription factor activity	55	4428	1.5e-05	0.001
GO:0043565	F	sequence-specific DNA binding	25	1500	3.4e-05	0.0019
GO:0004364	F	glutathione transferase activity	7	137	3.6e-05	0.0019
GO:0016772	F	transferase activity, transferring phosphorus-containing groups	69	6607	0.00026	0.013
GO:0015267	F	channel activity	10	439	0.00072	0.027
GO:0022838	F	substrate-specific channel activity	10	438	0.00071	0.027
GO:0022803	F	passive transmembrane transporter activity	10	439	0.00072	0.027
GO:0030528	F	transcription regulator activity	61	6026	0.0011	0.037
GO:0009288	C	bacterial-type flagellum	7	50	3.8e-08	8.6e-06
GO:0019861	C	flagellum	7	104	6e-06	0.00067
