# Supplementary material for: A toolbox of genes, proteins, metabolites and promoters for improving drought tolerance in soybean includes the metabolite coumestrol and stomatal development genes
Source: BMC Genomics. 2016 Feb 9;17:102. doi: 10.1186/s12864-016-2420-0 (PMC4746818; doi:10.1186/s12864-016-2420-0)
Supplement: Additional file 10: Table S7. — Significant GO terms leaf 5 h. (XLSX 17 kb) [file 12864_2016_2420_MOESM10_ESM.xlsx]

## Sheet: Sheet1
GO term	Ontology	Description	Number in input list	Number in BG/Ref	p-value	FDR
GO:0009737	P	response to abscisic acid stimulus	105	1959	6.6e-21	2.6e-17
GO:0006950	P	response to stress	342	10512	6.2e-20	1.2e-16
GO:0042221	P	response to chemical stimulus	296	8962	1.2e-18	1.5e-15
GO:0010035	P	response to inorganic substance	66	992	2e-18	1.9e-15
GO:0009415	P	response to water	68	1051	2.6e-18	2e-15
GO:0006952	P	defense response	139	3271	4.3e-18	2.8e-15
GO:0010033	P	response to organic substance	213	6152	2.2e-16	1.2e-13
GO:0009414	P	response to water deprivation	61	999	1.7e-15	8.1e-13
GO:0050896	P	response to stimulus	476	16989	3.1e-15	1.4e-12
GO:0009719	P	response to endogenous stimulus	184	5235	3.9e-15	1.5e-12
GO:0010876	P	lipid localization	13	42	3.7e-13	1.3e-10
GO:0009753	P	response to jasmonic acid stimulus	59	1106	1.3e-12	4.1e-10
GO:0009725	P	response to hormone stimulus	164	4878	2.3e-12	7.1e-10
GO:0009408	P	response to heat	49	870	1.3e-11	3.7e-09
GO:0009751	P	response to salicylic acid stimulus	55	1063	2.1e-11	5.5e-09
GO:0009642	P	response to light intensity	34	483	5e-11	1.2e-08
GO:0009607	P	response to biotic stimulus	131	3830	8.2e-11	1.8e-08
GO:0006955	P	immune response	75	1766	8.3e-11	1.8e-08
GO:0009620	P	response to fungus	55	1120	1.4e-10	2.9e-08
GO:0009404	P	toxin metabolic process	15	96	2.6e-10	4.8e-08
GO:0009407	P	toxin catabolic process	15	96	2.6e-10	4.8e-08
GO:0009788	P	negative regulation of abscisic acid mediated signaling pathway	18	149	3.5e-10	6.2e-08
GO:0006970	P	response to osmotic stress	75	1829	3.8e-10	6.5e-08
GO:0051707	P	response to other organism	121	3591	8.5e-10	1.4e-07
GO:0002376	P	immune system process	77	1955	1.3e-09	2e-07
GO:0009628	P	response to abiotic stimulus	198	6757	1.3e-09	2e-07
GO:0006979	P	response to oxidative stress	68	1654	2e-09	2.9e-07
GO:0045087	P	innate immune response	62	1515	1.1e-08	1.6e-06
GO:0009651	P	response to salt stress	61	1514	2.5e-08	3.3e-06
GO:0051704	P	multi-organism process	139	4568	2.7e-08	3.5e-06
GO:0048610	P	reproductive cellular process	12	85	5e-08	6.3e-06
GO:0048583	P	regulation of response to stimulus	50	1166	6.2e-08	7.6e-06
GO:0009266	P	response to temperature stimulus	88	2582	7.1e-08	8.4e-06
GO:0050832	P	defense response to fungus	38	775	8.1e-08	9.3e-06
GO:0010038	P	response to metal ion	39	816	1.1e-07	1.2e-05
GO:0042542	P	response to hydrogen peroxide	28	480	1.2e-07	1.3e-05
GO:0000302	P	response to reactive oxygen species	32	611	1.9e-07	2e-05
GO:0009749	P	response to glucose stimulus	12	100	3.1e-07	3.2e-05
GO:0009723	P	response to ethylene stimulus	46	1105	4.4e-07	4.4e-05
GO:0042742	P	defense response to bacterium	40	899	4.6e-07	4.5e-05
GO:0048585	P	negative regulation of response to stimulus	29	553	6.5e-07	6.2e-05
GO:0009646	P	response to absence of light	11	89	7e-07	6.5e-05
GO:0046686	P	response to cadmium ion	23	383	9.2e-07	8.3e-05
GO:0009617	P	response to bacterium	48	1224	1.3e-06	0.00012
GO:0009787	P	regulation of abscisic acid mediated signaling pathway	18	265	2.4e-06	0.00021
GO:0042631	P	cellular response to water deprivation	8	50	3.2e-06	0.00027
GO:0030104	P	water homeostasis	11	106	4e-06	0.00033
GO:0070887	P	cellular response to chemical stimulus	89	2902	4e-06	0.00033
GO:0009605	P	response to external stimulus	75	2368	6.9e-06	0.00055
GO:0034050	P	host programmed cell death induced by symbiont	19	323	1e-05	0.00078
GO:0009626	P	plant-type hypersensitive response	19	323	1e-05	0.00078
GO:0006865	P	amino acid transport	19	324	1.1e-05	0.0008
GO:0009738	P	abscisic acid mediated signaling pathway	27	575	1.1e-05	0.00083
GO:0016138	P	glycoside biosynthetic process	16	242	1.2e-05	0.00086
GO:0031347	P	regulation of defense response	25	513	1.3e-05	0.00089
GO:0015837	P	amine transport	19	332	1.5e-05	0.001
GO:0009644	P	response to high light intensity	19	335	1.7e-05	0.0011
GO:0048571	P	long-day photoperiodism	9	81	1.7e-05	0.0011
GO:0048574	P	long-day photoperiodism, flowering	9	81	1.7e-05	0.0011
GO:0009611	P	response to wounding	32	764	1.9e-05	0.0012
GO:0001539	P	ciliary or flagellar motility	7	50	3.2e-05	0.0021
GO:0019748	P	secondary metabolic process	62	1963	4.1e-05	0.0026
GO:0042538	P	hyperosmotic salinity response	16	271	4.7e-05	0.0029
GO:0016137	P	glycoside metabolic process	16	280	6.8e-05	0.0042
GO:0034284	P	response to monosaccharide stimulus	12	176	0.0001	0.0061
GO:0009746	P	response to hexose stimulus	12	176	0.0001	0.0061
GO:0009968	P	negative regulation of signal transduction	20	417	0.00011	0.0062
GO:0009814	P	defense response, incompatible interaction	29	731	0.00011	0.0064
GO:0007242	P	intracellular signaling cascade	113	4263	0.00011	0.0065
GO:0009961	P	response to 1-aminocyclopropane-1-carboxylic acid	7	61	0.00012	0.0067
GO:0080134	P	regulation of response to stress	25	592	0.00012	0.0068
GO:0010648	P	negative regulation of cell communication	20	423	0.00013	0.007
GO:0051716	P	cellular response to stimulus	119	4566	0.00015	0.0081
GO:0009835	P	ripening	9	107	0.00015	0.0081
GO:0009867	P	jasmonic acid mediated signaling pathway	18	367	0.00017	0.009
GO:0019722	P	calcium-mediated signaling	10	134	0.00018	0.0094
GO:0015893	P	drug transport	16	307	0.0002	0.01
GO:0019932	P	second-messenger-mediated signaling	14	247	0.0002	0.01
GO:0051607	P	defense response to virus	12	192	0.00023	0.012
GO:0006972	P	hyperosmotic response	17	346	0.00025	0.012
GO:0006891	P	intra-Golgi vesicle-mediated transport	11	168	0.00028	0.014
GO:0009755	P	hormone-mediated signaling pathway	61	2078	0.00031	0.015
GO:0032870	P	cellular response to hormone stimulus	62	2138	0.00037	0.018
GO:0009739	P	response to gibberellin stimulus	31	876	0.00047	0.022
GO:0006855	P	multidrug transport	14	270	0.0005	0.023
GO:0015849	P	organic acid transport	19	443	0.00061	0.027
GO:0046942	P	carboxylic acid transport	19	443	0.00061	0.027
GO:0009648	P	photoperiodism	11	185	0.00063	0.028
GO:0006032	P	chitin catabolic process	6	58	0.00064	0.028
GO:0012501	P	programmed cell death	52	1766	0.00073	0.031
GO:0016144	P	S-glycoside biosynthetic process	8	106	0.00073	0.031
GO:0019758	P	glycosinolate biosynthetic process	8	106	0.00073	0.031
GO:0019761	P	glucosinolate biosynthetic process	8	106	0.00073	0.031
GO:0009692	P	ethylene metabolic process	7	82	0.00075	0.031
GO:0009693	P	ethylene biosynthetic process	7	82	0.00075	0.031
GO:0006026	P	aminoglycan catabolic process	6	60	0.00077	0.031
GO:0042398	P	cellular amino acid derivative biosynthetic process	35	1062	0.00076	0.031
GO:0043450	P	alkene biosynthetic process	7	83	0.0008	0.032
GO:0043449	P	cellular alkene metabolic process	7	84	0.00086	0.034
GO:0034641	P	cellular nitrogen compound metabolic process	54	1875	0.00095	0.037
GO:0009612	P	response to mechanical stimulus	10	166	0.00099	0.038
GO:0046487	P	glyoxylate metabolic process	6	66	0.0013	0.045
GO:0008219	P	cell death	55	1938	0.0012	0.045
GO:0006097	P	glyoxylate cycle	6	66	0.0013	0.045
GO:0006030	P	chitin metabolic process	6	66	0.0013	0.045
GO:0042493	P	response to drug	18	436	0.0013	0.045
GO:0009066	P	aspartate family amino acid metabolic process	13	264	0.0012	0.045
GO:0016265	P	death	55	1941	0.0012	0.045
GO:0016143	P	S-glycoside metabolic process	8	115	0.0012	0.045
GO:0019757	P	glycosinolate metabolic process	8	115	0.0012	0.045
GO:0019760	P	glucosinolate metabolic process	8	115	0.0012	0.045
GO:0002252	P	immune effector process	12	233	0.0013	0.045
GO:0004364	F	glutathione transferase activity	18	137	8.6e-11	1e-07
GO:0019825	F	oxygen binding	26	459	5.7e-07	0.00034
GO:0015171	F	amino acid transmembrane transporter activity	20	307	1.3e-06	0.00052
GO:0018456	F	aryl-alcohol dehydrogenase activity	6	22	2.1e-06	0.00061
GO:0009055	F	electron carrier activity	61	1755	3e-06	0.0007
GO:0046029	F	mannitol dehydrogenase activity	5	15	5e-06	0.00076
GO:0016765	F	transferase activity, transferring alkyl or aryl (other than methyl) groups	23	425	5.2e-06	0.00076
GO:0031320	F	hexitol dehydrogenase activity	5	15	5e-06	0.00076
GO:0030414	F	peptidase inhibitor activity	14	181	6.9e-06	0.00091
GO:0015175	F	neutral amino acid transmembrane transporter activity	11	115	8.9e-06	0.001
GO:0005275	F	amine transmembrane transporter activity	20	356	1.2e-05	0.0013
GO:0003700	F	transcription factor activity	121	4428	2.1e-05	0.0021
GO:0004866	F	endopeptidase inhibitor activity	13	176	2.4e-05	0.0022
GO:0046943	F	carboxylic acid transmembrane transporter activity	21	409	2.8e-05	0.0023
GO:0005342	F	organic acid transmembrane transporter activity	21	412	3.1e-05	0.0024
GO:0004497	F	monooxygenase activity	32	789	3.5e-05	0.0026
GO:0016491	F	oxidoreductase activity	132	5066	7.5e-05	0.0052
GO:0015172	F	acidic amino acid transmembrane transporter activity	9	101	9.9e-05	0.0062
GO:0005506	F	iron ion binding	58	1859	9.4e-05	0.0062
GO:0003950	F	NAD+ ADP-ribosyltransferase activity	5	31	0.00022	0.013
GO:0020037	F	heme binding	37	1072	0.00024	0.013
GO:0004568	F	chitinase activity	6	53	0.00039	0.021
GO:0015179	F	L-amino acid transmembrane transporter activity	7	78	0.00055	0.027
GO:0016846	F	carbon-sulfur lyase activity	10	154	0.00055	0.027
GO:0046906	F	tetrapyrrole binding	37	1139	0.00072	0.034
GO:0004857	F	enzyme inhibitor activity	19	451	0.00075	0.034
GO:0016682	F	oxidoreductase activity, acting on diphenols and related substances as donors, oxygen as acceptor	8	108	0.00082	0.036
GO:0004029	F	aldehyde dehydrogenase (NAD) activity	6	65	0.0012	0.048
GO:0004629	F	phospholipase C activity	6	65	0.0012	0.048
GO:0009288	C	bacterial-type flagellum	7	50	3.2e-05	0.019
