# Supplementary material for: A toolbox of genes, proteins, metabolites and promoters for improving drought tolerance in soybean includes the metabolite coumestrol and stomatal development genes
Source: BMC Genomics. 2016 Feb 9;17:102. doi: 10.1186/s12864-016-2420-0 (PMC4746818; doi:10.1186/s12864-016-2420-0)
Supplement: Additional file 11: Table S8. — List of differentially expressed TF genes after 30 min in roots (XLSX 12 kb) [file 12864_2016_2420_MOESM11_ESM.xlsx]

## Sheet: Supplemental Table 16 30 mins r
SEQ_ID	Gene ID	TF Family	30 min	1 h	2 h	3 h	5 h
GLYMA02g00290_1	basic helix-loop-helix (bHLH) family protein	bHLH	50.63	73.72	106.31	110.65	127.2
GLYMA03g26310_1	ERF13 (ETHYLENE-RESPONSIVE ELEMENT BINDING FACTOR 13)	ERF	37.32	55.08	97.92	111.26	125.24
GLYMA10g07770_1	DNA binding / transcription activator/ transcription factor	ERF	27.47	34.65	32.41	49.74	45.94
GLYMA13g21570_1	CBF1 (C-REPEAT/DRE BINDING FACTOR 1)	ERF	26.45	32.57	30.81	49.28	38.71
GLYMA05g32040_1	ABR1 (ABA REPRESSOR1)	ERF	26.29	36.27	19.85	31.61	26.44
GLYMA02g08840_1	DNA binding / transcription factor	ERF	25.06	49.11	49.98	58.33	60.35
GLYMA15g09980_1	JAZ8 (JASMONATE-ZIM-DOMAIN PROTEIN 8)	JAZ/TIFY	24.02	30.35	34.85	61.23	45.19
GLYMA05g03560_1	DDF1 (DWARF AND DELAYED FLOWERING 1)	ERF	23.45	13.8	5.03	16.45	11.95
GLYMA12g11390_1	MYB14 (MYB DOMAIN PROTEIN 14)	MYB	22.97	23.81	21.94	29.61	25.38
GLYMA07g33510_1	RRTF1 ({REDOX RESPONSIVE TRANSCRIPTION FACTOR 1)	ERF	22.35	11.66	5.38	18.79	10.2
GLYMA06g45540_1	MYB14 (MYB DOMAIN PROTEIN 14)	MYB	20.85	22.95	25.89	29.77	32.09
GLYMA05g03550_1	ERF13 (ETHYLENE-RESPONSIVE ELEMENT BINDING FACTOR 13)	ERF	20.05	8.8	3.25	11.23	8.26
GLYMA12g11340_1	MYB14 (MYB DOMAIN PROTEIN 14)	MYB	19.97	34.91	29.98	35.81	27.68
GLYMA13g29070_1	JAZ8 (JASMONATE-ZIM-DOMAIN PROTEIN 8)	JAZ/TIFY	18.75	26.1	20.92	40.28	25.73
GLYMA02g14940_1	RRTF1 ({REDOX RESPONSIVE TRANSCRIPTION FACTOR 1)	ERF	18.28	7.37	4.78	14.01	9.34
GLYMA17g16740_1	basic helix-loop-helix (bHLH) family protein	bHLH	17.7	16.63	12.94	18.25	19.62
GLYMA11g04690_1	basic helix-loop-helix (bHLH) family protein	bHLH	16.81	8.05	5.09	10.31	7.59
GLYMA08g15350_1	ABR1 (ABA REPRESSOR1)	ERF	15.95	26.07	14.62	25.32	21.25
GLYMA06g45550_1	MYB14 (MYB DOMAIN PROTEIN 14)	MYB	14.27	12.66	11.57	16.12	12.58
GLYMA10g38440_1	CBF4 (C- REPEAT-BINDING FACTOR 4)	ERF	13.8	7.95	4.98	14.57	11.76
GLYMA08g23380_2	WRKY40; transcription factor	WRKY	13.1	9.89	6.38	6.42	3
GLYMA01g40600_1	basic helix-loop-helix (bHLH) family protein	bHLH	12.3	8.63	5.4	10.94	8.58
GLYMA12g12880_1	basic helix-loop-helix (bHLH) family protein	bHLH	12.29	6.98	4.53	8.42	6.1
GLYMA13g44730_1	WRKY40; transcription factor	WRKY	12.17	16.42	16.12	31.86	15.19
GLYMA20g32730_1	TEM1 (TEMPRANILLO 1); transcription factor	ERF	12.14	15.82	11.53	18.26	13.88
GLYMA13g19560_1	zinc finger (C2H2 type) family protein (ZAT11)	C2H2 zinc finger	12.05	5.9	1.35	5.23	3.7
GLYMA16g27950_1	DNA binding / transcription factor	ERF	11.55	10.85	4.1	5.96	3.66
GLYMA07g36430_1	MYB108 (myb domain protein 108)	MYB	10.7	15.97	14.9	16.92	11.17
GLYMA12g16750_1	PAT1 (phytochrome a signal transduction 1)	GRAS	10.42	10.4	14.71	13.07	17.85
GLYMA20g29420_1	CRT binding factor 2	ERF	10.39	9.92	10.99	14.74	17.23
GLYMA17g05540_1	JAZ1 (JASMONATE-ZIM-DOMAIN PROTEIN 1);	JAZ/TIFY	10.3	11.21	13.39	16.98	18.72
GLYMA16g01220_1	JAZ6 (JASMONATE-ZIM-DOMAIN PROTEIN 6)	JAZ/TIFY	10.17	24.9	33.24	33.19	39.68
GLYMA19g34660_1	ATERF15 (Ethylene-responsive element binding factor 15)	ERF	10.04	8.63	9.38	13.59	11.6
GLYMA04g35380_1	basic helix-loop-helix (bHLH) family protein	bHLH	10.03	15.05	29.05	8.46	31.12
GLYMA20g29440_1	DNA binding / transcription activator/ transcription factor	ERF	10.01	10.32	12.34	12.72	20.93
GLYMA06g19490_1	basic helix-loop-helix (bHLH) family protein	bHLH	9.99	8.4	4.78	5.29	6.47
GLYMA13g18400_1	ethylene-responsive factor, putative	ERF	9.12	10.32	10.59	14.41	12.62
GLYMA13g36120_1	SCL5; transcription factor	GRAS	9.04	11.6	14.62	11.1	20.75
GLYMA10g38420_1	DNA binding / transcription activator/ transcription factor	ERF	8.97	8.87	10.33	10.06	13.06
GLYMA05g23290_1	basic helix-loop-helix (bHLH) family protein	bHLH	8.71	8.35	8.88	13.98	10.57
GLYMA01g44230_1	AP2 domain-containing transcription factor, putative	ERF	8.61	15.8	14.76	13.71	16.56
GLYMA07g04630_1	JAZ6 (JASMONATE-ZIM-DOMAIN PROTEIN 6)	JAZ/TIFY	8.34	7.43	15.31	13.15	21.79
GLYMA02g46730_1	SCL5; transcription factor	GRAS	8.28	6.34	4.94	5.84	8.01
GLYMA06g41500_2	chitin-inducible gibberellin-responsive protein 1-like	GRAS	8.26	10.76	9.78	10.4	9.63
