# Supplementary material for: A toolbox of genes, proteins, metabolites and promoters for improving drought tolerance in soybean includes the metabolite coumestrol and stomatal development genes
Source: BMC Genomics. 2016 Feb 9;17:102. doi: 10.1186/s12864-016-2420-0 (PMC4746818; doi:10.1186/s12864-016-2420-0)
Supplement: Additional file 12: Table S9. — List of differentially expressed TF genes after 2 h in leaves (XLSX 23 kb) [file 12864_2016_2420_MOESM12_ESM.xlsx]

## Sheet: Leaf 2 hours total
SEQ_ID	Gene ID	TF ID	30 min leaf	1 h leaf	2 h leaf	3 h leaf	5 h leaf	30 min root	1 h root	2 h root	3 h root	5 h root
GLYMA05g32040_1	ABR1 (ABA REPRESSOR1); DNA binding / transcription factor	ERF	2.97511	18.6783	135.857	117.196	42.0548	26.287	36.2695	19.8451	31.6113	26.4436
GLYMA07g05800_1	ATHB-12 (ARABIDOPSIS THALIANA HOMEOBOX 12); transcription activator/ transcription factor	Homeobox	2.12691	11.5111	100.42	148.417	140.965	2.5876	3.80117	12.2988	19.6248	20.914
GLYMA16g02390_1	ATHB-12 (ARABIDOPSIS THALIANA HOMEOBOX 12); transcription activator/ transcription factor	Homeobox	1.98697	7.61038	96.1002	170.127	156.942	2.64414	3.88537	13.5481	23.01	23.2658
GLYMA04g05500_1	ATHSFA2; DNA binding / transcription factor	HSF	3.05568	18.0921	63.6872	61.4137	18.82	1.43644	3.42159	9.46368	19.3234	8.88103
GLYMA12g22880_1	ANAC055 (ARABIDOPSIS NAC DOMAIN CONTAINING PROTEIN 55); transcription factor	NAC	0.589484	3.49055	56.5801	148.8	128.926	4.11085	8.5741	20.8488	55.7536	70.3306
GLYMA12g35000_1	ANAC055 (ARABIDOPSIS NAC DOMAIN CONTAINING PROTEIN 55); transcription factor	NAC	1.03678	5.32682	52.6711	121.929	107.666	7.81894	13.4722	24.2885	41.7888	47.2921
GLYMA17g06160_1	ATHSFA2; DNA binding / transcription factor	HSF	0.693734	4.04175	37.2873	49.3352	39.7108	1.16087	2.18469	4.18461	11.0651	7.5025
GLYMA08g15350_1	ABR1 (ABA REPRESSOR1); DNA binding / transcription factor	ERF	1.52115	5.00236	36.2636	34.0252	18.2165	15.9525	26.0697	14.6186	25.3199	21.2481
GLYMA01g43130_1	WRKY27; transcription factor	WRKY	0.890721	2.51329	34.6729	71.8571	29.9954	1.22762	1.00229	0.814105	1.4409	1.52036
GLYMA12g33020_1	AP2 domain-containing transcription factor, putative	ERF	0.928631	7.56504	33.9433	35.7813	31.8545	6.41268	11.8116	14.2717	19.696	19.5543
GLYMA20g29410_1	DREB1A (DEHYDRATION RESPONSE ELEMENT B1A); DNA binding / transcription activator/ transcription factor	ERF	0.516657	7.01546	32.4117	9.40869	3.30585	12.4998	7.40955	4.49414	13.3642	12.7331
GLYMA01g44140_1	AP2 domain-containing transcription factor, putative	ERF	3.5518	7.29398	29.7003	38.0801	14.5854	4.27138	3.05456	4.48356	9.97072	8.4278
GLYMA13g35550_1	ANAC055 (ARABIDOPSIS NAC DOMAIN CONTAINING PROTEIN 55); transcription factor	NAC	0.732308	4.59931	27.3157	51.3969	49.6246	6.70972	8.84345	16.0035	26.2079	30.5655
GLYMA13g16510_1	ATHSFA2; DNA binding / transcription factor	HSF	0.91064	4.09893	26.9409	49.7589	35.8303	0.90341	1.66445	2.26655	5.05589	3.95008
GLYMA11g01640_1	AP2 domain-containing transcription factor, putative	ERF	1.72593	6.11073	26.7851	29.0213	9.06118	3.82826	3.92456	7.04744	14.5352	12.8121
GLYMA20g29420_1	AP2/ERF	ERF	1.12753	4.34542	26.0087	5.21676	1.6442	10.3938	5.89842	3.34689	11.0958	10.232
GLYMA13g37130_1	SPL4 (SQUAMOSA PROMOTER BINDING PROTEIN-LIKE 4); DNA binding / transcription factor	SBP	1.68922	8.79805	25.3881	19.0995	8.19025	2.65438	4.58007	3.60412	3.68034	4.85898
GLYMA19g01440_1	ATHSP22.0	HSP	1.92987	6.8072	25.1091	60.8299	45.0255	0.994042	1.24127	1.41858	0.810363	0.990204
GLYMA05g35050_1	MYB62 (myb domain protein 62); DNA binding / transcription factor	MYB	2.10374	4.38779	23.3557	74.4327	60.73	1.55324	2.85353	6.0731	9.32431	10.7171
GLYMA06g38410_1	ANAC055 (ARABIDOPSIS NAC DOMAIN CONTAINING PROTEIN 55); transcription factor	NAC	0.837112	3.42044	23.2358	36.7632	31.8133	8.23469	14.0718	19.3949	34.781	40.5143
GLYMA17g04710_1	WRKY47; transcription factor	WRKY	1.52585	5.26546	21.5522	19.1826	6.39357	2.74028	1.58712	2.30043	3.80834	2.90035
GLYMA13g37450_1	AP2 domain-containing transcription factor, putative	ERF	0.868642	5.92774	21.2234	22.053	18.0861	6.33133	10.9334	15.9612	22.7665	21.1357
GLYMA06g41500_1	PAT1 (phytochrome a signal transduction 1); signal transducer/ transcription factor	GRAS	2.00538	5.1413	18.8343	41.3022	21.9552	8.91348	8.86556	12.5908	16.5538	19.7801
GLYMA10g00980_1	ERF1 (ETHYLENE RESPONSE FACTOR 1); DNA binding / transcription activator/ transcription factor	ERF	1.13781	3.43532	16.4859	86.8682	128.257	1.24093	1.84791	4.41709	4.34321	9.44227
GLYMA10g38440_1	CBF4 (C- REPEAT-BINDING FACTOR 4); DNA binding / transcription activator/ transcription factor	ERF	0.660576	3.81577	16.4409	7.09507	2.04723	13.8031	7.95057	4.98451	14.5703	11.7559
GLYMA02g08840_1	DNA binding / transcription factor	ERF	1.30178	3.1414	15.9205	122.063	104.825	25.0601	49.114	49.9805	58.3312	60.3477
GLYMA05g35820_1	AGL29 (AGAMOUS-LIKE 29); transcription factor	MADS Box	1.28831	2.78798	15.4828	24.1846	12.4657	1.19194	0.47372	0.386246	0.948476	1.26715
GLYMA09g07390_1	basic helix-loop-helix (bHLH) family protein	bHLH	1.83679	7.59628	15.2566	7.39418	6.63316	3.60703	4.48349	8.1433	4.70535	8.94701
GLYMA06g13090_1	WRKY30; transcription factor	WRKY	1.84301	12.2431	14.7162	3.23803	3.25455	6.66811	5.96694	6.62307	8.46546	8.04421
GLYMA13g32090_1	ATMYB102 (ARABIDOPSIS MYB-LIKE 102); DNA binding / transcription factor	MYB	1.21101	4.1147	14.6315	17.55	8.9835	2.71741	2.95103	8.96554	16.0362	15.3295
GLYMA12g09670_1	anac090 (Arabidopsis NAC domain containing protein 90); transcription factor	NAC	2.88298	12.3514	14.4895	5.08827	9.25426	6.31823	7.75092	7.14809	11.062	13.3336
GLYMA03g38040_1	MYB108 (myb domain protein 108); DNA binding / transcription factor	MYB	1.05282	4.78603	14.1035	12.1575	9.2403	4.17473	4.17686	4.74806	3.99119	5.92139
GLYMA04g41700_1	WRKY30; transcription factor	WRKY	1.99122	12.1386	13.5911	3.25049	3.16272	6.95364	6.14653	7.80932	8.88634	8.96184
GLYMA11g18770_1	anac090 (Arabidopsis NAC domain containing protein 90); transcription factor	NAC	2.40863	11.1299	13.1661	6.15091	7.30268	1.41073	1.6872	1.62248	4.53394	2.53747
GLYMA19g40650_1	MYB108 (myb domain protein 108); DNA binding / transcription factor	MYB	1.12963	8.12084	13.1032	4.43129	3.63925	6.26942	6.79806	6.17836	4.5734	8.1974
GLYMA17g03950_1	WRKY23; transcription factor	WRKY	0.984067	4.46838	12.4531	19.8051	12.0993	2.54417	2.80209	2.54023	4.32648	3.72525
GLYMA06g05110_1	ATBZIP4 (ARABIDOPSIS THALIANA BASIC LEUCINE-ZIPPER 4); DNA binding / transcription factor	bZIP	1.21756	2.97634	11.6219	26.1348	31.5099	1.14365	1.96647	3.4913	6.12905	7.91792
GLYMA16g27950_1	DNA binding / transcription factor	ERF	2.23804	2.43924	11.3564	113.673	123.077	11.5457	29.521	40.7491	50.8902	67.1669
GLYMA08g06440_1	ATMYB102 (ARABIDOPSIS MYB-LIKE 102); DNA binding / transcription factor	MYB	1.68126	4.54641	11.2423	32.4649	31.1135	1.80829	4.50537	8.72087	13.4445	12.0213
GLYMA19g38210_1	anac090 (Arabidopsis NAC domain containing protein 90); transcription factor	NAC	1.82355	9.70938	11.0228	4.86605	3.45333	1.72864	1.59565	1.40638	3.67868	2.16528
GLYMA07g04860_1	17.4 kDa class III heat shock protein (HSP17.4-CIII)	HSP	0.916375	3.06451	10.7456	15.5058	8.59475	0.970663	2.887	20.3006	39.5656	38.9418
GLYMA08g08720_1	WRKY28; transcription factor	WRKY	0.875814	3.0904	10.1315	6.89178	4.36647	2.36867	5.22026	7.05505	7.84862	7.67618
GLYMA15g18580_1	basic helix-loop-helix (bHLH) family protein	bHLH	2.11128	10.6865	10.0166	7.35828	5.64736	4.04407	5.16292	6.75008	6.40827	6.39527
GLYMA15g07230_1	ATMYB102 (ARABIDOPSIS MYB-LIKE 102); DNA binding / transcription factor	MYB	1.28085	3.40344	9.96559	13.2621	10.3429	2.5447	3.39736	6.12568	9.74104	10.1965
GLYMA06g06530_1	WRKY40; transcription factor	WRKY	1.11508	5.31054	9.95946	7.24437	4.9119	4.34287	6.68506	5.49053	12.4243	6.30387
GLYMA18g44030_1	WRKY33; transcription factor	WRKY	1.12489	9.35944	9.94883	3.72785	4.48367	1.95886	1.92593	2.15325	2.18058	2.13996
GLYMA17g34210_1	WRKY50; transcription factor	WRKY	2.09365	6.28344	9.89754	2.41699	1.14878	0.827897	1.12441	1.58522	1.20383	0.917346
GLYMA08g15050_1	WRKY51; transcription factor	WRKY	1.46323	5.93002	9.64098	11.2029	11.2592	2.0064	1.46644	1.57402	1.72013	2.05677
GLYMA09g41670_1	WRKY33; transcription factor	WRKY	0.982104	7.68566	9.49312	4.54796	5.19809	1.85256	1.75463	1.89459	2.04985	2.06827
GLYMA16g01940_2	NAC	NAC	2.33822	4.53091	9.40202	6.99267	6.40884	1.27611	0.761481	0.46953	0.494737	0.333449
GLYMA07g06620_1	GBF3 (G-BOX BINDING FACTOR 3); sequence-specific DNA binding / transcription factor	bZIP	1.05102	2.1073	9.29693	11.3574	5.44195	1.1462	1.14893	1.33735	2.41222	1.95359
GLYMA06g15220_1	WRKY51; transcription factor	WRKY	2.12268	5.77748	9.26815	6.26745	5.82203	1.49919	2.32207	2.37418	3.84785	4.93543
GLYMA20g34570_1	ERF1 (ETHYLENE RESPONSE FACTOR 1); DNA binding / transcription activator/ transcription factor	ERF	1.40815	2.39873	9.07383	35.9804	21.6299	1.26918	1.72011	4.33732	2.26547	2.32265
GLYMA03g34900_1	AT-HSFA3; DNA binding / transcription factor	HSF	2.57279	3.06676	9.02321	10.3154	15.4676	1.9099	2.09323	2.35754	3.9226	3.9106
GLYMA01g39260_1	HSF4 (HEAT SHOCK FACTOR 4); DNA binding / transcription factor/ transcription repressor	HSF	1.07327	4.02638	9.02069	15.5481	14.6749	5.19767	5.64944	5.37541	6.88884	5.87097
GLYMA12g31150_1	anac090 (Arabidopsis NAC domain containing protein 90); transcription factor	NAC	2.5807	12.5703	8.77035	1.38938	1.20032	4.63524	1.86031	2.26956	4.48755	3.26361
GLYMA20g35180_1	MYB15 (MYB DOMAIN PROTEIN 15); DNA binding / transcription factor	MYB	0.88552	3.61269	8.70337	5.86151	5.67997	1.86251	2.25953	2.44373	1.9562	1.96204
GLYMA05g25770_1	WRKY28; transcription factor	WRKY	0.888856	2.56483	8.69916	4.87285	2.95962	2.81496	6.0902	7.79034	8.02341	7.04292
GLYMA12g16750_1	PAT1 (phytochrome a signal transduction 1); signal transducer/ transcription factor	GRAS	1.18898	2.96337	8.59553	13.6199	9.65362	10.4178	9.91829	10.9905	14.7378	17.2306
GLYMA20g29610_1	AT-HSFB2A; DNA binding / transcription factor	HSF	1.82085	8.1335	8.10398	16.2648	13.0059	1.16031	1.25597	1.99079	1.79578	2.06958
GLYMA11g12450_1	basic helix-loop-helix (bHLH) family protein	bHLH	0.725327	0.474851	0.117678	0.109411	0.149105	0.842231	0.865506	0.923503	0.405382	0.59876
GLYMA19g40250_1	ATMYB11 (MYB DOMAIN PROTEIN 11); DNA binding / transcription factor	MYB	0.623041	0.207794	0.117457	0.0746891	0.0807507	0.828528	1.18952	2.35455	0.953855	1.57177
GLYMA08g36590_1	bHLH071 (beta HLH protein 71); DNA binding / transcription factor	bHLH	0.214278	0.141347	0.116135	0.115333	0.219505	1.46932	1.10178	1.17357	1.45594	1.61223
GLYMA12g33600_1	BZIP61; DNA binding / transcription activator/ transcription factor	bZIP	0.398828	0.352718	0.111066	0.084567	0.0799702	0.554556	0.359298	0.229296	0.174567	0.278824
GLYMA06g43760_1	BZIP61; DNA binding / transcription activator/ transcription factor	bZIP	0.523673	0.362283	0.0981341	0.0535174	0.0364933	1.07486	0.87035	0.391946	0.394042	0.492795
GLYMA15g16460_1	NF-YB5 (NUCLEAR FACTOR Y, SUBUNIT B5); transcription factor	HAP3	0.263451	0.228498	0.0970354	0.133284	0.262562	1.16928	1.29464	1.50362	3.19919	1.86062
GLYMA12g14130_1	BZIP61; DNA binding / transcription activator/ transcription factor	bZIP	0.523435	0.324942	0.0890442	0.0613387	0.0574482	1.29698	0.770691	0.422172	0.386051	0.539702
GLYMA05g01080_1	ATMYB94 (MYB DOMAIN PROTEIN 94); DNA binding / transcription factor	MYB	0.338173	0.194182	0.0853489	0.224872	0.0947755	0.948849	1.02598	0.998168	0.989861	0.988113
GLYMA16g02020_1	basic helix-loop-helix (bHLH) family protein	bHLH	0.393793	0.29511	0.0681841	0.0114773	0.0110928	0.897234	0.861585	0.829626	0.260601	0.332097
GLYMA07g05500_1	basic helix-loop-helix (bHLH) family protein	bHLH	0.313613	0.230859	0.066588	0.0176072	0.0240186	0.752185	0.80493	0.831974	0.319355	0.411734
GLYMA05g33850_1	WOX1 (WUSCHEL related homeobox 1); transcription factor	Homeobox	0.181747	0.135353	0.0617247	0.0183612	0.0304956	1.1722	1.88981	2.87384	12.5268	9.51023
GLYMA20g37550_1	basic helix-loop-helix (bHLH) family protein (bHLH096)	bHLH	0.241688	0.16473	0.0480864	0.0381714	0.0887172	0.800222	0.815059	0.723154	0.432998	0.308399
GLYMA08g05830_1	WOX1 (WUSCHEL related homeobox 1); transcription factor	Homeobox	0.133137	0.0981007	0.0384139	0.0238263	0.0384988	1.01302	1.2353	1.42536	7.81435	6.56523
GLYMA06g35330_1	bHLH071 (beta HLH protein 71); DNA binding / transcription factor	bHLH	0.117591	0.0991422	0.0314678	0.0297264	0.029031	1.0624	0.54081	0.274525	0.201501	0.400462
