# Supplementary material for: A toolbox of genes, proteins, metabolites and promoters for improving drought tolerance in soybean includes the metabolite coumestrol and stomatal development genes
Source: BMC Genomics. 2016 Feb 9;17:102. doi: 10.1186/s12864-016-2420-0 (PMC4746818; doi:10.1186/s12864-016-2420-0)
Supplement: Additional file 13: Table S10. — Differentially expressed calcium signaling-associated genes from MapMan (XLSX 16 kb) [file 12864_2016_2420_MOESM13_ESM.xlsx]

## Sheet: Calcium
SEQ_ID	Gene ID	BLAST ID	30 min leaf	1 h leaf	2 h leaf	3 h leaf	5 h leaf	30 min root	1 h root	2 h root	3 h root	5 h root
GLYMA01g04900_1	ATNRT1:2 (ARABIDOPSIS THALIANA NITRATE TRANSPORTER 1:2); calcium ion binding / transporter	NITRATE TRANSPORTER (NTL1)	1.5713	1.51037	2.31505	1.23646	0.996397	1.98048	3.52638	4.80946	8.90426	6.32857
GLYMA01g15910_1	calcium-binding EF hand family protein	Calmodulin	0.976235	2.73163	18.2027	30.1984	27.0355	3.63577	2.26966	2.83039	6.65056	6.69903
GLYMA02g02620_1	ATNRT1:2 (ARABIDOPSIS THALIANA NITRATE TRANSPORTER 1:2); calcium ion binding / transporter	NITRATE TRANSPORTER (NTL1)	1.87356	1.79123	2.90252	1.20058	0.86672	1.64655	5.07527	6.81906	11.4458	10.4663
GLYMA04g37040_1	calcium-binding EF hand family protein	Calmodulin	0.859852	2.96117	21.6713	47.7446	41.0216	3.3474	2.15543	2.93527	7.17501	7.21034
GLYMA04g42280_1	WAK2; ATP binding / calcium ion binding / protein kinase/ protein serine/threonine kinase	Protein tyrosine kinase	2.20189	6.81077	16.712	7.94767	7.76344	1.25578	1.57172	1.2068	3.73015	6.17762
GLYMA04g42360_1	calcium-binding protein, putative	Calmodulin	0.951995	2.36151	9.2606	48.8262	75.2625	0.918971	0.73719	1.0696	1.13009	1.55749
GLYMA05g03240_1	calcium-binding EF hand family protein	Calmodulin	0.443594	1.61824	3.30189	2.39885	1.86816	7.80503	6.15422	7.08484	11.145	12.0988
GLYMA06g04240_1	MSS3 (multicopy suppressors of snf4 deficiency in yeast 3); calcium ion binding	Calmodulin	0.939223	1.15366	1.46205	1.03697	1.33892	1.47964	5.22189	6.18327	7.92201	12.9725
GLYMA06g17950_1	calcium-binding EF hand family protein	Calmodulin	0.988208	2.8507	18.0679	35.0908	27.8731	3.84216	2.52345	2.8572	7.2933	6.91498
GLYMA06g40330_1	calcium-binding EF hand family protein	Calcium-binding protein PBP1-like	1.3361	10.7504	10.8946	10.1947	4.12364	2.53451	4.29609	7.19099	6.45007	7.18979
GLYMA07g35680_1	calcium-binding EF hand family protein	Calmodulin	2.02043	3.44184	5.20749	6.32516	6.79477	2.56513	5.09116	7.27198	11.2157	4.22566
GLYMA08g29480_1	CML37 (CALMODULIN LIKE 37); calcium ion binding	Calmodulin	0.808113	2.43987	10.9196	16.4894	14.9646	3.10847	2.3121	2.90203	6.91958	7.05722
GLYMA09g15470_1	CML37 (CALMODULIN LIKE 37); calcium ion binding	Calmodulin-like protein	1.00477	2.50993	12.7569	16.7148	15.7551	3.29353	2.05625	2.71002	5.4855	5.52222
GLYMA09g37150_1	calcium-binding EF hand family protein	Calmodulin	1.90941	9.73867	11.2717	6.245	5.92063	1.10615	1.1639	1.34077	1.24468	0.888562
GLYMA09g40740_1	calcium-binding protein, putative	Calmodulin	1.4402	14.4547	17.6274	4.70931	3.90485	11.9957	14.707	17.5336	12.8012	23.3153
GLYMA11g13740_1	CPK24; ATP binding / calcium ion binding / calmodulin-dependent protein kinase/ kinase/ protein kinase/ protein serine/threonine kinase	Ca2+/calmodulin-dependent protein kinase	0.917839	1.09978	0.776073	0.399782	0.343717	0.804489	1.72622	5.95706	15.6143	14.7933
GLYMA12g31070_1	calcium ion binding	CALPAIN-RELATED	0.739048	2.76901	8.01653	10.4465	12.473	3.07941	3.90434	4.25349	4.95017	6.52438
GLYMA13g27010_1	ANNAT4 (ANNEXIN ARABIDOPSIS 4); calcium ion binding / calcium-dependent phospholipid binding	Annexin	0.73613	0.646056	0.283381	0.242659	0.0701356	2.5995	6.90527	11.5341	9.01121	11.8185
GLYMA13g39240_1	calcium ion binding	CALPAIN-RELATED	1.00262	0.979004	2.53073	5.26341	11.2126	1.54719	1.44902	1.73582	2.15088	2.49599
GLYMA14g24810_1	calcium-binding protein, putative	Calmodulin	1.03199	4.2114	8.45322	3.76844	2.11805	6.88279	4.41162	1.84093	6.2076	8.65389
GLYMA14g34430_1	calcium-binding EF hand family protein	Calmodulin	1.86298	10.4369	14.4497	9.20216	10.1847	1.40729	1.31048	1.98647	1.83806	1.46719
GLYMA15g07120_1	calcium-binding EF hand family protein	Calmodulin	0.673461	1.0173	1.61663	4.34474	1.54437	1.13985	2.93486	5.90496	7.86331	8.53458
GLYMA16g06390_1	calcium-binding EF hand family protein	Calmodulin	1.45869	11.6957	24.6551	19.2503	10.3949	4.0804	6.19143	13.5412	10.1796	18.3189
GLYMA16g21670_1	calcium-binding EF hand family protein	Calmodulin	1.08749	2.27723	16.0268	25.3714	22.4224	3.99276	2.40726	3.0633	7.28289	7.84638
GLYMA17g13820_1	calcium-binding EF hand family protein	Calmodulin	0.271525	1.64851	3.05473	2.05709	1.31624	6.57565	5.71547	4.88614	10.4115	8.94484
GLYMA17g22580_1	calcium-binding EF hand family protein	Calmodulin	1.09379	2.9175	16.609	27.5883	25.5163	3.32657	2.32356	2.98733	6.77701	7.13226
GLYMA18g38800_1	calcium-binding EF hand family protein	Calmodulin-like protein	0.949034	2.25463	11.7644	14.1164	13.8824	3.0674	2.1839	2.92712	6.395	6.57431
GLYMA18g49540_1	calcium-binding EF hand family protein	Calmodulin	1.79643	11.129	15.1736	9.51837	10.2469	1.32319	1.0761	1.65273	1.64541	0.969728
GLYMA18g52730_1	calcium-binding EF hand family protein	Unknown	1.63517	2.70991	3.99735	4.89	2.53257	3.56486	3.63253	11.8536	7.33679	9.27446
GLYMA18g52740_1	calcium-binding EF hand family protein	Unknown	1.81179	2.80077	2.74548	4.93113	2.48468	3.76428	3.67704	12.8077	8.1582	9.74368
GLYMA19g05140_1	calcium-transporting ATPase, plasma membrane-type, putative / Ca(2+)-ATPase, putative (ACA13)	calcium-transporting ATPase	1.04907	2.73416	5.43251	12.3215	19.9199	3.1133	3.48225	3.92738	6.25865	6.89568
GLYMA19g25240_1	calcium-binding EF hand family protein	Calmodulin-like protein	1.5531	9.23386	20.6165	8.69597	5.92265	2.81701	2.41579	5.65164	4.31748	7.36626
GLYMA19g38890_1	CPK1 (CALCIUM DEPENDENT PROTEIN KINASE 1); calmodulin-dependent protein kinase/ kinase	Ca2+/calmodulin-dependent protein kinase	2.57484	7.38556	8.44491	4.56578	1.22526	7.52505	6.07873	4.54178	8.50354	6.05172
GLYMA20g04520_1	calcium-binding EF hand family protein	Calmodulin	2.04309	3.12915	4.05499	8.54921	9.6099	1.00692	1.68384	2.53315	4.69882	2.0762
