# Supplementary material for: A toolbox of genes, proteins, metabolites and promoters for improving drought tolerance in soybean includes the metabolite coumestrol and stomatal development genes
Source: BMC Genomics. 2016 Feb 9;17:102. doi: 10.1186/s12864-016-2420-0 (PMC4746818; doi:10.1186/s12864-016-2420-0)
Supplement: Additional file 14: Table S11. — bHLH genes in soybean. (XLSX 18 kb) [file 12864_2016_2420_MOESM14_ESM.xlsx]

## Sheet: bHLH genes
SEQ_ID	30 minutes leaf	1 hourleaf	2 h leaf	3 h leaf	5 h leaf	30 minutes root	1 hour root	2 h root	3 h root	5 h root
GLYMA11g12450_1	0.725327	0.474851	0.117678	0.109411	0.149105	0.842231	0.865506	0.923503	0.405382	0.59876
GLYMA14g07590_1	1.19253	0.903319	0.99661	0.707153	1.18628	0.494729	0.145506	0.145353	0.119978	0.205503
GLYMA15g02530_1	0.550928	0.347267	0.480453	1.15609	2.19465	0.968795	1.49487	5.00583	8.02263	14.0555
GLYMA13g42900_1	0.543066	0.27032	0.487771	0.631547	0.879554	1.03341	1.53895	3.89257	5.30715	9.85316
GLYMA01g40620_1	0.75144	0.381046	0.23862	0.184336	0.0465533	1.20419	1.22721	1.8998	0.751765	0.75
GLYMA11g04680_1	0.468759	0.305843	0.233343	0.209518	0.0565063	0.833583	1.01559	1.18848	0.809906	0.663478
GLYMA01g40600_1	1.08891	1.64738	1.79086	1.16882	1.56423	12.3046	6.97609	4.52912	8.41842	6.10364
GLYMA11g04690_1	0.861937	1.75547	1.40215	2.04861	1.19166	16.8064	8.04734	5.0884	10.31	7.58889
GLYMA17g16740_1	0.894521	0.766655	3.04373	5.57045	2.06598	17.7037	16.6274	12.9375	18.2502	19.6229
GLYMA05g23290_1	1.15886	1.68201	3.3853	4.76672	4.29553	8.70685	6.68031	6.02247	9.28435	8.61416
GLYMA08g23050_1	1.28614	0.562631	0.241162	0.274434	0.102876	0.948806	0.958605	0.870896	0.688315	0.862037
GLYMA15g00730_1	0.787625	0.849007	0.573542	0.242839	0.0627166	1.30725	1.41158	1.10687	0.735265	0.690498
GLYMA07g03100_1	1.01517	0.533545	0.168793	0.0730951	0.0532374	0.912607	0.868004	1.25024	1.42529	1.02241
GLYMA03g25100_1	1.12896	0.912176	0.369931	0.0943939	0.0665813	1.23063	1.87469	2.21045	1.25391	0.958851
GLYMA07g13500_1	1.19579	0.896878	0.431455	0.0870889	0.0500676	1.07385	2.27036	3.14571	0.965911	0.484921
GLYMA06g43560_1	1.59683	1.3014	0.434398	0.117838	0.194969	2.26216	2.11967	1.16381	0.363846	1.12389
GLYMA09g07390_1	1.83679	7.59628	15.2566	7.39418	6.63316	3.60703	4.48349	8.1433	4.70535	8.94701
GLYMA15g18580_1	2.11128	10.6865	10.0166	7.35828	5.64736	4.04407	5.16292	6.75008	6.40827	6.39527
GLYMA02g00290_1	1.17857	5.59074	6.20802	2.59015	2.44826	50.6313	73.716	106.31	110.648	127.2
GLYMA16g02320_1	0.566865	0.332382	0.448765	2.50042	0.88314	4.37285	5.972	7.5373	8.75557	6.49946
GLYMA17g06610_1	0.916782	2.74776	3.3982	3.34118	1.22228	5.98007	10.9402	13.0934	13.0985	10.5882
GLYMA09g33590_1	0.397641	0.238448	0.348401	0.180788	0.0763049	0.636767	0.467593	0.338536	0.275615	0.294274
GLYMA16g02020_1	0.393793	0.29511	0.0681841	0.0114773	0.0110928	0.897234	0.861585	0.829626	0.260601	0.332097
GLYMA07g05500_1	0.313613	0.230859	0.066588	0.0176072	0.0240186	0.752185	0.80493	0.831974	0.319355	0.411734
GLYMA08g36590_1	0.214278	0.141347	0.116135	0.115333	0.219505	1.46932	1.10178	1.17357	1.45594	1.61223
GLYMA06g35330_1	0.117591	0.0991422	0.0314678	0.0297264	0.029031	1.0624	0.54081	0.274525	0.201501	0.400462
GLYMA03g39990_1	1.07187	0.810148	0.155955	0.149725	0.0607165	0.708862	0.871216	0.793597	0.327217	0.336489
GLYMA19g42520_1	0.928726	0.724879	0.164811	0.124773	0.152574	0.482322	0.576508	0.485035	0.249409	0.232635
GLYMA20g37550_1	0.241688	0.16473	0.0480864	0.0381714	0.0887172	0.800222	0.815059	0.723154	0.432998	0.308399
GLYMA10g29760_1	0.27193	0.296907	0.0931549	0.0841948	0.0890774	0.69168	0.732068	0.740132	0.370646	0.353505
GLYMA12g12880_1	1.37933	5.06248	3.83182	4.10713	2.16546	12.2873	16.4165	16.1197	31.8574	15.1858
GLYMA06g44660_1	1.2244	8.07303	6.50523	9.44845	5.60721	5.53333	5.81896	4.91525	15.0428	5.28093
GLYMA17g09810_1	0.931015	1.65724	3.14098	8.45281	3.61711	1.15197	1.10574	1.15072	0.999138	0.894072
GLYMA04g35380_1	3.36504	4.10197	6.66175	9.61021	6.48927	10.0346	10.3186	12.3384	12.7248	20.9299
GLYMA06g19490_1	4.94111	5.50256	5.77701	4.10408	2.46977	9.99167	7.94623	11.4265	14.9125	22.1664
GLYMA03g28630_1	0.918209	1.12047	1.32552	1.00777	1.10726	0.464619	0.110106	0.250353	0.520161	0.312319
GLYMA03g28610_1	0.724097	1.44421	2.54826	1.14842	0.8836	0.181127	0.0802029	0.177598	0.364632	0.242818
GLYMA04g34080_1	1.78218	1.59018	1.91749	1.4199	1.49713	0.732873	0.32736	0.384546	0.102282	0.397656
