# Supplementary material for: A toolbox of genes, proteins, metabolites and promoters for improving drought tolerance in soybean includes the metabolite coumestrol and stomatal development genes
Source: BMC Genomics. 2016 Feb 9;17:102. doi: 10.1186/s12864-016-2420-0 (PMC4746818; doi:10.1186/s12864-016-2420-0)
Supplement: Additional file 18: Table S14. — Differentially accumulated proteins during dehydration in soybean roots. (XLSX 23 kb) [file 12864_2016_2420_MOESM18_ESM.xlsx]

## Sheet: Sheet1
Soybean Leaf														Soybean Root
	12g12190	11g13820	10g07410	03g39870	14g14380	01g43460	13g09440	14g37500	06g44440	16g02020	11g02520	19g35200	10g38730		01g43460	02g00290	14g37500	06g44440	13g44730
0 hr	1	1	1	1	1	1	1	1	1	1	1	1	1	0 hr	1	1	1	1	1
5 hr	4.53774	122.803	8659.16	26831.8	180.721	76.3789	489.673	233.385	12.7695	0.00287888	0.105984	0.23	33.644	5 hr	17.0451	148.472	64.7018	156.084	40.6576
S.D.	2.73265	149.167	6224.87	22380.3	188.346	35.5114	393.186	126.128	4.7236	0.00207752	0.0704675	0.09	38.8947	S.D.	8.304	130.75	55.8255	120.7	23.297
S.E	1.57769	86.1217	3593.93	12921.2	108.742	20.5025	227.006	72.8201	2.72717	0.00119946	0.0406845	0.0519615	22.4559	S.E	4.79431	75.4884	32.2309	69.6862	13.4505
p-value	0.0331697	0.02207	0.00167063	0.00520191	0.00653964	0.00075796	0.0150673	0.0107909	0.000343993	0.0012664	0.0654273	0.09	0.0913136	p-value	0.00458636	0.0576503	0.0632145	0.00315385	0.0108261

## Sheet: Sheet2
Gene Number	Gene Name	Root Oligo Array	Root qRT-PCR	Leaf Oligo Array	Leaf RT-PCR
GLYMA02g00290_1	basic helix-loop-helix (bHLH)	127-fold up	148-fold up
GLYMA01g43460_1	protein phoshatase 2C	31-fold up	17-fold up	56-fold up	76-fold up
GLYMA13g09440_1	WAK5(Wall Associated Kinase 5)	23-fold up	489-fold up
GLYMA14g37500_1	MAPKKK14; ATP binding	26-fold up	64-fold up	12-fold up	233-fold up
GLYMA06g44440_1	SOMNUS transcription factor	80-fold up	156-fold up	15-fold up	12-fold up
GLYMA13g44730_1	GmWRKY67	18-fold up	40-fold up
GLYMA12g12190	unknown			28-fold up	4.5-fold up
GLYMA11g13820	beta glucosidae			27-fold up	122-fold up
GLYMA10g07410	embryonic cell protein 63			1018-fold up	8,659-fold up
GLYMA03g39870	glucose and ribitol dehydrogenase			1000-fold up	26,831-fold up
GLYMA14g14380	cytosolic asparaginyl-tRNA synthetase			50-fold up	180-fold up
GLYMA16g02020	FAMA(bHLH)			90-fold down	333-fold down
GLYMA11g02520	YODA MAP Kinase Kinase Kinase			12-fold down	9.4-fold down
GLYMA19g35200	Stomatal Density and Disctibution-1			8.48-fold down	4,34-fold down
GLYMA10g38730	ERECTA-like LRR receptor kinase			14-fold down	33-fold up
